# Supplementary material for: Crystal structure of 4-tert-butyl-2-{2-[N-(3,3-dimethyl-2-oxobut­yl)-N-iso­propyl­carbamo­yl]phen­yl}-1-isopropyl-1H-imidazol-3-ium perchlorate
Source: Acta Crystallogr E Crystallogr Commun. 2015 Jan 28;71(Pt 2):223–5. doi: 10.1107/S2056989015001486 (PMC4384572; doi:10.1107/S2056989015001486)
Supplement: Supplementary file 1 [file e-71-00223-sup1.cif]

##############################################################################
#                                                                            #
# This CIF contains the data in a paper accepted for publication in          #
# Acta Crystallographica Section E. It conforms to the requirements of       #
# Notes for Authors for Acta Crystallographica Section E, and has been       #
# peer reviewed under the auspices of the IUCr Commission on Journals.       #
#                                                                            #
# Full details of the Crystallographic Information File format               #
# are given in the paper "The Crystallographic Information File (CIF):       #
# a New Standard Archive File for Crystallography" by S. R. Hall, F. H.      #
# Allen and I. D. Brown [Acta Cryst. (1991), A47, 655-685].                  #
#                                                                            #
# The current version of the core CIF dictionary is obtainable from          #
# ftp://ftp.iucr.org/pub/cif_core.dic.                                       #
#                                                                            #
# Software is freely available for graphical display of the structure(s)     #
# in this CIF. For information consult the CIF software page                 #
# http://www.iucr.org/resources/cif/software.                                #
#                                                                            #
# This file may be used for bona fide research purposes within the           #
# scientific community so long as proper attribution is given to the journal # 
# article from which it was obtained.                                        #
#                                                                            #
##############################################################################
data_I
_audit_creation_method
;
Olex2 1.2
(compiled 2015.01.12 svn.r3133 for OlexSys, GUI svn.r4987)
;
_journal_date_recd_electronic     2015-01-15
_journal_date_accepted     2015-01-22
_journal_name_full     'Acta Crystallographica, Section E'
_journal_year     2015
_journal_volume     71
_journal_issue      2
_journal_page_first     223
_journal_page_last     225
_journal_paper_category     GO
_journal_paper_doi     10.1107/S2056989015001486
_journal_coeditor_code     LH5748
_publ_contact_author_name     'Roman I. Zubatyuk'
_publ_contact_author_address
;
SSI Institute for Single Crystals NAS of Ukraine
60 Lenin ave., Kharkiv 61001, Ukraine
;
_publ_contact_author_email     'roman@xray.isc.kharkov.com'
_publ_contact_author_fax     ?
_publ_contact_author_phone     ?
_publ_section_title
;\
Crystal structure of
4-<i>tert</i>-butyl-2-{2-[<i>N</i>-(3,3-dimethyl-2-oxobutyl)-<i>N</i>-\
isopropylcarbamoyl]phenyl}-1-isopropyl-1<i>H</i>-imidazol-3-ium perchlorate
;
_publ_section_title_footnote     .
loop_
    _publ_author_name
    _publ_author_footnote
    _publ_author_address
    'Hordiyenko, Olga V.' .
;
Taras Shevchenko National University of Kyiv
Department of Chemistry
64/13 Volodymyrska str.
Kyiv 01601
Ukraine
;
    'Zubatyuk, Roman I.' .
;
SSI Institute for Single Crystals NAS of Ukraine
60 Lenin ave., Kharkiv 61001, Ukraine
;
_publ_section_synopsis
;
Bulky isopropyl substituents introduce steric hindrance within the molecule.
The organic cation and perchlorate anion are linked by N---H...O hydrogen
bonding. In the crystal, molecules form separated layers resulting in a low
crystal density of 1.18 Mg m^-1^.
;
_chemical_name_systematic
;\
4-<i>tert</i>-Butyl-2-{2-[<i>N</i>-(3,3-dimethyl-2-oxobutyl)-<i>N</i>-\
isopropylcarbamoyl]phenyl}-1-isopropyl-1<i>H</i>-imidazol-3-ium perchlorate
;
_chemical_name_common     ?
_chemical_formula_moiety     'C26 H40 N3 O2 +, Cl O4 -'
_chemical_formula_sum     'C26 H40 Cl N3 O6'
_chemical_formula_iupac     'C26 H40 N3 O2 +, Cl O4 -'
_chemical_formula_weight     526.06
_chemical_melting_point     ?
_shelx_space_group_comment
;
The symmetry employed for this shelxl refinement is uniquely defined
by the following loop, which should always be used as a source of
symmetry information in preference to the above space-group names.
They are only intended as comments.
;
_space_group_crystal_system     monoclinic
_space_group_name_H-M_alt     'P 21/n'
_space_group_name_Hall     '-P 2yn'
loop_
    _space_group_symop_operation_xyz
    'x, y, z'
    '-x+1/2, y+1/2, -z+1/2'
    '-x, -y, -z'
    'x-1/2, -y-1/2, z-1/2'
_cell_length_a     10.0605(3)
_cell_length_b     12.7027(4)
_cell_length_c     23.1455(6)
_cell_angle_alpha     90
_cell_angle_beta     94.107(3)
_cell_angle_gamma     90
_cell_volume     2950.29(14)
_cell_formula_units_Z     4
_cell_measurement_reflns_used     6208
_cell_measurement_theta_min     3.2080
_cell_measurement_theta_max     26.2350
_cell_measurement_temperature     293(2)
_exptl_crystal_description     'block'
_exptl_crystal_colour     colorless
_exptl_crystal_size_max     0.5707
_exptl_crystal_size_mid     0.3157
_exptl_crystal_size_min     0.0944
_exptl_crystal_density_diffrn     1.184
_exptl_crystal_density_meas     ?
_exptl_crystal_density_method     ?
_exptl_crystal_F_000     1128
loop_
    _exptl_crystal_face_index_h
    _exptl_crystal_face_index_k
    _exptl_crystal_face_index_l
    _exptl_crystal_face_perp_dist
    0 0 1 0.0472
    0 0 -1 0.0472
    1 0 -1 0.1225
    0 1 0 0.2524
    0 -1 0 0.3176
    -1 0 0 0.1651
    -5 -2 2 0.1864
_exptl_absorpt_coefficient_mu     0.170
_exptl_absorpt_correction_type     multi-scan
_exptl_absorpt_process_details
;
(CrysAlis PRO; Agilent, 2014)
;
_shelx_estimated_absorpt_T_min     ?
_shelx_estimated_absorpt_T_max     ?
_exptl_absorpt_correction_T_min     0.95089
_exptl_absorpt_correction_T_max     1.00000
_exptl_special_details     ?
_diffrn_ambient_temperature     293.15
_diffrn_radiation_type     MoK\a
_diffrn_radiation_wavelength     0.71073
_diffrn_radiation_monochromator     graphite
_diffrn_measurement_device_type     'Agilent Xcalibur Sapphire3'
_diffrn_measurement_device     'four-circle diffractometer'
_diffrn_measurement_method     '\w and \p scans'
_diffrn_detector_area_resol_mean     16.1827
_diffrn_reflns_number     27330
_diffrn_reflns_av_R_equivalents     0.0287
_diffrn_reflns_theta_min     3.049
_diffrn_reflns_theta_max     26.411
_diffrn_reflns_theta_full     25.242
_diffrn_measured_fraction_theta_max     0.996
_diffrn_measured_fraction_theta_full     0.998
_diffrn_reflns_limit_h_min     -12
_diffrn_reflns_limit_h_max     12
_diffrn_reflns_limit_k_min     -15
_diffrn_reflns_limit_k_max     15
_diffrn_reflns_limit_l_min     -28
_diffrn_reflns_limit_l_max     28
_refine_special_details     ?
_reflns_number_total     6037
_reflns_number_gt     4458
_reflns_threshold_expression     I>2\s(I)
_refine_ls_structure_factor_coef     Fsqd
_refine_ls_matrix_type     full
_refine_ls_R_factor_all     0.0805
_refine_ls_R_factor_gt     0.0596
_refine_ls_wR_factor_gt     0.1627
_refine_ls_wR_factor_ref     0.1788
_refine_ls_goodness_of_fit_ref     1.042
_refine_ls_restrained_S_all     1.106
_refine_ls_number_reflns     6037
_refine_ls_number_parameters     363
_refine_ls_number_restraints     87
_refine_ls_hydrogen_treatment     constr
_refine_ls_weighting_scheme     calc
_refine_ls_weighting_details
              'w=1/[\s^2^(Fo^2^)+(0.0837P)^2^+1.4781P] where P=(Fo^2^+2Fc^2^)/3'
_atom_sites_solution_hydrogens     geom
_atom_sites_solution_primary     dual
_atom_sites_solution_secondary     ?
_refine_ls_shift/su_max     0.000
_refine_ls_shift/su_mean     0.000
_refine_diff_density_max     0.373
_refine_diff_density_min     -0.331
_refine_ls_extinction_method     none
_refine_ls_extinction_coef     .
loop_
    _atom_type_symbol
    _atom_type_description
    _atom_type_scat_dispersion_real
    _atom_type_scat_dispersion_imag
    _atom_type_scat_source
    'C' 'C' 0.0033 0.0016
                         'International Tables Vol C Tables 4.2.6.8 and 6.1.1.4'
    'H' 'H' 0.0000 0.0000
                         'International Tables Vol C Tables 4.2.6.8 and 6.1.1.4'
    'Cl' 'Cl' 0.1484 0.1585
                         'International Tables Vol C Tables 4.2.6.8 and 6.1.1.4'
    'N' 'N' 0.0061 0.0033
                         'International Tables Vol C Tables 4.2.6.8 and 6.1.1.4'
    'O' 'O' 0.0106 0.0060
                         'International Tables Vol C Tables 4.2.6.8 and 6.1.1.4'
_computing_data_collection
;
CrysAlis PRO (Agilent, 2014)
;
_computing_cell_refinement
;
CrysAlis PRO (Agilent, 2014)
;
_computing_data_reduction
;
CrysAlis PRO (Agilent, 2014)
;
_computing_structure_solution
;
SHELXD (Sheldrick, 2008)
;
_computing_structure_refinement
;
SHELXL97  (Sheldrick, 2015)
;
_computing_molecular_graphics
;
OLEX2 (Dolomanov <i>et al.</i>,  2009)
;
_computing_publication_material
;
OLEX2 (Dolomanov <i>et al.</i>,  2009)
;
loop_
    _atom_site_type_symbol
    _atom_site_label
    _atom_site_fract_x
    _atom_site_fract_y
    _atom_site_fract_z
    _atom_site_U_iso_or_equiv
    _atom_site_adp_type
    _atom_site_calc_flag
    _atom_site_occupancy
    _atom_site_disorder_assembly
    _atom_site_disorder_group
    O O1 0.72746(17) 0.14319(15) 0.71062(9) 0.0685(5) Uani d 1 . .
    O O2 0.7339(3) 0.25979(17) 0.58916(9) 0.0915(7) Uani d 1 . .
    N N2 0.67413(16) 0.47485(14) 0.66538(8) 0.0421(4) Uani d 1 . .
    H H2 0.5935 0.4962 0.6583 0.051 Uiso calc 1 . .
    N N1 0.84449(16) 0.39425(14) 0.70494(7) 0.0416(4) Uani d 1 . .
    C C7 0.71299(19) 0.40741(15) 0.70699(9) 0.0383(4) Uani d 1 . .
    C C8 0.8863(2) 0.45571(18) 0.66063(9) 0.0450(5) Uani d 1 . .
    H H8 0.9735 0.4614 0.6501 0.054 Uiso calc 1 . .
    C C1 0.62173(19) 0.36474(16) 0.74861(9) 0.0398(4) Uani d 1 . .
    C C6 0.5700(2) 0.26255(16) 0.74384(9) 0.0420(5) Uani d 1 . .
    C C9 0.7801(2) 0.50599(18) 0.63519(9) 0.0442(5) Uani d 1 . .
    N N3 0.54488(19) 0.17087(15) 0.65053(8) 0.0496(5) Uani d 1 . .
    C C17 0.6201(2) 0.18761(16) 0.70018(10) 0.0463(5) Uani d 1 . .
    C C10 0.9309(2) 0.32719(18) 0.74425(10) 0.0488(5) Uani d 1 . .
    H H10 0.8739 0.2799 0.7650 0.059 Uiso calc 1 . .
    C C2 0.5770(2) 0.43279(19) 0.79004(11) 0.0537(6) Uani d 1 . .
    H H2A 0.6106 0.5009 0.7931 0.064 Uiso calc 1 . .
    C C5 0.4771(2) 0.23065(19) 0.78176(10) 0.0538(6) Uani d 1 . .
    H H5 0.4437 0.1624 0.7795 0.065 Uiso calc 1 . .
    C C4 0.4338(3) 0.2986(2) 0.82254(11) 0.0609(7) Uani d 1 . .
    H H4 0.3710 0.2763 0.8475 0.073 Uiso calc 1 . .
    C C21 0.6048(3) 0.10861(19) 0.60668(11) 0.0570(6) Uani d 1 . .
    H H21A 0.5351 0.0816 0.5795 0.068 Uiso calc 1 . .
    H H21B 0.6509 0.0490 0.6250 0.068 Uiso calc 1 . .
    C C13 0.7626(2) 0.5776(2) 0.58316(11) 0.0566(6) Uani d 1 . .
    C C3 0.4831(3) 0.3996(2) 0.82658(11) 0.0625(7) Uani d 1 . .
    H H3 0.4529 0.4456 0.8540 0.075 Uiso calc 1 . .
    C C22 0.7029(3) 0.1726(2) 0.57379(11) 0.0625(7) Uani d 1 . .
    C C18 0.4094(3) 0.2141(2) 0.63707(11) 0.0592(6) Uani d 1 . .
    H H18 0.3952 0.2695 0.6654 0.071 Uiso calc 1 . .
    C C11 1.0206(3) 0.2608(3) 0.70900(14) 0.0773(8) Uani d 1 . .
    H H11A 0.9682 0.2274 0.6779 0.116 Uiso calc 1 . .
    H H11B 1.0637 0.2080 0.7334 0.116 Uiso calc 1 . .
    H H11C 1.0867 0.3049 0.6934 0.116 Uiso calc 1 . .
    C C12 1.0089(3) 0.3951(3) 0.78810(14) 0.0817(9) Uani d 1 . .
    H H12A 1.0651 0.4422 0.7685 0.123 Uiso calc 1 . .
    H H12B 1.0630 0.3512 0.8141 0.123 Uiso calc 1 . .
    H H12C 0.9484 0.4351 0.8097 0.123 Uiso calc 1 . .
    C C14 0.6630(4) 0.5257(3) 0.53881(14) 0.0929(11) Uani d 1 . .
    H H14A 0.6956 0.4577 0.5286 0.139 Uiso calc 1 . .
    H H14B 0.6524 0.5689 0.5048 0.139 Uiso calc 1 . .
    H H14C 0.5786 0.5181 0.5552 0.139 Uiso calc 1 . .
    C C20 0.3049(3) 0.1288(3) 0.64423(14) 0.0758(8) Uani d 1 . .
    H H20A 0.3203 0.0711 0.6188 0.114 Uiso calc 1 . .
    H H20B 0.2177 0.1573 0.6348 0.114 Uiso calc 1 . .
    H H20C 0.3111 0.1045 0.6836 0.114 Uiso calc 1 . .
    C C16 0.7086(4) 0.6841(3) 0.60196(16) 0.0877(10) Uani d 1 . .
    H H16A 0.6257 0.6736 0.6193 0.132 Uiso calc 1 . .
    H H16B 0.6946 0.7291 0.5688 0.132 Uiso calc 1 . .
    H H16C 0.7717 0.7162 0.6296 0.132 Uiso calc 1 . .
    C C23 0.7609(3) 0.1226(3) 0.52116(13) 0.0782(9) Uani d 1 . .
    C C25 0.7743(5) 0.0024(3) 0.52725(19) 0.1192(15) Uani d 1 . .
    H H25A 0.8327 -0.0139 0.5607 0.179 Uiso calc 1 . .
    H H25B 0.8104 -0.0259 0.4933 0.179 Uiso calc 1 . .
    H H25C 0.6882 -0.0278 0.5316 0.179 Uiso calc 1 . .
    C C15 0.8972(3) 0.5924(3) 0.55791(15) 0.0943(11) Uani d 1 . .
    H H15A 0.9590 0.6232 0.5866 0.141 Uiso calc 1 . .
    H H15B 0.8870 0.6379 0.5248 0.141 Uiso calc 1 . .
    H H15C 0.9304 0.5253 0.5464 0.141 Uiso calc 1 . .
    C C19 0.3955(4) 0.2640(3) 0.57734(13) 0.0843(9) Uani d 1 . .
    H H19A 0.4649 0.3151 0.5741 0.127 Uiso calc 1 . .
    H H19B 0.3103 0.2980 0.5718 0.127 Uiso calc 1 . .
    H H19C 0.4024 0.2106 0.5484 0.127 Uiso calc 1 . .
    C C26 0.6614(5) 0.1441(4) 0.46941(16) 0.1277(16) Uani d 1 . .
    H H26A 0.5769 0.1131 0.4764 0.192 Uiso calc 1 . .
    H H26B 0.6939 0.1139 0.4351 0.192 Uiso calc 1 . .
    H H26C 0.6508 0.2187 0.4643 0.192 Uiso calc 1 . .
    C C24 0.8914(5) 0.1763(5) 0.5105(3) 0.177(3) Uani d 1 . .
    H H24A 0.8760 0.2501 0.5039 0.265 Uiso calc 1 . .
    H H24B 0.9277 0.1458 0.4771 0.265 Uiso calc 1 . .
    H H24C 0.9532 0.1671 0.5436 0.265 Uiso calc 1 . .
    Cl Cl1 0.29860(6) 0.54707(6) 0.65153(4) 0.0755(3) Uani d 1 . .
    O O3 0.4025(3) 0.4841(3) 0.64132(19) 0.1626(16) Uani d 1 . .
    O O4A 0.1909(7) 0.4970(13) 0.6233(5) 0.233(7) Uani d 0.591(14) A 2
    O O5A 0.2680(11) 0.5578(8) 0.7063(3) 0.177(5) Uani d 0.591(14) A 2
    O O6A 0.3130(16) 0.6413(6) 0.6273(7) 0.276(10) Uani d 0.591(14) A 2
    O O6B 0.3652(14) 0.6383(9) 0.6691(8) 0.235(10) Uani d 0.409(14) A 1
    O O4B 0.2175(13) 0.5692(15) 0.6066(6) 0.216(10) Uani d 0.409(14) A 1
    O O5B 0.2331(17) 0.5113(17) 0.6954(8) 0.316(17) Uani d 0.409(14) A 1
loop_
    _atom_site_aniso_label
    _atom_site_aniso_U_11
    _atom_site_aniso_U_22
    _atom_site_aniso_U_33
    _atom_site_aniso_U_12
    _atom_site_aniso_U_13
    _atom_site_aniso_U_23
    O1 0.0517(10) 0.0604(11) 0.0927(13) 0.0105(8) 0.0006(9) -0.0208(10)
    O2 0.1285(19) 0.0672(13) 0.0840(14) -0.0322(13) 0.0444(13) -0.0187(11)
    N2 0.0307(8) 0.0455(10) 0.0506(10) 0.0019(7) 0.0051(7) 0.0055(8)
    N1 0.0334(8) 0.0437(9) 0.0480(10) 0.0036(7) 0.0054(7) 0.0018(8)
    C7 0.0356(10) 0.0363(10) 0.0435(10) -0.0001(8) 0.0072(8) -0.0008(8)
    C8 0.0339(10) 0.0532(12) 0.0489(12) -0.0025(9) 0.0100(8) 0.0042(10)
    C1 0.0357(10) 0.0408(11) 0.0437(11) 0.0003(8) 0.0075(8) 0.0001(9)
    C6 0.0419(11) 0.0407(11) 0.0437(11) -0.0004(8) 0.0062(8) 0.0012(9)
    C9 0.0364(10) 0.0496(12) 0.0471(11) -0.0044(9) 0.0064(8) 0.0047(9)
    N3 0.0583(11) 0.0440(10) 0.0474(10) 0.0052(8) 0.0108(8) -0.0045(8)
    C17 0.0500(12) 0.0341(10) 0.0562(13) -0.0023(9) 0.0129(10) -0.0007(9)
    C10 0.0425(11) 0.0502(13) 0.0532(12) 0.0078(9) 0.0003(9) 0.0068(10)
    C2 0.0567(14) 0.0449(12) 0.0614(14) -0.0075(10) 0.0185(11) -0.0092(10)
    C5 0.0567(14) 0.0501(13) 0.0561(13) -0.0130(10) 0.0151(11) 0.0002(10)
    C4 0.0593(14) 0.0713(17) 0.0550(14) -0.0132(12) 0.0241(11) -0.0034(12)
    C21 0.0699(16) 0.0465(13) 0.0565(14) 0.0007(11) 0.0176(12) -0.0113(11)
    C13 0.0482(13) 0.0664(15) 0.0549(13) -0.0077(11) 0.0015(10) 0.0206(12)
    C3 0.0661(16) 0.0669(16) 0.0578(14) -0.0076(13) 0.0273(12) -0.0159(12)
    C22 0.0750(17) 0.0586(16) 0.0553(14) -0.0039(13) 0.0150(12) -0.0095(12)
    C18 0.0714(16) 0.0542(14) 0.0512(13) 0.0172(12) -0.0007(11) -0.0072(11)
    C11 0.0663(17) 0.0764(19) 0.090(2) 0.0317(15) 0.0076(15) -0.0001(16)
    C12 0.085(2) 0.079(2) 0.0765(19) 0.0132(17) -0.0260(16) -0.0101(16)
    C14 0.104(3) 0.107(3) 0.0633(18) -0.032(2) -0.0244(17) 0.0306(18)
    C20 0.0575(16) 0.087(2) 0.083(2) 0.0093(14) 0.0054(14) -0.0102(16)
    C16 0.093(2) 0.071(2) 0.099(2) 0.0079(17) 0.0018(18) 0.0326(18)
    C23 0.084(2) 0.088(2) 0.0668(17) -0.0032(16) 0.0307(15) -0.0167(15)
    C25 0.150(4) 0.109(3) 0.103(3) 0.036(3) 0.042(3) -0.029(2)
    C15 0.0691(19) 0.134(3) 0.082(2) -0.0079(19) 0.0244(16) 0.048(2)
    C19 0.115(3) 0.076(2) 0.0605(17) 0.0214(18) -0.0077(16) 0.0058(15)
    C26 0.169(4) 0.150(4) 0.064(2) 0.021(3) 0.011(2) -0.016(2)
    C24 0.136(4) 0.234(7) 0.174(5) -0.073(4) 0.105(4) -0.088(5)
    Cl1 0.0441(4) 0.0817(5) 0.1017(6) 0.0188(3) 0.0118(3) -0.0090(4)
    O3 0.0613(15) 0.151(3) 0.274(5) 0.0386(17) 0.002(2) -0.070(3)
    O4A 0.054(3) 0.45(2) 0.195(10) -0.068(7) 0.005(4) -0.011(11)
    O5A 0.236(12) 0.177(8) 0.126(6) 0.064(8) 0.076(6) -0.025(5)
    O6A 0.38(2) 0.108(6) 0.37(2) 0.114(9) 0.229(15) 0.112(9)
    O6B 0.272(16) 0.184(13) 0.248(18) -0.150(12) 0.012(13) -0.095(12)
    O4B 0.089(9) 0.35(3) 0.194(12) 0.039(11) -0.079(9) 0.058(14)
    O5B 0.179(14) 0.45(3) 0.33(3) -0.035(18) 0.145(18) 0.20(3)
_geom_special_details
;
All e.s.d.'s (except the e.s.d. in the dihedral angle between two l.s. planes)
are estimated using the full covariance matrix. The cell e.s.d.'s are taken
into account individually in the estimation of e.s.d.'s in distances, angles
and torsion angles; correlations between e.s.d.'s in cell parameters are only
used when they are defined by crystal symmetry. An approximate (isotropic)
treatment of cell e.s.d.'s is used for estimating e.s.d.'s involving l.s.
planes.
;
loop_
    _geom_bond_atom_site_label_1
    _geom_bond_atom_site_label_2
    _geom_bond_site_symmetry_2
    _geom_bond_distance
    _geom_bond_publ_flag
    O1 C17 . 1.227(3) ?
    O2 C22 . 1.197(3) ?
    N2 H2 . 0.8600 ?
    N2 C7 . 1.327(3) ?
    N2 C9 . 1.374(3) ?
    N1 C7 . 1.338(2) ?
    N1 C8 . 1.379(3) ?
    N1 C10 . 1.482(3) ?
    C7 C1 . 1.480(3) ?
    C8 H8 . 0.9300 ?
    C8 C9 . 1.344(3) ?
    C1 C6 . 1.400(3) ?
    C1 C2 . 1.389(3) ?
    C6 C17 . 1.501(3) ?
    C6 C5 . 1.388(3) ?
    C9 C13 . 1.510(3) ?
    N3 C17 . 1.347(3) ?
    N3 C21 . 1.451(3) ?
    N3 C18 . 1.482(3) ?
    C10 H10 . 0.9800 ?
    C10 C11 . 1.515(4) ?
    C10 C12 . 1.508(4) ?
    C2 H2A . 0.9300 ?
    C2 C3 . 1.379(3) ?
    C5 H5 . 0.9300 ?
    C5 C4 . 1.373(3) ?
    C4 H4 . 0.9300 ?
    C4 C3 . 1.376(4) ?
    C21 H21A . 0.9700 ?
    C21 H21B . 0.9700 ?
    C21 C22 . 1.524(4) ?
    C13 C14 . 1.532(4) ?
    C13 C16 . 1.532(4) ?
    C13 C15 . 1.524(4) ?
    C3 H3 . 0.9300 ?
    C22 C23 . 1.526(4) ?
    C18 H18 . 0.9800 ?
    C18 C20 . 1.527(4) ?
    C18 C19 . 1.518(4) ?
    C11 H11A . 0.9600 ?
    C11 H11B . 0.9600 ?
    C11 H11C . 0.9600 ?
    C12 H12A . 0.9600 ?
    C12 H12B . 0.9600 ?
    C12 H12C . 0.9600 ?
    C14 H14A . 0.9600 ?
    C14 H14B . 0.9600 ?
    C14 H14C . 0.9600 ?
    C20 H20A . 0.9600 ?
    C20 H20B . 0.9600 ?
    C20 H20C . 0.9600 ?
    C16 H16A . 0.9600 ?
    C16 H16B . 0.9600 ?
    C16 H16C . 0.9600 ?
    C23 C25 . 1.537(5) ?
    C23 C26 . 1.530(5) ?
    C23 C24 . 1.516(5) ?
    C25 H25A . 0.9600 ?
    C25 H25B . 0.9600 ?
    C25 H25C . 0.9600 ?
    C15 H15A . 0.9600 ?
    C15 H15B . 0.9600 ?
    C15 H15C . 0.9600 ?
    C19 H19A . 0.9600 ?
    C19 H19B . 0.9600 ?
    C19 H19C . 0.9600 ?
    C26 H26A . 0.9600 ?
    C26 H26B . 0.9600 ?
    C26 H26C . 0.9600 ?
    C24 H24A . 0.9600 ?
    C24 H24B . 0.9600 ?
    C24 H24C . 0.9600 ?
    Cl1 O3 . 1.350(3) ?
    Cl1 O4A . 1.380(7) ?
    Cl1 O5A . 1.333(6) ?
    Cl1 O6A . 1.334(6) ?
    Cl1 O6B . 1.385(7) ?
    Cl1 O4B . 1.306(8) ?
    Cl1 O5B . 1.329(9) ?
loop_
    _geom_angle_atom_site_label_1
    _geom_angle_atom_site_label_2
    _geom_angle_atom_site_label_3
    _geom_angle_site_symmetry_1
    _geom_angle_site_symmetry_3
    _geom_angle
    _geom_angle_publ_flag
    C7 N2 H2 . . 124.6 ?
    C7 N2 C9 . . 110.85(17) ?
    C9 N2 H2 . . 124.6 ?
    C7 N1 C8 . . 108.12(17) ?
    C7 N1 C10 . . 126.04(18) ?
    C8 N1 C10 . . 125.83(17) ?
    N2 C7 N1 . . 107.20(17) ?
    N2 C7 C1 . . 122.99(17) ?
    N1 C7 C1 . . 129.68(18) ?
    N1 C8 H8 . . 125.7 ?
    C9 C8 N1 . . 108.64(18) ?
    C9 C8 H8 . . 125.7 ?
    C6 C1 C7 . . 122.16(18) ?
    C2 C1 C7 . . 117.89(19) ?
    C2 C1 C6 . . 119.65(19) ?
    C1 C6 C17 . . 120.04(18) ?
    C5 C6 C1 . . 119.0(2) ?
    C5 C6 C17 . . 120.9(2) ?
    N2 C9 C13 . . 121.92(19) ?
    C8 C9 N2 . . 105.19(18) ?
    C8 C9 C13 . . 132.8(2) ?
    C17 N3 C21 . . 116.5(2) ?
    C17 N3 C18 . . 124.95(18) ?
    C21 N3 C18 . . 118.49(19) ?
    O1 C17 C6 . . 119.5(2) ?
    O1 C17 N3 . . 121.9(2) ?
    N3 C17 C6 . . 118.65(19) ?
    N1 C10 H10 . . 108.4 ?
    N1 C10 C11 . . 109.6(2) ?
    N1 C10 C12 . . 109.8(2) ?
    C11 C10 H10 . . 108.4 ?
    C12 C10 H10 . . 108.4 ?
    C12 C10 C11 . . 112.3(2) ?
    C1 C2 H2A . . 119.9 ?
    C3 C2 C1 . . 120.2(2) ?
    C3 C2 H2A . . 119.9 ?
    C6 C5 H5 . . 119.6 ?
    C4 C5 C6 . . 120.8(2) ?
    C4 C5 H5 . . 119.6 ?
    C5 C4 H4 . . 119.9 ?
    C5 C4 C3 . . 120.2(2) ?
    C3 C4 H4 . . 119.9 ?
    N3 C21 H21A . . 109.2 ?
    N3 C21 H21B . . 109.2 ?
    N3 C21 C22 . . 112.0(2) ?
    H21A C21 H21B . . 107.9 ?
    C22 C21 H21A . . 109.2 ?
    C22 C21 H21B . . 109.2 ?
    C9 C13 C14 . . 108.0(2) ?
    C9 C13 C16 . . 109.2(2) ?
    C9 C13 C15 . . 108.9(2) ?
    C14 C13 C16 . . 110.0(3) ?
    C15 C13 C14 . . 110.6(3) ?
    C15 C13 C16 . . 110.1(3) ?
    C2 C3 H3 . . 119.9 ?
    C4 C3 C2 . . 120.2(2) ?
    C4 C3 H3 . . 119.9 ?
    O2 C22 C21 . . 120.6(2) ?
    O2 C22 C23 . . 121.1(3) ?
    C21 C22 C23 . . 118.3(2) ?
    N3 C18 H18 . . 107.6 ?
    N3 C18 C20 . . 110.1(2) ?
    N3 C18 C19 . . 111.7(2) ?
    C20 C18 H18 . . 107.6 ?
    C19 C18 H18 . . 107.6 ?
    C19 C18 C20 . . 112.1(2) ?
    C10 C11 H11A . . 109.5 ?
    C10 C11 H11B . . 109.5 ?
    C10 C11 H11C . . 109.5 ?
    H11A C11 H11B . . 109.5 ?
    H11A C11 H11C . . 109.5 ?
    H11B C11 H11C . . 109.5 ?
    C10 C12 H12A . . 109.5 ?
    C10 C12 H12B . . 109.5 ?
    C10 C12 H12C . . 109.5 ?
    H12A C12 H12B . . 109.5 ?
    H12A C12 H12C . . 109.5 ?
    H12B C12 H12C . . 109.5 ?
    C13 C14 H14A . . 109.5 ?
    C13 C14 H14B . . 109.5 ?
    C13 C14 H14C . . 109.5 ?
    H14A C14 H14B . . 109.5 ?
    H14A C14 H14C . . 109.5 ?
    H14B C14 H14C . . 109.5 ?
    C18 C20 H20A . . 109.5 ?
    C18 C20 H20B . . 109.5 ?
    C18 C20 H20C . . 109.5 ?
    H20A C20 H20B . . 109.5 ?
    H20A C20 H20C . . 109.5 ?
    H20B C20 H20C . . 109.5 ?
    C13 C16 H16A . . 109.5 ?
    C13 C16 H16B . . 109.5 ?
    C13 C16 H16C . . 109.5 ?
    H16A C16 H16B . . 109.5 ?
    H16A C16 H16C . . 109.5 ?
    H16B C16 H16C . . 109.5 ?
    C22 C23 C25 . . 112.1(3) ?
    C22 C23 C26 . . 106.6(3) ?
    C26 C23 C25 . . 107.3(3) ?
    C24 C23 C22 . . 109.1(3) ?
    C24 C23 C25 . . 113.0(4) ?
    C24 C23 C26 . . 108.5(4) ?
    C23 C25 H25A . . 109.5 ?
    C23 C25 H25B . . 109.5 ?
    C23 C25 H25C . . 109.5 ?
    H25A C25 H25B . . 109.5 ?
    H25A C25 H25C . . 109.5 ?
    H25B C25 H25C . . 109.5 ?
    C13 C15 H15A . . 109.5 ?
    C13 C15 H15B . . 109.5 ?
    C13 C15 H15C . . 109.5 ?
    H15A C15 H15B . . 109.5 ?
    H15A C15 H15C . . 109.5 ?
    H15B C15 H15C . . 109.5 ?
    C18 C19 H19A . . 109.5 ?
    C18 C19 H19B . . 109.5 ?
    C18 C19 H19C . . 109.5 ?
    H19A C19 H19B . . 109.5 ?
    H19A C19 H19C . . 109.5 ?
    H19B C19 H19C . . 109.5 ?
    C23 C26 H26A . . 109.5 ?
    C23 C26 H26B . . 109.5 ?
    C23 C26 H26C . . 109.5 ?
    H26A C26 H26B . . 109.5 ?
    H26A C26 H26C . . 109.5 ?
    H26B C26 H26C . . 109.5 ?
    C23 C24 H24A . . 109.5 ?
    C23 C24 H24B . . 109.5 ?
    C23 C24 H24C . . 109.5 ?
    H24A C24 H24B . . 109.5 ?
    H24A C24 H24C . . 109.5 ?
    H24B C24 H24C . . 109.5 ?
    O3 Cl1 O4A . . 103.6(6) ?
    O3 Cl1 O6B . . 100.5(6) ?
    O5A Cl1 O3 . . 117.5(5) ?
    O5A Cl1 O4A . . 105.7(6) ?
    O5A Cl1 O6A . . 110.3(6) ?
    O6A Cl1 O3 . . 110.4(5) ?
    O6A Cl1 O4A . . 108.7(7) ?
    O4B Cl1 O3 . . 115.8(7) ?
    O4B Cl1 O6B . . 108.4(8) ?
    O4B Cl1 O5B . . 111.5(8) ?
    O5B Cl1 O3 . . 111.3(8) ?
    O5B Cl1 O6B . . 108.6(9) ?
loop_
    _geom_torsion_atom_site_label_1
    _geom_torsion_atom_site_label_2
    _geom_torsion_atom_site_label_3
    _geom_torsion_atom_site_label_4
    _geom_torsion_site_symmetry_1
    _geom_torsion_site_symmetry_2
    _geom_torsion_site_symmetry_3
    _geom_torsion_site_symmetry_4
    _geom_torsion
    _geom_torsion_publ_flag
    O2 C22 C23 C25 . . . . 148.6(4) ?
    O2 C22 C23 C26 . . . . -94.3(4) ?
    O2 C22 C23 C24 . . . . 22.6(5) ?
    N2 C7 C1 C6 . . . . 103.3(2) ?
    N2 C7 C1 C2 . . . . -70.4(3) ?
    N2 C9 C13 C14 . . . . -56.9(3) ?
    N2 C9 C13 C16 . . . . 62.6(3) ?
    N2 C9 C13 C15 . . . . -177.1(3) ?
    N1 C7 C1 C6 . . . . -81.5(3) ?
    N1 C7 C1 C2 . . . . 104.8(3) ?
    N1 C8 C9 N2 . . . . 0.8(2) ?
    N1 C8 C9 C13 . . . . -175.9(2) ?
    C7 N2 C9 C8 . . . . -0.8(2) ?
    C7 N2 C9 C13 . . . . 176.3(2) ?
    C7 N1 C8 C9 . . . . -0.5(2) ?
    C7 N1 C10 C11 . . . . 133.0(2) ?
    C7 N1 C10 C12 . . . . -103.2(3) ?
    C7 C1 C6 C17 . . . . 7.9(3) ?
    C7 C1 C6 C5 . . . . -175.1(2) ?
    C7 C1 C2 C3 . . . . 174.4(2) ?
    C8 N1 C7 N2 . . . . 0.0(2) ?
    C8 N1 C7 C1 . . . . -175.8(2) ?
    C8 N1 C10 C11 . . . . -48.5(3) ?
    C8 N1 C10 C12 . . . . 75.3(3) ?
    C8 C9 C13 C14 . . . . 119.3(3) ?
    C8 C9 C13 C16 . . . . -121.2(3) ?
    C8 C9 C13 C15 . . . . -0.9(4) ?
    C1 C6 C17 O1 . . . . 78.3(3) ?
    C1 C6 C17 N3 . . . . -101.9(2) ?
    C1 C6 C5 C4 . . . . 1.5(4) ?
    C1 C2 C3 C4 . . . . 0.5(4) ?
    C6 C1 C2 C3 . . . . 0.5(4) ?
    C6 C5 C4 C3 . . . . -0.4(4) ?
    C9 N2 C7 N1 . . . . 0.5(2) ?
    C9 N2 C7 C1 . . . . 176.64(19) ?
    N3 C21 C22 O2 . . . . 8.0(4) ?
    N3 C21 C22 C23 . . . . -172.3(2) ?
    C17 C6 C5 C4 . . . . 178.5(2) ?
    C17 N3 C21 C22 . . . . -78.2(3) ?
    C17 N3 C18 C20 . . . . -102.9(3) ?
    C17 N3 C18 C19 . . . . 131.9(2) ?
    C10 N1 C7 N2 . . . . 178.70(19) ?
    C10 N1 C7 C1 . . . . 2.9(3) ?
    C10 N1 C8 C9 . . . . -179.2(2) ?
    C2 C1 C6 C17 . . . . -178.5(2) ?
    C2 C1 C6 C5 . . . . -1.5(3) ?
    C5 C6 C17 O1 . . . . -98.6(3) ?
    C5 C6 C17 N3 . . . . 81.1(3) ?
    C5 C4 C3 C2 . . . . -0.6(4) ?
    C21 N3 C17 O1 . . . . -7.9(3) ?
    C21 N3 C17 C6 . . . . 172.35(19) ?
    C21 N3 C18 C20 . . . . 79.4(3) ?
    C21 N3 C18 C19 . . . . -45.8(3) ?
    C21 C22 C23 C25 . . . . -31.2(4) ?
    C21 C22 C23 C26 . . . . 85.9(4) ?
    C21 C22 C23 C24 . . . . -157.1(4) ?
    C18 N3 C17 O1 . . . . 174.4(2) ?
    C18 N3 C17 C6 . . . . -5.4(3) ?
    C18 N3 C21 C22 . . . . 99.7(3) ?
loop_
    _geom_hbond_atom_site_label_D
    _geom_hbond_atom_site_label_H
    _geom_hbond_atom_site_label_A
    _geom_hbond_site_symmetry_A
    _geom_hbond_distance_DH
    _geom_hbond_distance_HA
    _geom_hbond_distance_DA
    _geom_hbond_angle_DHA
    _geom_hbond_publ_flag
    N2 H2 O3 . 0.8600 1.9400 2.752(4) 157.00 yes
    C2 H2A O1 2_656 0.9300 2.4400 3.319(3) 158.00 yes
    C5 H5 O5A 2_546 0.9300 2.5500 3.328(11) 141.00 yes
    C8 H8 O4A 1_655 0.9300 2.3600 3.285(8) 173.00 yes
    C10 H10 O1 . 0.9800 2.5500 3.167(3) 121.00 no
_shelx_hkl_file
;
   0   0   4 69443.9 907.647   4
   0   0   4 67813.5 936.905   9
   0   0   4 66561.3 935.500   1
   0   0   5-9.82399 40.7555   9
   0   0   5 25.5327 26.5668   4
   0   0   5 45.7848 47.6307   1
   0   0   6 87029.6 1170.12   4
   0   0   6 86257.1 1217.53   9
   0   0   6 88523.8 1216.68   1
   0   0   7 64.6315 73.8697   1
   0   0   7 4.42368 69.6975   9
   0   0   7 29.1687 33.2215   4
   0   0   8 4419.57 117.714   4
   0   0   8 4338.63 161.380   1
   0   0   8 4378.66 159.311   9
   0   0   9 20.8178 76.4596   1
   0   0   9-23.0074 36.0513   4
   0   0   9 3.29420 74.3609   9
   0   0  10 8370.21 238.326   9
   0   0  10 7620.90 232.904   1
   0   0  10 7913.48 181.234   4
   0   0  11 141.257 82.9365   1
   0   0  11 90.7460 77.4761   9
   0   0  11 43.0066 44.1087   4
   0   0  12 193.338 89.0736   1
   0   0  12 117.332 82.1595   9
   0   0  12 195.819 44.6566   4
   0   0  13 20.1868 88.3111   9
   0   0  13-7.66111 40.9710   4
   0   0 -13-13.8942 65.2857   7
   0   0  13-2.33118 92.4024   1
   0   0 -13-23.0554 63.5848   5
   0   0  14 38992.3 741.114   9
   0   0 -14 40230.1 669.807   5
   0   0  14 40719.6 639.379   4
   0   0 -14 38493.2 692.723   7
   0   0  14 38864.0 740.449   1
   0   0  15 314.229 127.190   1
   0   0 -15 211.458 89.0894   7
   0   0  15 276.370 115.414   9
   0   0 -15 241.557 82.1563   5
   0   0 -16 35863.7 675.176   7
   0   0  16 37180.6 739.079   9
   0   0  16 37723.8 737.077   1
   0   0 -16 37390.1 653.938   5
   0   0 -17 245.217 96.3512   5
   0   0 -17 261.944 100.410   7
   0   0  17 299.953 134.086   1
   0   0  17 305.876 130.468   9
   0   0  18 13477.2 412.654   1
   0   0 -18 12705.0 340.357   5
   0   0 -18 13440.7 367.751   7
   0   0  18 14777.4 428.218   9
   0   0  19 266.833 132.485   9
   0   0  19 2.77265 126.838   1
   0   0 -19 58.7862 93.6466   7
   0   0 -19 78.0686 89.1390   5
   0   0  20 5632.47 288.321   1
   0   0  20 5567.80 285.481   9
   0   0 -20 5007.46 233.330   7
   0   0 -20 4945.71 213.286   5
   0   0  21 125.526 134.330   9
   0   0 -21 142.340 94.0798   5
   0   0 -21 233.079 108.624   7
   0   0  21 200.656 142.792   1
   0   0  22 11604.1 423.170   9
   0   0 -22 10453.3 353.447   7
   0   0 -22 10256.9 321.674   5
   0   0  22 11219.1 413.142   1
   0   0  23 373.630 155.987   9
   0   0 -23 154.451 95.0503   5
   0   0  23 94.7426 149.216   1
   0   0 -23 309.918 110.270   7
   0   0 -24 4791.59 252.828   7
   0   0  24 5533.74 313.535   1
   0   0  24 5341.91 310.329   9
   0   0  25 356.742 171.357   9
   0   0 -25-0.44079 101.754   7
   0   0  25-3.70446 136.430   1
   0   0 -26 2551.74 198.824   7
   0   0  26 2616.54 246.618   1
   0   0  27 236.453 147.897   1
   0   0 -27 113.397 100.670   7
   0   0  28 1977.61 237.865   1
   0   1   3 268509. 2958.08   1
   0   1   3 369663. 2981.94   8
   0  -1   4 788.920 37.7372  12
   0   1  -4 787.482 33.0942   2
   0   1   4 856.986 58.7862   9
   0   1   4 868.006 59.4948   1
   0   1   4 739.248 43.0531   6
   0   1  -4 779.826 43.3541   7
   0   1  -4 602.422 38.0198  11
   0   1  -5 67624.4 901.670   2
   0   1   5 67248.3 957.829   1
   0   1   5 68604.2 964.006   9
   0  -1   5 68421.3 963.041   9
   0   1   5 68604.7 925.444   6
   0   1  -5 68821.0 936.169   7
   0  -1   6 2425.43 107.954   9
   0   1   6 2393.43 108.580   9
   0   1   6 2449.71 81.1221   4
   0   1   6 2470.52 108.003   1
   0   1  -6 2389.70 89.6631   7
   0   1  -7 29320.6 464.093   7
   0   1   7 29820.0 494.959   1
   0   1   7 29970.0 498.103   9
   0  -1   7 28610.1 494.600   9
   0   1   7 29181.4 449.487   4
   0   1   8 33213.9 505.304   4
   0   1  -8 33650.7 526.042   7
   0   1   8 32937.8 558.995   1
   0   1   8 32480.1 557.696   9
   0  -1   8 33118.1 562.192   9
   0  -1   9 47928.4 782.396   9
   0   1   9 49157.0 716.388   4
   0   1   9 49259.1 780.095   9
   0   1   9 50049.0 778.203   1
   0  -1   9 47385.8 787.081   1
   0   1  -9 48819.9 741.841   7
   0   1  10 471.727 89.7379   1
   0   1  10 411.389 81.1386   9
   0  -1  10 336.018 81.9703   1
   0  -1  10 467.041 86.6743   9
   0   1  10 582.844 57.0713   4
   0   1 -10 465.242 68.2952   7
   0  -1  11 10133.5 277.617   1
   0   1  11 9839.00 275.510   1
   0  -1  11 9747.24 278.294   9
   0   1 -11 10172.7 245.758   7
   0   1  11 9608.60 273.510   9
   0   1  11 10066.9 222.755   4
   0   1  12 8665.96 264.521   1
   0  -1 -12 8006.89 199.640   5
   0   1 -12 8246.99 231.097   5
   0   1  12 8242.83 258.876   9
   0   1 -12 8051.80 224.479   7
   0  -1  12 8179.17 261.934   9
   0   1  12 8439.51 204.135   4
   0  -1  12 8075.66 262.628   1
   0   1 -13 17340.9 371.909   5
   0   1  13 17906.1 339.787   4
   0   1 -13 16742.3 367.296   7
   0   1  13 16760.7 409.385   9
   0   1  13 17016.8 410.852   1
   0  -1  13 16605.2 408.886   1
   0  -1  13 17512.9 416.878   9
   0  -1 -13 17417.9 337.834   5
   0   1  14 370.557 57.8248   4
   0   1  14 389.106 114.683   1
   0  -1 -14 522.000 72.6415   5
   0   1 -14 382.108 85.9420   5
   0   1 -14 604.470 87.4676   7
   0  -1  14 480.861 108.987   9
   0  -1  14 450.549 107.304   1
   0   1  14 365.306 110.201   9
   0  -1  15-5.39636 107.524   1
   0   1 -15 41.9942 74.7011   7
   0   1  15 49.2145 112.861   1
   0  -1  15 30.8352 107.118   9
   0   1  15 10.7190 49.3714   4
   0   1  15 55.2803 99.5142   9
   0  -1 -15 61.0325 65.3915   5
   0   1 -15 100.278 88.8451   5
   0   1  16 26216.8 589.666   1
   0  -1 -16 26602.8 488.866   5
   0   1  16 27230.8 486.010   4
   0  -1  16 27477.3 596.572   9
   0   1  16 25879.8 587.766   9
   0   1 -16 25944.9 530.279   7
   0  -1  16 26013.4 594.426   1
   0   1 -16 25528.6 527.634   5
   0   1  17 1119.50 154.168   9
   0   1 -17 1130.03 120.791   7
   0   1  17 1189.89 164.114   1
   0  -1  17 1063.02 153.471   9
   0  -1 -17 1110.84 104.375   5
   0   1  17 1064.87 90.0811   4
   0  -1  17 942.270 147.986   1
   0   1 -17 1061.61 125.686   5
   0   1  18 284.273 129.531   9
   0   1 -18 272.040 90.5314   7
   0   1  18 381.202 65.6650   4
   0   1  18 275.679 131.615   1
   0  -1 -18 367.155 82.8563   5
   0  -1  18 285.234 137.044   9
   0   1 -18 423.245 101.987   5
   0  -1  18 237.213 134.168   1
   0   1  19 2856.33 210.231   9
   0  -1 -19 2710.78 147.278   5
   0   1  19 3095.04 216.988   1
   0  -1  19 3120.37 221.756   9
   0  -1 -19 2720.62 187.363   7
   0   1  19 3062.48 141.718   4
   0   1 -19 2717.22 170.734   5
   0   1 -19 2679.15 167.848   7
   0  -1  19 2881.72 213.565   1
   0   1 -20 474.323 114.143   5
   0  -1  20 478.067 148.545   1
   0  -1  20 382.366 139.787   9
   0  -1 -20 419.713 89.1183   5
   0   1  20 347.726 131.914   9
   0   1 -20 308.924 96.1787   7
   0  -1 -20 320.745 106.101   7
   0   1  20 390.723 140.139   1
   0   1  20 494.317 73.5845   4
   0  -1  21 601.927 147.048   1
   0  -1 -21 799.750 123.161   7
   0   1  21 898.442 153.134   9
   0  -1 -21 804.573 104.030   5
   0   1 -21 809.252 119.562   5
   0   1 -21 864.085 124.931   7
   0   1  21 959.941 164.102   1
   0  -1 -22 2016.00 168.566   7
   0   1 -22 2340.80 173.097   7
   0   1 -22 2030.45 164.931   5
   0   1  22 2051.83 210.373   1
   0  -1  22 2301.75 213.340   1
   0   1  22 2321.62 210.799   9
   0   1 -23 53.9382 93.3209   7
   0   1  23 63.4943 146.130   1
   0  -1  23 27.5564 141.442   1
   0  -1 -23 192.670 103.054   7
   0   1  23-1.16778 137.714   9
   0   1 -23 76.0231 104.781   5
   0   1  24 3136.13 252.221   9
   0  -1 -24 3426.33 223.280   7
   0   1  24 2986.60 244.714   1
   0   1 -24 2752.59 191.622   5
   0  -1  24 3114.44 250.863   1
   0   1 -24 2412.48 181.028   7
   0  -1  25 2933.02 256.559   1
   0   1 -25 2471.60 191.799   5
   0   1 -25 2467.13 189.236   7
   0   1  25 2738.88 249.706   9
   0  -1 -25 2379.80 193.750   7
   0   1  25 2757.63 241.347   1
   0  -1  26 1510.60 208.497   1
   0  -1 -26 1438.16 168.924   7
   0   1 -26 1272.35 159.219   7
   0   1  26 1298.80 197.156   1
   0   1  26 1396.51 202.653   9
   0  -1  27 610.772 182.988   1
   0   1  27 764.745 164.269   1
   0  -1 -27 572.542 126.953   7
   0   1  28 82.2768 157.585   1
   0  -1  28 332.616 155.329   1
   0  -1 -28 55.8732 116.061   7
   0   1  28 296.102 151.635   9
   0   2   0 29852.1 431.222  11
   0  -2   0 29389.2 432.885  12
   0   2   1 15740.9 238.708   5
   0  -2   1 18541.1 275.116  12
   0  -2  -1 14890.0 258.079  12
   0   2  -1 19097.9 266.936   5
   0  -2   1 15199.1 255.394   3
   0   2   1 18350.8 267.676  11
   0   2  -1 15423.2 261.820  11
   0   2   2 10820.9 190.888  11
   0  -2  -2 10580.4 203.841  10
   0  -2   2 11458.0 202.262  12
   0   2   2 11126.9 200.106   6
   0   2  -2 10737.0 198.248  11
   0  -2  -2 10531.9 191.428  12
   0   2   2 10325.0 203.070   8
   0  -2  -3 681309. 8790.65  10
   0   2   3 681901. 8779.07   6
   0   2   3 695819. 8788.06   8
   0   2  -4 121779. 1568.69   7
   0  -2   4 118798. 1569.85  12
   0   2   4 123348. 1547.35  11
   0  -2  -4 117363. 1589.83  10
   0   2   4 115669. 1569.24   6
   0  -2  -4 112550. 1543.69  12
   0   2   4 113516. 1581.58   8
   0   2  -4 116995. 1545.55   2
   0   2  -4 117437. 1566.66  11
   0  -2  -5 64198.5 902.497  10
   0   2   5 60240.3 891.178   8
   0   2  -5 62483.3 845.885   2
   0   2   5 60929.6 873.339   6
   0   2  -5 62968.0 872.591   7
   0   2  -5 61335.4 867.441  11
   0  -2   5 63639.1 870.647  12
   0   2   6 354805. 4470.76   1
   0   2  -6 338026. 4391.56   2
   0   2  -6 340504. 4427.30   7
   0   2   6 338633. 4456.13   8
   0   2   6 342598. 4426.77   6
   0   2   7 11100.2 262.898   9
   0   2  -7 11557.5 199.970   2
   0   2   7 11827.8 231.357   6
   0   2  -7 11309.7 236.210   7
   0   2   7 10968.2 269.873   1
   0   2   8 127.203 51.0414   6
   0   2  -8 89.7272 35.2529   2
   0  -2  -8 114.566 23.0597  11
   0   2   8 7.58642 70.8843   9
   0   2  -8 230.987 58.9777   7
   0   2   8 120.936 79.3887   1
   0   2   9 5784.64 194.483   1
   0   2   9 5831.92 157.577   4
   0   2   9 5622.11 193.094   9
   0   2  -9 5873.35 165.479   7
   0   2  -9 5703.64 128.610   2
   0   2  10 34223.1 550.132   4
   0   2 -10 33906.4 499.600   2
   0   2 -10 34227.4 561.827   7
   0   2  10 33761.6 609.302   1
   0   2  10 34292.6 609.986   9
   0   2  11 340.110 94.1551   1
   0   2  11 324.616 54.2647   4
   0   2 -11 293.419 62.0521   7
   0   2 -11 306.972 39.5872   2
   0   2 -11 351.266 87.1582   5
   0   2  11 392.390 82.9175   9
   0   2  12 17778.0 407.468   9
   0   2 -12 17143.7 294.004   2
   0   2  12 18126.3 346.434   4
   0   2  12 17604.6 408.211   1
   0   2 -12 17443.4 359.904   7
   0   2 -12 17268.6 384.119   5
   0  -2 -12 17732.1 312.320   5
   0  -2 -13 9992.00 214.020   5
   0   2 -13 9795.76 257.911   7
   0  -2  13 9541.00 310.601   1
   0   2  13 9453.31 299.130   1
   0   2  13 10121.6 242.429   4
   0   2 -13 9861.83 196.076   2
   0   2  13 9875.52 298.163   9
   0   2 -13 9732.01 277.673   5
   0   2  14 110.534 53.7606   4
   0   2 -14 79.0627 36.1749   2
   0  -2 -14 56.3042 46.5166   5
   0   2 -14 204.010 92.5716   5
   0  -2  14 27.9247 111.030   1
   0   2 -14 115.434 67.6153   7
   0   2  14 283.112 119.483   1
   0   2  14 83.2396 92.5963   9
   0  -2  15 17247.9 440.483   1
   0   2 -15 16579.6 294.676   2
   0  -2 -15 16302.2 328.133   5
   0   2 -15 16952.1 404.630   5
   0   2 -15 16547.8 380.814   7
   0   2  15 17082.1 437.383   9
   0   2  15 16645.1 436.437   1
   0   2  15 17186.3 355.421   4
   0   2  16 9533.39 248.287   4
   0  -2  16 9400.66 327.381   1
   0   2 -16 8890.63 273.215   7
   0   2  16 9504.97 323.440   9
   0   2 -16 8623.59 192.774   2
   0   2  16 9287.85 326.940   1
   0  -2 -16 9259.02 227.927   5
   0   2 -16 9314.81 294.769   5
   0   2  17 136.999 123.664   1
   0   2  17-0.47469 108.696   9
   0   2 -17 250.379 91.0638   7
   0   2 -17 126.197 42.6212   2
   0   2 -17 188.680 105.962   5
   0   2  17 152.940 60.5020   4
   0  -2 -17 186.826 62.3293   5
   0  -2  17 75.8107 123.066   1
   0   2 -18 3876.23 190.545   7
   0   2 -18 3917.38 208.612   5
   0   2  18 3830.43 230.733   9
   0   2  18 4064.62 163.193   4
   0  -2  18 4387.02 247.428   1
   0   2  18 3937.06 236.626   1
   0  -2 -18 3844.04 152.804   5
   0   2  19 8.71889 57.2726   4
   0   2 -19 217.011 111.505   5
   0  -2 -19 172.400 71.6190   5
   0   2  19 71.6612 118.367   9
   0   2  19 70.3127 131.087   1
   0  -2  19 124.673 122.866   1
   0   2 -19 19.8807 87.3698   7
   0   2 -20 147.306 100.727   5
   0  -2  20-3.09110 126.031   1
   0   2 -20 86.1680 92.0407   7
   0   2  20-51.4302 141.205   1
   0   2  20 51.7900 60.7854   4
   0   2  20-172.360 135.996   9
   0  -2  21 86.5163 128.190   1
   0   2  21 109.550 125.539   9
   0   2  21-49.6449 135.691   1
   0   2 -21 27.4351 87.9835   7
   0   2 -21-70.0097 111.506   5
   0  -2 -22 630.076 125.758   7
   0   2 -22 565.665 110.310   7
   0   2  22 429.343 160.533   1
   0   2 -22 583.736 132.274   5
   0   2  22 636.794 149.146   9
   0  -2  22 626.812 153.298   1
   0   2  23 7127.44 346.835   1
   0   2  23 7681.97 354.731   9
   0  -2  23 7000.20 345.055   1
   0   2 -23 6321.13 285.595   5
   0  -2 -23 6534.33 298.250   7
   0   2 -23 7010.23 281.621   7
   0   2  24 73.7125 141.056   9
   0   2 -24 222.546 101.053   7
   0  -2 -24 65.1480 110.796   7
   0   2  24 80.7910 155.000   1
   0   2 -24-175.279 124.959   5
   0  -2  24 282.718 153.879   1
   0   2  25 3969.70 276.398   9
   0  -2 -25 4008.93 243.988   7
   0   2 -25 3959.20 227.435   7
   0   2  25 4520.25 303.172   1
   0  -2  25 4004.14 272.820   1
   0   2 -25 4093.64 244.799   5
   0   2 -26-46.3425 104.307   5
   0  -2  26 238.423 149.431   1
   0   2  26 136.535 139.821   1
   0   2  26 264.340 162.389   9
   0  -2 -26-82.3036 113.850   7
   0   2  27 703.432 196.820   1
   0  -2 -27 804.781 152.016   7
   0   2  27 796.854 187.976   9
   0  -2  27 624.801 176.855   1
   0   2  28 9.14592 151.740   9
   0   2  28 338.057 186.487   1
   0  -2 -28 532.875 137.021   7
   0  -2  28 652.059 183.863   1
   0   3   0 59.4437 43.2066   5
   0  -3   0 20.8522 43.5597   3
   0   3   0 168.219 61.5590  11
   0  -3   0 213.499 65.7493  12
   0   3  -1 431420. 5541.34   5
   0   3   1 442041. 5555.46  11
   0  -3  -1 430181. 5553.37  12
   0  -3   1 420058. 5538.44   3
   0  -3   1 442773. 5562.34  12
   0   3   1 426280. 5515.62   5
   0  -3  -1 424633. 5515.28   3
   0   3  -1 431636. 5558.83  11
   0  -3  -2 160675. 2175.56  12
   0  -3  -2 159895. 2130.96   3
   0   3  -2 167433. 2188.47  11
   0  -3   2 168254. 2192.01  12
   0   3  -2 168374. 2182.24   5
   0   3   2 169032. 2179.39  11
   0   3   2 165582. 2187.19   6
   0   3   2 161779. 2132.05   5
   0  -3   3 335714. 4245.33  12
   0   3   3 333587. 4241.26   6
   0   3  -3 317494. 4237.45  11
   0   3   3 323476. 4171.34   5
   0  -3  -3 323610. 4169.07   3
   0   3   3 331295. 4249.14   8
   0  -3  -3 316943. 4222.87  12
   0   3   3 332987. 4225.85  11
   0   3  -3 322940. 4242.83   5
   0  -3  -3 329685. 4249.39  10
   0   3   4 36168.5 559.188   6
   0   3   4 35921.3 569.309   8
   0  -3   4 36012.7 560.288  12
   0   3  -4 36868.6 570.572   5
   0   3   4 37130.3 540.808  11
   0  -3  -4 33970.2 572.928  10
   0  -3  -4 35310.8 538.047  12
   0   3  -4 34708.3 556.074  11
   0   3   5 67803.9 967.953   8
   0  -3   5 66910.2 953.335  12
   0   3  -5 64103.4 948.180  11
   0   3   5 66148.3 950.428   6
   0  -3  -5 66262.0 975.545  10
   0   3   6 6948.23 184.391   6
   0  -3  -6 7160.53 212.530  10
   0   3   6 7666.83 206.254   8
   0   3   7 169395. 2294.67   8
   0   3   7 168784. 2268.76   6
   0  -3  -7 168848. 2307.23  10
   0   3  -7 170862. 2266.97   7
   0   3  -7 164473. 2223.80   2
   0   3   8 4324.32 142.995   6
   0   3  -8 4503.21 170.161   5
   0  -3  -8 4005.30 166.823  10
   0   3  -8 4023.11 114.840   2
   0   3  -8 4420.05 144.885   7
   0   3   8 3972.06 158.834   8
   0  -3  -9 66040.8 1032.80  10
   0   3   9 66374.0 975.279   6
   0   3  -9 65470.6 924.272   2
   0   3  -9 67162.2 1020.95   5
   0   3  -9 68687.6 979.559   7
   0  -3 -10 18764.7 403.611  10
   0   3 -10 17612.1 302.044   2
   0   3  10 18282.6 400.014   9
   0   3  10 18876.8 350.414   6
   0   3 -10 18439.0 355.268   7
   0   3 -10 18591.1 391.871   5
   0   3  10 17816.1 401.126   1
   0  -3 -10 16834.3 267.058   5
   0   3  11 13158.2 340.456   1
   0   3 -11 13461.1 295.032   7
   0   3  11 13055.6 333.623   9
   0   3 -11 12499.6 236.570   2
   0   3 -11 12667.6 326.121   5
   0  -3 -11 12423.0 213.047   5
   0  -3 -12 13612.6 238.702   5
   0   3  12 14305.6 312.111   4
   0   3  12 14511.4 376.392   1
   0   3 -12 13878.5 257.530   2
   0   3 -12 14711.2 358.071   5
   0   3  12 13665.5 362.088   9
   0   3 -12 14141.9 315.700   7
   0   3 -13 4814.29 175.373   7
   0   3 -13 4810.29 130.293   2
   0   3  13 4730.66 210.734   9
   0   3  13 4902.00 173.535   4
   0  -3 -13 4781.91 122.578   5
   0   3 -13 4811.20 205.617   5
   0   3  13 4662.13 218.394   1
   0  -3 -14 1053.40 62.3424   5
   0   3  14 981.174 141.810   1
   0   3 -14 1006.92 125.671   5
   0   3 -14 1117.38 66.1010   2
   0   3 -14 1269.93 106.130   7
   0   3  14 1092.14 91.9298   4
   0   3  14 1159.11 139.163   9
   0   3  15 500.851 77.1287   4
   0   3 -15 360.406 106.957   5
   0   3 -15 266.306 46.0243   2
   0  -3 -15 352.256 50.5203   5
   0   3  15 422.920 127.910   1
   0   3 -15 420.994 84.5025   7
   0   3  15 259.867 114.713   9
   0   3 -16 3993.49 178.606   7
   0  -3  16 3369.34 214.686   1
   0  -3 -16 3947.33 127.482   5
   0   3  16 3896.94 215.795   9
   0   3  16 4121.12 164.534   4
   0   3 -16 4014.47 210.755   5
   0   3 -16 3669.78 115.796   2
   0   3  16 4364.87 243.596   1
   0   3 -17 6153.18 156.105   2
   0   3 -17 6577.46 237.177   7
   0   3  17 6791.56 221.172   4
   0   3  17 7271.92 309.685   1
   0  -3  17 6216.71 291.091   1
   0   3 -17 6572.52 263.849   5
   0  -3 -17 6439.75 174.129   5
   0   3  17 6794.67 283.624   9
   0  -3  18 104.755 132.783   1
   0   3  18-45.0102 112.289   9
   0   3 -18 24.8121 110.469   5
   0   3  18-341.688 149.710   1
   0   3 -18 2.47490 85.6265   7
   0   3  18 12.4508 62.3847   4
   0   3 -19 518.763 127.307   5
   0  -3  19 433.229 140.237   1
   0   3  19 375.974 123.261   9
   0   3  19 527.074 162.498   1
   0   3  19 539.561 81.4592   4
   0   3 -19 428.496 101.862   7
   0   3 -20 5907.08 273.408   5
   0  -3  20 6095.20 305.577   1
   0   3 -20 6022.04 244.589   7
   0   3  20 6138.01 217.535   4
   0   3  20 6371.67 318.960   1
   0   3  20 6965.83 314.738   9
   0   3 -21 334.911 98.3782   7
   0   3  21 336.481 158.577   1
   0  -3  21 186.085 138.725   1
   0   3 -21 399.350 132.517   5
   0   3  21 33.7650 120.202   9
   0   3 -22 46.9853 86.6444   7
   0   3 -22-34.4256 118.685   5
   0   3  22-240.627 147.587   9
   0   3  22-3.65639 147.375   1
   0  -3  22-211.603 140.989   1
   0  -3  23-50.4480 135.617   1
   0   3  23-256.928 162.504   1
   0   3 -23-143.878 111.578   5
   0   3  23 21.8850 127.656   9
   0   3 -23-83.0945 97.5121   7
   0   3 -24 131.107 109.577   5
   0  -3  24-97.8147 138.836   1
   0   3  24 188.399 141.008   9
   0   3  24 91.5648 142.228   1
   0   3 -24 4.51194 88.1776   7
   0   3  25-204.214 146.763   9
   0  -3 -25 55.0198 114.531   7
   0  -3  25-64.7443 157.273   1
   0   3 -25-73.5793 121.538   5
   0   3  25-142.645 163.162   1
   0  -3 -26-161.202 130.530   7
   0   3  26 112.929 138.383   1
   0   3  26 116.658 133.855   9
   0  -3  26 91.6962 126.926   1
   0  -3 -26 338.015 156.639  10
   0   3 -26-18.7942 125.157   5
   0  -3 -27 311.454 178.215  10
   0  -3  27 302.314 162.468   1
   0   3  27 563.697 181.697   9
   0   3 -27 329.768 123.492   5
   0  -3 -27 226.693 110.842   7
   0   3  27 475.073 187.821   1
   0  -3  28-14.7817 155.131   1
   0  -3 -28 5.83924 114.861   7
   0   3 -28 344.008 143.745   5
   0   3  28 309.590 179.819   1
   0   3  28-20.6454 140.257   9
   0  -3 -28-130.381 169.525  10
   0  -4   0 5147.84 169.576  12
   0   4   0 5468.37 167.620  11
   0   4   0 5625.72 147.995   5
   0   4   1 40518.3 630.719  11
   0  -4  -1 39815.1 629.845  12
   0   4   1 39592.3 587.414   5
   0  -4  -1 39949.4 587.791   3
   0   4  -1 40572.6 633.599  11
   0  -4   1 39385.5 633.409  12
   0   4  -1 38880.7 609.424   5
   0  -4   2 6442.30 188.475  12
   0   4   2 6117.94 139.326   5
   0   4  -2 5948.25 168.915   5
   0   4   2 7501.26 187.858  11
   0  -4  -2 6126.92 142.188   3
   0  -4  -2 5887.68 175.445  12
   0   4  -2 5936.00 186.034  11
   0   4   3 29951.2 485.874  11
   0   4   3 28608.9 427.157   5
   0  -4  -3 29116.9 425.972   3
   0   4   3 29131.5 503.716   8
   0   4  -3 28142.9 491.497   5
   0  -4  -3 28654.0 481.286  12
   0   4   3 29278.9 496.858   6
   0   4  -3 28553.0 494.640  11
   0  -4   3 28430.8 496.431  12
   0  -4  -4 57220.6 772.307   3
   0   4   4 57057.8 860.123   6
   0   4   4 56881.0 773.571   5
   0   4   4 59392.7 845.958  11
   0  -4  -4 57316.9 874.270  10
   0   4   4 54719.2 872.791   8
   0  -4   4 58141.2 864.544  12
   0  -4  -4 56304.7 840.392  12
   0   4  -4 56588.1 861.023  11
   0   4  -4 56145.6 865.694   5
   0   4   5 45722.9 722.554   8
   0  -4  -5 45465.2 731.023  10
   0   4  -5 46146.7 724.278   5
   0  -4   5 45856.2 714.119  12
   0   4  -5 43767.1 708.244  11
   0   4   5 44332.8 709.229   6
   0   4  -6 5054.68 178.811   5
   0  -4  -6 4803.15 187.059  10
   0   4   6 5140.75 181.526   8
   0   4   6 4910.52 167.108   6
   0   4   7 13815.1 298.189   6
   0   4  -7 13596.5 319.439   5
   0  -4  -7 13160.1 326.543  10
   0   4   7 13699.1 314.177   8
   0  -4  -8 3290.19 170.221  10
   0   4  -8 3912.68 167.736   5
   0   4   8 3548.16 159.727   8
   0   4   8 3593.48 147.192   6
   0  -4  -9 12052.0 318.540  10
   0   4  -9 12078.6 313.522   5
   0   4   9 11523.5 299.364   8
   0   4   9 11969.5 280.920   6
   0   4 -10 32126.6 559.832   7
   0   4 -10 30709.8 596.596   5
   0   4  10 30968.3 590.913   8
   0  -4 -10 31750.5 609.581  10
   0   4  10 32325.3 556.938   6
   0   4  11 26236.7 484.329   6
   0  -4 -11 25895.2 543.127  10
   0   4 -11 25899.7 528.793   5
   0   4  11 25112.7 530.825   9
   0   4 -11 26386.0 487.651   7
   0   4  12 5902.73 238.200   9
   0  -4 -12 5942.24 249.616  10
   0   4 -12 5720.37 234.684   5
   0   4 -12 6203.84 202.819   7
   0   4  12 6291.59 199.149   6
   0   4 -13 20141.2 385.555   7
   0  -4 -13 19036.8 453.558  10
   0   4  13 19185.4 439.032   9
   0   4  13 19756.6 374.596   6
   0   4 -13 19592.5 432.478   5
   0   4  14 302.150 75.0299   4
   0   4 -14 95.6041 76.8137   7
   0  -4 -14 29.9244 131.984  10
   0   4 -14 206.965 49.4501   2
   0  -4 -14 112.311 24.4283   5
   0   4  14 137.138 108.881   9
   0   4 -14 51.1485 109.021   5
   0  -4 -15 9467.87 335.916  10
   0   4 -15 8772.80 309.449   5
   0   4  15 9350.06 266.471   4
   0   4 -15 8897.61 199.774   2
   0   4  15 9763.95 327.377   9
   0   4 -15 9691.89 273.689   7
   0  -4 -15 8550.62 165.617   5
   0   4  16 733.782 163.663   1
   0   4  16 611.798 129.387   9
   0   4 -16 508.024 57.2531   2
   0   4 -16 643.218 102.797   7
   0   4  16 464.453 80.6893   4
   0  -4 -16 460.148 150.684  10
   0   4 -16 455.403 131.054   5
   0   4 -17 1456.14 131.303   7
   0   4 -17 1706.36 165.568   5
   0  -4 -17 1549.82 182.254  10
   0   4  17 1577.76 118.712   4
   0   4  17 1970.48 205.168   1
   0   4  17 1710.05 165.697   9
   0   4  18 24.2301 117.461   9
   0   4  18 61.2090 70.6127   4
   0   4 -18 240.086 125.955   5
   0   4  18 154.345 158.063   1
   0  -4 -18 82.5508 147.262  10
   0   4 -18 19.0426 88.1364   7
   0  -4  19 860.178 165.104   1
   0   4  19 516.020 140.179   9
   0   4 -19 709.647 113.527   7
   0  -4 -19 506.217 162.609  10
   0   4  19 789.008 166.450   1
   0   4  19 651.433 89.6971   4
   0   4 -19 682.955 140.075   5
   0   4  20 2019.44 199.756   9
   0  -4  20 1866.27 198.867   1
   0   4 -20 1994.71 183.349   5
   0   4  20 2185.34 140.193   4
   0   4 -20 1641.57 146.057   7
   0   4  20 1793.01 205.994   1
   0  -4 -20 1898.66 205.813  10
   0   4  21 1713.34 209.270   1
   0  -4  21 1381.30 183.270   1
   0   4 -21 1495.46 143.438   7
   0  -4 -21 1476.60 197.839  10
   0   4  21 1483.25 184.398   9
   0   4 -21 1306.89 162.608   5
   0  -4 -22 3606.37 271.353  10
   0   4 -22 3100.03 220.041   5
   0  -4  22 3382.42 250.135   1
   0   4  22 3339.49 257.973   1
   0   4  22 3708.33 252.903   9
   0   4 -22 3190.43 190.573   7
   0   4 -23 675.714 118.162   7
   0   4  23 619.260 184.495   1
   0   4  23 577.672 153.286   9
   0   4 -23 274.234 115.927   5
   0  -4  23 260.657 141.421   1
   0  -4 -23 565.668 173.946  10
   0  -4 -24-51.0705 164.204  10
   0   4  24-136.875 137.991   9
   0   4 -24 141.153 122.269   5
   0  -4  24 167.602 134.459   1
   0  -4 -25 93.2433 147.417  10
   0   4  25 55.8389 141.185   9
   0  -4  25 304.528 153.377   1
   0   4  25 537.037 180.441   1
   0   4 -25 173.717 130.851   5
   0   4 -26 42.8321 139.508   5
   0  -4 -26 298.210 165.058  10
   0  -4  26 119.582 124.162   1
   0   4  26 76.2977 133.837   9
   0  -4 -27-77.2348 127.488   7
   0   4 -27-3.04425 130.549   5
   0  -4 -27 396.805 174.806  10
   0  -4  27 93.9874 145.884   1
   0   4  27 90.4985 159.975   9
   0  -5   0 60.1908 70.5320  12
   0   5   0 111.083 66.2889  11
   0   5   0-25.7089 54.5412   5
   0   5  -1 9638.76 226.425   5
   0  -5   1 9645.81 248.211  12
   0   5   1 9485.05 245.865  11
   0  -5  -1 9093.01 245.061  12
   0   5   1 9055.51 208.911   5
   0   5  -1 9477.79 247.550  11
   0  -5   2 8886.83 245.140  12
   0   5   2 9286.85 240.520  11
   0   5  -2 9040.68 243.645  11
   0   5  -2 9167.69 231.852   5
   0   5   2 9092.98 198.191   5
   0  -5  -2 9192.90 237.614  12
   0   5  -3 22014.9 405.150   5
   0  -5   3 20484.4 411.962  12
   0   5  -3 20239.4 411.366  11
   0   5   3 20814.7 411.600   6
   0   5   3 20449.5 342.510   5
   0   5   3 20834.1 418.132   8
   0   5   4 22226.0 454.393   8
   0   5   4 23032.5 365.291   5
   0   5   4 23705.8 449.440   6
   0   5  -4 24331.3 448.465   5
   0   5  -5 12871.0 310.850   5
   0   5   5 11870.2 315.436   8
   0   5   5 12922.4 220.573   5
   0   5   5 13608.8 309.979   6
   0  -5  -6 20374.9 432.454  10
   0   5   6 19861.6 421.111   8
   0   5   6 20485.4 412.804   6
   0   5  -6 20405.8 423.211   5
   0   5   7 10032.2 264.452   6
   0   5   7 9821.17 274.097   8
   0   5  -7 9861.34 275.671   5
   0  -5  -7 8993.31 280.911  10
   0  -5  -8 408.302 118.768  10
   0   5  -8 358.263 96.4634   5
   0   5   8 476.436 103.074   8
   0   5   8 440.897 83.5755   6
   0   5  -9 2203.81 148.116   5
   0  -5  -9 1823.93 154.196  10
   0   5   9 1704.63 133.424   8
   0   5   9 1977.37 124.926   6
   0   5  10 13059.3 326.711   6
   0   5  10 13135.3 342.683   8
   0  -5 -10 13577.3 364.247  10
   0   5 -10 13311.1 358.141   5
   0  -5 -11 1689.24 161.668  10
   0   5  11 1873.71 126.125   6
   0   5  11 1660.78 142.068   8
   0   5 -11 1961.12 157.009   5
   0   5  12 15830.1 363.747   6
   0  -5 -12 14714.7 412.600  10
   0   5 -12 15024.8 404.143   5
   0  -5 -13 657.672 154.282  10
   0   5 -13 560.053 133.005   5
   0   5  13 720.248 102.596   6
   0   5  13 830.005 138.020   9
   0   5  14 1325.14 118.829   6
   0   5  14 1269.36 148.435   9
   0  -5 -14 1130.48 171.438  10
   0   5 -14 1435.21 160.562   5
   0   5  15 18126.7 476.633   9
   0   5 -15 18224.0 419.329   7
   0   5 -15 17849.0 472.719   5
   0  -5 -15 17226.4 494.173  10
   0   5 -16 5698.18 272.961   5
   0   5  16 5996.14 282.505   9
   0   5 -16 6337.26 243.160   7
   0  -5 -16 6337.92 301.568  10
   0   5  16 6728.58 238.208   4
   0   5  17 1381.16 164.777   9
   0   5  17 1713.53 135.648   4
   0   5 -17 1752.62 180.423   5
   0   5 -17 1690.97 139.912   7
   0  -5 -17 1805.51 209.938  10
   0   5  18 2862.26 211.352   9
   0   5 -18 3119.77 181.399   7
   0  -5 -18 2801.67 232.501  10
   0   5  18 3055.13 169.160   4
   0   5 -18 2788.39 210.486   5
   0   5  19 105.985 121.122   9
   0   5 -19 89.5313 87.3788   7
   0   5 -19-100.062 136.434   5
   0  -5 -19-116.758 157.130  10
   0   5  19 90.5502 76.2507   4
   0  -5 -20 232.521 162.834  10
   0   5  20 98.7721 117.686   9
   0   5  20 71.7276 67.3732   4
   0   5 -20 208.224 98.5538   7
   0   5 -20 230.835 140.740   5
   0   5  21 520.935 133.537   9
   0   5 -21 663.195 121.189   7
   0   5 -21 459.876 151.860   5
   0  -5 -21 935.563 195.164  10
   0  -5  21 719.724 156.784   1
   0  -5  22 732.124 163.955   1
   0  -5 -22 805.466 185.517  10
   0   5  22 582.977 149.789   9
   0   5 -22 832.098 125.201   7
   0   5 -22 574.948 149.631   5
   0  -5 -23 314.451 174.277  10
   0  -5  23 85.8164 136.826   1
   0   5  23 243.191 143.758   9
   0   5 -23-169.616 143.653   5
   0  -5  24 34.9978 122.220   1
   0  -5 -24-167.372 168.876  10
   0   5  24-263.224 137.165   9
   0   5 -24 58.9910 137.173   5
   0   5  25 190.127 132.413   9
   0  -5 -25 12.3827 152.944  10
   0  -5  25 163.395 156.025   1
   0   5 -25 198.431 146.615   5
   0   5  26 224.545 162.125   9
   0   5 -26 465.364 159.647   5
   0  -5 -26 488.977 177.984  10
   0  -5  26 277.033 147.534   1
   0   5 -27-73.6148 139.050   5
   0  -5  27-15.7721 150.529   1
   0   5  27 146.023 130.909   9
   0  -5 -27-100.188 178.625  10
   0   6   0 487.796 74.3128   5
   0   6  -1 1027.09 91.0765   5
   0   6   1 1078.19 82.4071   5
   0   6   2 11675.2 303.512   6
   0   6  -2 11670.6 280.901   5
   0   6   2 11255.0 245.999   5
   0   6   3 4189.64 131.045   5
   0   6  -3 3904.12 164.151   5
   0   6   3 3939.78 188.510   8
   0   6   3 4277.51 184.292   6
   0   6  -4 3243.31 157.586   5
   0   6   4 3276.87 108.985   5
   0   6   4 3234.81 171.101   8
   0   6   4 3176.99 161.779   6
   0   6   5 83.7027 80.5048   6
   0   6  -5 230.043 85.5059   5
   0   6   5 127.117 38.0130   5
   0   6  -6 39364.0 704.121   5
   0   6   6 38316.1 704.645   8
   0   6   6 40705.0 701.844   6
   0   6  -7 41.4672 92.2777   5
   0   6   7-19.7731 99.4468   8
   0   6   7-55.6998 83.2673   6
   0   6  -8 19383.4 439.609   5
   0   6   8 17891.0 425.738   8
   0  -6  -8 17898.0 448.357  10
   0   6   8 19044.3 419.719   6
   0   6  -9 4217.27 203.291   5
   0   6   9 3711.89 191.887   8
   0  -6  -9 3818.67 211.739  10
   0   6   9 3713.35 179.365   6
   0   6  10 30127.1 590.573   6
   0  -6 -10 30772.1 638.378  10
   0   6  10 31087.5 617.389   8
   0   6 -10 31395.8 632.885   5
   0   6  11 1361.29 145.110   8
   0   6 -11 1529.90 159.950   5
   0   6  11 1491.54 132.646   6
   0  -6 -11 1242.92 165.524  10
   0  -6 -12 860.127 172.233  10
   0   6  12 548.965 100.122   6
   0   6  12 633.883 125.667   8
   0   6 -12 654.311 143.406   5
   0  -6 -13 12321.7 400.714  10
   0   6  13 12116.8 373.405   8
   0   6 -13 12623.2 388.399   5
   0   6  13 13043.4 346.533   6
   0  -6 -14 4401.81 257.725  10
   0   6 -14 4064.27 235.458   5
   0   6  14 4502.17 236.282   9
   0   6  14 4263.08 202.481   6
   0   6  15 83.2032 84.3959   6
   0  -6 -15-176.616 157.910  10
   0   6  15-93.5610 117.468   9
   0   6 -15-47.7892 130.309   5
   0   6  16 912.304 116.081   6
   0   6  16 964.079 155.413   9
   0  -6 -16 1079.90 186.315  10
   0   6 -16 814.004 151.814   5
   0   6  17 220.681 83.3825   4
   0   6  17 308.723 132.655   9
   0  -6 -17 420.534 164.666  10
   0   6 -17 378.780 150.044   5
   0   6 -18 1328.59 175.747   5
   0   6  18 1179.89 162.824   9
   0  -6 -18 1193.38 195.350  10
   0   6  18 1278.87 128.869   4
   0  -6 -19 3749.29 273.875  10
   0   6  19 4283.23 259.808   9
   0   6  19 4452.55 211.693   4
   0   6 -19 4614.85 275.271   5
   0   6 -20-202.022 141.827   5
   0  -6 -20-67.6949 153.258  10
   0   6  20 113.653 123.792   9
   0   6  20 45.1772 74.8154   4
   0   6  21 260.480 132.271   9
   0   6 -21 178.365 142.098   5
   0  -6 -21-35.2011 167.550  10
   0  -6 -22-79.8816 163.461  10
   0   6 -22 130.722 123.972   5
   0  -6  22 26.5121 120.330   1
   0   6  22 24.8270 116.188   9
   0  -6  23 88.0974 138.556   1
   0   6 -23-139.106 125.106   5
   0  -6 -23-255.009 164.618  10
   0   6  23-139.017 141.540   9
   0   6  24 550.355 167.674   9
   0  -6 -24 592.447 195.654  10
   0  -6  24 620.033 167.991   1
   0   6 -24 712.966 165.797   5
   0  -6 -25-326.981 191.601  10
   0   6  25 89.4780 141.562   9
   0  -6  25 125.722 132.591   1
   0   6 -25-171.225 130.039   5
   0   6  26 223.752 123.256   9
   0  -6 -26 436.731 194.539  10
   0  -6  26 520.646 170.390   1
   0   6 -26 307.430 144.854   5
   0   7   0 37.8432 62.7195   5
   0   7   1 14726.0 316.326   5
   0   7  -1 14417.8 330.415   5
   0   7  -2 5671.76 199.748   5
   0   7   2 5280.61 170.912   5
   0   7   2 5501.56 224.065   6
   0   7  -3 5569.62 201.365   5
   0   7   3 5309.09 222.311   6
   0   7   3 5300.72 162.627   5
   0   7  -4 5026.64 198.982   5
   0   7   4 4732.80 145.623   5
   0   7   4 4719.40 217.977   8
   0   7   4 4824.61 211.434   6
   0   7   5 969.603 70.1440   5
   0   7   5 1024.79 124.000   6
   0   7  -5 1066.54 122.031   5
   0   7   5 827.152 130.946   8
   0   7   6 58.0729 39.9120   5
   0   7   6 6.45270 111.570   8
   0   7   6-25.3129 95.6306   6
   0   7  -6-5.90715 94.0057   5
   0   7  -7 14701.7 383.049   5
   0   7   7 14682.1 378.355   6
   0   7   7 14244.1 384.377   8
   0   7   8 8356.13 277.197   6
   0   7  -8 8055.80 285.332   5
   0   7   8 7558.36 279.357   8
   0   7   9 866.307 126.074   6
   0   7  -9 760.784 138.074   5
   0   7   9 693.397 127.972   8
   0   7  10 7754.59 287.585   8
   0   7  10 7493.57 271.427   6
   0   7 -10 7650.59 294.614   5
   0  -7 -10 7540.84 317.872  10
   0   7  11 55.4919 96.5745   6
   0   7 -11 66.4277 125.782   5
   0  -7 -11 108.131 164.229  10
   0   7  11 88.8207 118.543   8
   0   7  12 2090.26 175.283   8
   0   7 -12 2110.62 192.919   5
   0  -7 -12 2048.31 206.711  10
   0   7  12 2224.42 163.901   6
   0   7 -13 5280.98 265.732   5
   0   7  13 5197.23 251.716   8
   0   7  13 5316.90 233.481   6
   0  -7 -13 5587.98 286.422  10
   0   7  14 153.122 98.3002   6
   0  -7 -14-9.40095 162.655  10
   0   7 -14 159.640 139.333   5
   0   7  14-32.9670 131.599   8
   0   7  15 178.097 99.5744   6
   0  -7 -15 73.6710 158.920  10
   0   7 -15-178.172 137.895   5
   0  -7 -16 257.344 173.017  10
   0   7 -16 259.559 148.200   5
   0   7  16 341.263 104.315   6
   0   7  16 117.768 119.034   9
   0   7  17 5848.81 250.131   6
   0  -7 -17 5896.08 321.566  10
   0   7  17 6128.70 300.110   9
   0   7 -17 5879.45 302.448   5
   0   7 -18 2774.50 231.869   5
   0   7  18 2776.79 217.471   9
   0  -7 -18 3123.25 264.489  10
   0   7  19 605.974 114.068   4
   0   7 -19 672.996 163.817   5
   0   7  19 839.217 152.921   9
   0  -7 -19 590.690 187.891  10
   0   7 -20 549.913 164.232   5
   0  -7 -20 788.040 194.682  10
   0   7  20 598.310 103.861   4
   0   7  20 620.732 163.381   9
   0  -7 -21 76.6109 163.465  10
   0   7  21 243.747 143.070   9
   0   7 -21 502.077 162.483   5
   0   7  22 117.304 132.178   9
   0  -7 -22 80.9069 168.151  10
   0   7 -22 148.386 131.678   5
   0   7  23 628.559 160.310   9
   0   7 -23 295.205 141.933   5
   0  -7 -23 511.086 198.588  10
   0  -7  23 448.366 155.486   1
   0   7 -24 211.639 154.317   5
   0  -7 -24 118.602 178.033  10
   0   7  24-42.1205 123.921   9
   0  -7  24 13.8895 118.917   1
   0  -7  25 243.047 152.711   1
   0   7 -25 601.337 182.210   5
   0  -7 -25 177.677 203.574  10
   0   7  25 316.793 134.062   9
   0   8   0 5526.77 198.456   5
   0   8   1 22951.6 453.458   5
   0   8  -1 23376.9 473.068   5
   0   8   2 188.178 68.1308   5
   0   8  -2 215.617 88.8424   5
   0   8   2 195.887 117.705   6
   0   8  -3 2846.74 164.364   5
   0   8   3 2636.70 124.110   5
   0   8   3 2600.31 178.534   6
   0   8   4 9575.27 233.803   5
   0   8   4 8754.08 308.211   6
   0   8  -4 9875.94 299.946   5
   0   8   4 8961.23 320.843   8
   0   8  -5 346.430 109.789   5
   0   8   5 55.6559 122.331   8
   0   8   5 315.570 120.320   6
   0   8   5 169.552 58.6471   5
   0   8   6 6827.80 278.722   8
   0   8   6 6705.43 266.681   6
   0   8  -6 6720.96 260.256   5
   0   8   6 6588.65 174.275   5
   0   8   7 7491.20 288.849   8
   0   8   7 7210.37 280.368   6
   0   8  -7 7372.90 281.966   5
   0   8  -8 3645.83 214.955   5
   0   8   8 3028.85 202.105   8
   0   8   8 3211.17 196.249   6
   0   8   9 7285.99 295.333   8
   0   8  -9 7645.75 295.993   5
   0   8   9 7209.58 277.019   6
   0   8  10 1639.04 155.591   6
   0   8 -10 1481.79 174.637   5
   0   8  10 1598.44 165.860   8
   0   8  11 1259.00 148.886   6
   0   8  11 1268.95 167.719   8
   0   8 -11 1491.17 178.520   5
   0   8  12 866.064 156.002   8
   0  -8 -12 994.585 213.456  10
   0   8  12 671.956 127.014   6
   0   8 -12 727.827 149.410   5
   0   8 -13 3194.37 238.512   5
   0  -8 -13 3674.95 271.835  10
   0   8  13 3558.58 225.693   8
   0   8  13 3850.42 216.517   6
   0   8  14 2255.18 194.346   8
   0   8  14 2355.21 175.405   6
   0   8 -14 2339.38 211.140   5
   0  -8 -14 2289.10 242.230  10
   0   8 -15 5438.08 294.727   5
   0  -8 -15 5793.21 322.695  10
   0   8  15 5510.96 273.594   8
   0   8  15 5563.86 253.149   6
   0   8 -16-221.461 144.752   5
   0  -8 -16 149.515 169.040  10
   0   8  16 111.257 97.6609   6
   0   8  17 230.689 107.924   6
   0   8 -17 239.660 150.860   5
   0   8  17-4.92417 120.074   9
   0  -8 -17 235.422 173.558  10
   0  -8 -18 238.761 180.953  10
   0   8  18 425.274 115.899   6
   0   8 -18 396.631 153.942   5
   0   8  18 601.321 155.981   9
   0   8 -19 764.462 176.084   5
   0  -8 -19 923.054 206.593  10
   0   8  19 716.116 149.672   9
   0   8  20 754.586 123.315   4
   0   8  20 833.513 156.450   9
   0  -8 -20 1114.60 205.210  10
   0   8 -20 801.755 182.330   5
   0   8  21 235.228 129.812   9
   0  -8 -21 241.602 173.065  10
   0   8 -21 178.937 156.453   5
   0  -8 -22 73.0943 185.285  10
   0   8  22-145.155 117.163   9
   0   8 -22-141.547 140.513   5
   0  -8 -23 150.558 188.197  10
   0   8  23 75.4857 122.362   9
   0   8 -23 179.703 140.129   5
   0  -8 -24 84.2513 179.550  10
   0   8 -24-85.8271 153.176   5
   0   8  24 167.800 119.759   9
   0   9   0 85.6699 87.6039   5
   0   9   1 220.168 125.707   6
   0   9  -1 272.640 99.3590   5
   0   9   1 243.518 84.4247   5
   0   9   2 3966.23 228.970   6
   0   9   2 4734.31 182.512   5
   0   9  -2 4579.92 204.881   5
   0   9  -3 75.9411 98.9849   5
   0   9   3 149.962 73.0835   5
   0   9   3-69.1492 123.752   6
   0   9   4 141.723 142.072   8
   0   9   4-34.1891 120.220   6
   0   9  -4 139.588 100.873   5
   0   9   4 144.859 67.0566   5
   0   9   5 1184.27 91.9919   5
   0   9   5 1294.32 156.910   6
   0   9  -5 1101.86 137.444   5
   0   9   5 1205.66 174.317   8
   0   9   6 9.19935 55.8215   5
   0   9  -6-161.870 121.899   5
   0   9   6-4.91663 141.168   8
   0   9   6 97.2836 121.833   6
   0   9   7 23602.3 554.703   6
   0   9  -7 22051.4 539.816   5
   0   9   7 22863.4 554.534   8
   0   9   8 1782.22 181.515   6
   0   9  -8 1522.06 172.787   5
   0   9   8 1775.48 182.552   8
   0   9   9 3448.97 216.738   6
   0   9   9 3093.55 217.245   8
   0   9  -9 3784.80 233.103   5
   0   9  10 3062.82 220.899   8
   0   9 -10 2740.72 211.846   5
   0   9  10 3438.62 218.199   6
   0   9  11 40.7915 114.460   6
   0   9 -11-63.2194 138.115   5
   0   9  11-131.052 139.313   8
   0   9  12 409.494 143.048   8
   0   9 -12 338.541 148.761   5
   0   9  12 192.463 118.629   6
   0   9  13 192.188 111.972   6
   0   9 -13-119.478 136.231   5
   0   9  13 90.4499 133.707   8
   0   9 -14 4473.50 272.141   5
   0   9  14 4480.26 244.640   6
   0   9  14 4692.15 265.663   8
   0   9  15 6577.31 313.247   8
   0   9 -15 6760.44 335.393   5
   0  -9 -15 8156.18 384.158  10
   0   9  15 7403.36 307.153   6
   0   9  16 448.226 141.562   8
   0   9 -16 696.661 171.964   5
   0   9  16 671.824 129.699   6
   0   9  17 599.588 124.339   6
   0   9 -17 664.568 169.062   5
   0   9  17 504.127 138.784   9
   0   9  18 496.677 155.614   9
   0  -9 -18 491.776 203.117  10
   0   9  18 362.342 116.292   6
   0   9 -18 569.666 167.843   5
   0   9  19-121.661 127.505   9
   0   9  19-88.1651 109.634   6
   0   9 -19 105.795 148.377   5
   0  -9 -19 8.83174 180.153  10
   0  -9 -20 133.970 183.641  10
   0   9 -20 475.332 168.312   5
   0   9  20 148.814 126.329   9
   0  -9 -21 330.087 194.045  10
   0   9 -21 424.416 181.760   5
   0   9  21 197.177 135.791   9
   0   9 -22 297.795 168.738   5
   0  -9 -22 134.886 191.673  10
   0   9  22 14.0672 134.379   9
   0   9  23 0.93552 134.203   9
   0  -9 -23-20.6799 181.023  10
   0   9 -23 378.501 168.909   5
   0  10   0 1289.94 168.095   6
   0  10   0 1354.41 128.448   5
   0  10   1 1951.35 194.060   6
   0  10  -1 1949.95 151.012   5
   0  10   1 1852.44 137.059   5
   0  10   2 535.082 91.4154   5
   0  10  -2 588.842 114.473   5
   0  10   2 720.206 157.985   6
   0  10   3 2350.59 210.943   8
   0  10   3 2856.76 150.321   5
   0  10   3 2494.63 207.603   6
   0  10  -3 2777.02 183.670   5
   0  10   4-33.6405 135.613   6
   0  10   4 121.870 145.048   8
   0  10  -4-47.5299 110.822   5
   0  10   4 64.3333 70.1345   5
   0  10   5 4.22654 131.218   6
   0  10  -5-59.7690 115.171   5
   0  10   5 21.6236 60.7678   5
   0  10   5-43.0181 139.913   8
   0  10   6 409.982 148.817   6
   0  10  -6 246.864 111.824   5
   0  10   6 216.202 146.793   8
   0  10   6 247.248 64.6245   5
   0  10   7-36.7146 122.445   6
   0  10  -7 81.3787 127.140   5
   0  10   7 162.045 149.988   8
   0  10  -8 1384.90 166.427   5
   0  10   8 1259.96 170.930   6
   0  10   8 1596.60 185.187   8
   0  10   9 2296.11 202.070   6
   0  10  -9 2426.89 206.251   5
   0  10   9 1971.96 197.370   8
   0  10  10 10303.4 373.246   6
   0  10  10 9987.03 377.399   8
   0  10 -10 9149.22 363.685   5
   0  10  11 8245.22 335.585   6
   0  10  11 8117.97 340.220   8
   0  10 -11 7882.96 343.685   5
   0  10 -12 7000.90 326.235   5
   0  10  12 6331.35 306.826   8
   0  10  12 6381.96 297.721   6
   0  10 -13 2303.99 221.160   5
   0  10  13 2282.55 209.693   8
   0  10  13 2206.84 194.763   6
   0  10  14 566.068 141.431   8
   0  10 -14 693.694 173.437   5
   0  10  14 744.804 147.847   6
   0  10  15-67.4990 117.669   6
   0  10 -15 9.00325 137.406   5
   0  10  15 96.1701 142.393   8
   0  10 -16 1192.01 191.311   5
   0  10  16 1388.63 162.718   6
   0  10  16 838.522 158.039   8
   0  10 -17 33.9790 150.488   5
   0  10  17 348.728 121.733   6
   0  10 -18 45.1961 160.769   5
   0  10  18 308.966 148.686   9
   0  10  18 135.131 103.733   6
   0  10  19 611.025 133.184   6
   0  10 -19 316.859 158.711   5
   0  10  19 114.339 121.654   9
   0  10 -20 203.802 161.091   5
   0  10  20 296.662 122.249   6
   0  10  20 419.870 156.469   9
   0 -10 -20 556.082 227.952  10
   0 -10 -21 642.358 237.904  10
   0  10 -21 336.592 165.999   5
   0  10 -22 135.475 174.179   5
   0  10  22 164.034 153.237   9
   0 -10 -22 365.640 223.119  10
   0  11   0-267.358 154.561   6
   0  11   0-48.9266 93.1725   5
   0  11   1 2090.03 155.176   5
   0  11   1 2016.71 203.741   6
   0  11  -1 1859.61 193.336   6
   0  11  -1 2201.48 163.747   5
   0  11  -2 401.978 123.860   5
   0  11   2 350.668 149.936   6
   0  11   2 333.300 93.3342   5
   0  11   3 3956.14 255.306   6
   0  11  -3 3816.10 217.718   5
   0  11   3 3860.84 262.760   8
   0  11   3 4099.49 187.055   5
   0  11   4 867.357 164.034   6
   0  11  -4 841.317 133.869   5
   0  11   4 880.059 103.970   5
   0  11   4 844.735 169.109   8
   0  11  -5 345.461 131.167   5
   0  11   5 212.794 143.646   6
   0  11   5 373.602 144.495   8
   0  11  -6 18.8123 124.252   5
   0  11   6 93.4243 125.900   6
   0  11   6 136.021 154.618   8
   0  11   7 497.757 152.050   6
   0  11   7 417.562 158.175   8
   0  11  -7 400.464 135.000   5
   0  11   8-116.254 131.757   6
   0  11  -8 44.1415 120.663   5
   0  11   8-237.492 150.074   8
   0  11   9 5508.35 290.530   6
   0  11   9 4838.55 280.967   8
   0  11  -9 4875.08 277.083   5
   0  11 -10 797.822 166.962   5
   0  11  10 693.328 152.656   6
   0  11  10 735.076 170.106   8
   0  11 -11 366.805 156.852   5
   0  11  11 293.412 147.848   8
   0  11  11 297.290 123.999   6
   0  11 -12 98.9708 145.156   5
   0  11  12 252.986 154.419   8
   0  11  12 60.4618 132.725   6
   0  11  13 2971.45 232.521   6
   0  11 -13 2430.05 232.269   5
   0  11  13 2438.00 217.856   8
   0  11 -14 172.674 158.192   5
   0  11  14 54.2543 135.489   8
   0  11  14 30.9433 113.652   6
   0  11  15 676.067 173.543   8
   0  11 -15 455.416 151.859   5
   0  11  15 486.655 142.079   6
   0  11 -16 155.083 157.562   5
   0  11  16 493.169 163.236   8
   0  11  16 424.365 136.750   6
   0  11  17 186.256 130.533   6
   0  11  17-61.1295 150.498   8
   0  11 -17 267.460 182.279   5
   0  11  18 512.313 149.952   6
   0  11 -18 471.006 158.258   5
   0  11  19 87.3537 147.501   9
   0  11 -19 52.4660 165.821   5
   0  11  19-98.1028 127.264   6
   0  11 -20 245.159 147.644   5
   0  11  20 268.031 113.781   6
   0  11  20 623.208 158.173   9
   0  12   0 103.280 143.919   6
   0  12   0 51.7189 98.1249   5
   0  12   1 502.307 103.682   5
   0  12  -1 651.907 165.987   6
   0  12  -1 545.959 124.320   5
   0  12   1 482.068 157.933   6
   0  12  -2-41.2711 143.618   6
   0  12   2 58.4522 84.2423   5
   0  12   2 232.273 131.088   6
   0  12  -2 176.677 111.174   5
   0  12   3 1971.61 216.513   6
   0  12   3 2024.58 227.214   8
   0  12   3 1962.70 139.729   5
   0  12  -3 2176.69 183.136   5
   0  12  -4 755.396 139.065   5
   0  12   4 841.200 181.571   8
   0  12   4 985.080 180.929   6
   0  12   5 2680.69 237.204   8
   0  12  -5 3155.44 215.934   5
   0  12   5 2699.69 234.796   6
   0  12  -6 5369.34 277.813   5
   0  12   6 5097.50 303.412   8
   0  12   6 5242.94 299.635   6
   0  12  -7 2778.80 214.510   5
   0  12   7 3150.11 258.042   8
   0  12   7 2898.29 234.532   6
   0  12   8 262.768 139.812   6
   0  12   8 425.061 156.781   8
   0  12  -8 10.4871 130.816   5
   0  12  -9-63.3290 128.329   5
   0  12   9-187.182 145.597   8
   0  12   9 58.0055 123.988   6
   0  12  10 1885.31 214.874   8
   0  12  10 1363.96 179.725   6
   0  12 -10 1545.28 187.959   5
   0  12 -11 131.307 143.426   5
   0  12  11 49.7965 125.114   6
   0  12  11 145.473 147.713   8
   0  12 -12-77.6628 146.229   5
   0  12  12 75.9492 115.329   6
   0  12  12-43.4618 139.902   8
   0  12  13 984.268 175.881   6
   0  12 -13 1202.71 198.366   5
   0  12  13 1172.42 196.092   8
   0  12  14 199.288 130.908   8
   0  12  14 115.998 135.751   6
   0  12 -14 277.281 147.294   5
   0  12  15 1135.73 174.560   6
   0  12 -15 822.209 183.701   5
   0  12  15 677.480 176.409   8
   0  12  16 146.547 125.930   6
   0  12 -16 233.982 144.527   5
   0  12  16 371.860 151.061   8
   0  12 -17 688.534 205.013   5
   0  12  17 493.596 157.260   8
   0  12  17 432.135 153.034   6
   0  12  18 639.260 146.328   6
   0  12 -18 947.500 200.462   5
   0  13   0-97.1088 103.017   5
   0  13   0-20.6489 143.832   6
   0  13   1 192.277 145.138   6
   0  13  -1 202.093 161.112   6
   0  13   1 137.183 99.7643   5
   0  13  -1 159.415 114.033   5
   0  13  -2 2428.76 231.541   6
   0  13  -2 2611.96 197.097   5
   0  13   2 2607.92 253.363   8
   0  13   2 2740.51 245.032   6
   0  13  -3 139.033 137.644   6
   0  13   3 55.8767 155.057   8
   0  13   3 76.4262 148.779   6
   0  13  -3 439.700 134.946   5
   0  13  -4 1467.77 168.428   5
   0  13   4 1601.82 213.317   8
   0  13  -4 1737.18 212.387   6
   0  13   4 1320.77 203.886   6
   0  13   5-204.815 169.910   8
   0  13  -5 102.970 120.299   5
   0  13  -6 436.341 131.039   5
   0  13   6 698.596 171.998   6
   0  13   6 358.530 166.267   8
   0  13  -7 1395.24 184.619   5
   0  13   7 1415.90 201.356   6
   0  13   7 1271.84 186.729   8
   0  13   8 433.403 167.501   6
   0  13   8 204.694 145.642   8
   0  13  -8 190.364 133.694   5
   0  13   9 1037.25 180.391   6
   0  13  -9 998.976 176.992   5
   0  13   9 1183.59 201.531   8
   0  13  10 160.550 145.370   8
   0  13 -10 18.6267 132.241   5
   0  13  10 83.1530 137.415   6
   0  13  11 36.7000 128.523   8
   0  13 -11-43.5940 137.187   5
   0  13  11-105.047 146.794   6
   0  13 -12-109.531 150.219   5
   0  13  12 267.037 154.888   8
   0  13  12 80.4850 142.026   6
   0  13 -13-30.9203 158.395   5
   0  13  13-102.719 127.642   8
   0  13  13-126.165 138.508   6
   0  13  14-133.496 146.885   6
   0  13 -14 245.473 153.851   5
   0  13  14-248.011 160.388   8
   0  13  15 374.877 163.788   8
   0  13 -15 177.187 176.023   5
   0  13  15 176.860 150.844   6
   0  13  16 415.398 171.482   8
   0  13 -16 22.2843 140.093   5
   0  13  16 308.407 145.008   6
   0  14   0 3331.79 283.594   6
   0  14  -1 1264.51 210.968   6
   0  14  -1 1211.94 153.459   5
   0  14   1 1491.32 206.853   6
   0  14   1 1877.59 246.838   8
   0  14  -2 210.028 158.800   6
   0  14  -2 305.593 126.254   5
   0  14   2 109.825 137.911   6
   0  14   2 615.857 202.233   8
   0  14   3-70.4066 162.074   6
   0  14  -3 102.204 134.688   6
   0  14   3-5.94017 169.678   8
   0  14  -3-115.553 122.039   5
   0  14   4 432.817 160.438   8
   0  14  -4 269.248 131.785   5
   0  14   4 191.240 135.280   6
   0  14  -4 380.012 134.815   6
   0  14  -5-10.3202 117.414   5
   0  14   5 408.335 177.863   8
   0  14  -5 207.833 156.090   6
   0  14   5 96.9928 154.634   6
   0  14   6 107.940 141.825   6
   0  14   6 265.383 164.384   8
   0  14  -6 233.720 134.284   5
   0  14  -6-128.329 159.047   6
   0  14   7-239.243 149.230   6
   0  14  -7-200.657 141.937   5
   0  14   7 112.795 141.034   8
   0  14  -7-114.850 158.348   6
   0  14   8 576.321 182.435   6
   0  14  -8 636.547 164.305   5
   0  14   8 574.588 173.056   8
   0  14   9 54.0852 142.636   6
   0  14  -9-24.0650 144.701   5
   0  14   9 8.18818 132.681   8
   0  14  10 136.540 123.825   6
   0  14 -10-13.5409 143.060   5
   0  14  10-45.0503 157.346   8
   0  14  11-103.490 135.804   8
   0  14 -11-160.987 137.777   5
   0  14  11-322.003 158.633   6
   0  14 -12 452.400 146.851   5
   0  14  12 628.045 187.135   8
   0  14  12 288.119 148.500   6
   0  14  13 258.138 162.311   6
   0  14  13-76.2026 132.567   8
   0  14 -13 12.6359 157.255   5
   0  15   0 43.3113 158.244   6
   0  15  -1 107.152 153.762   6
   0  15   1 576.187 194.926   8
   0  15   1 520.452 193.236   6
   0  15   2 145.311 166.290   6
   0  15  -2 34.8086 142.057   6
   0  15   2 0.90151 185.093   8
   0  15  -2 75.6864 105.483   5
   0  15  -3 670.374 142.270   5
   0  15   3 617.170 169.364   6
   0  15  -3 696.230 174.328   6
   0  15   3 596.574 188.898   8
   0  15   4 352.592 181.512   6
   0  15  -4 74.4404 125.006   5
   0  15  -4-29.7026 153.690   6
   0  15   4 275.438 181.152   8
   0  15  -5 2574.70 258.448   6
   0  15   5 2601.24 254.257   6
   0  15   5 2560.04 261.937   8
   0  15  -5 2462.13 222.612   5
   0  15   6 182.314 168.919   8
   0  15  -6 203.966 167.734   6
   0  15  -6 116.166 123.124   5
   0  15   6 356.373 176.371   6
   0  15  -7 1421.48 222.691   6
   0  15   7 1879.87 241.210   8
   0  15  -7 1478.51 189.731   5
   0  15   7 1752.75 221.707   6
   0  15   8 58.1076 163.066   6
   0  15  -8 217.894 148.636   6
   0  15  -8 266.715 155.312   5
   0  15   8-144.979 163.157   8
   0  15  -9 125.763 168.613   6
   0  15   9-70.3731 137.706   6
   0  15  -9 116.929 120.191   5
   0  15   9 344.224 187.092   8
   1   0 -28-69.5043 113.389   7
  -1   0  28 39.0988 154.661   1
  -1   0  27 327.583 153.554   1
   1   0 -27 224.692 115.354   7
   1   0 -26 175.672 124.689   7
  -1   0  26 242.485 154.486   1
   1   0 -25 7021.36 322.705   7
  -1   0  25 7595.10 366.926   1
   1   0 -24 356.026 116.617   5
  -1   0  24 199.806 148.480   1
   1   0 -24 95.3383 103.608   7
  -1   0  23 16562.0 519.324   1
   1   0 -23 16415.4 431.935   5
   1   0 -23 15820.4 475.410   7
   1   0 -22 148.666 95.7143   5
   1   0 -22 45.1049 107.812   7
  -1   0  22 323.839 144.946   1
  -1   0  22 247.307 148.212   9
   1   0 -21 9016.56 330.832   7
  -1   0  21 9109.55 364.114   1
  -1   0  21 9535.37 368.302   9
   1   0 -21 8840.15 298.880   5
  -1   0  20 150.902 129.188   9
   1   0 -20-27.4986 88.0639   5
   1   0 -20-32.2958 99.1038   7
  -1   0  20 59.3207 123.632   1
  -1   0  19 2633.87 201.114   1
   1   0 -19 2633.61 178.243   7
  -1   0  19 2642.06 204.232   9
  -1   0  18 121.666 117.830   1
  -1   0  18-33.6866 115.273   9
   1   0 -18 30.3756 91.7930   7
  -1   0  17 4491.26 237.632   9
  -1   0  17 4876.79 241.474   1
   1   0 -17 4315.78 212.985   7
  -1   0  17 4631.17 184.133   4
  -1   0  16 80.2260 114.043   1
  -1   0  16-73.8095 108.057   9
   1   0 -16-29.0289 88.1562   7
  -1   0  16-66.7572 63.2828   4
  -1   0  15 1545.09 148.861   9
   1   0 -15 1496.66 127.930   7
  -1   0  15 1659.18 109.828   4
  -1   0  15 1526.76 149.178   1
  -1   0  14-32.8841 93.3854   9
   1   0 -14 27.6969 77.2687   7
  -1   0  14-16.2966 95.6895   1
  -1   0  14-64.6386 59.7192   4
  -1   0  13 23567.2 476.606   9
   1   0 -13 22782.7 451.142   7
  -1   0  13 23623.2 473.772   1
  -1   0  13 24539.8 424.926   4
   1   0 -12 21.6256 72.9034   7
  -1   0  12 27.7886 53.7012   4
   1   0 -12 39.0410 17.7400  12
  -1   0  12-41.0280 84.2321   1
  -1   0  12 22.9522 82.8159   9
  -1   0  11 4104.88 183.924   1
  -1   0  11 4490.16 158.050   4
   1   0 -11 4336.80 171.346   7
  -1   0  11 4355.85 182.284   9
   1   0 -10 82.6595 74.1638   7
  -1   0  10-4.77319 71.7182   9
  -1   0  10 24.5198 69.5327   1
  -1   0  10-20.3231 48.6990   4
  -1   0   9 101615. 1422.21   9
  -1   0   9 98820.6 1421.37   1
  -1   0   9 100025. 1387.99   4
   1   0  -9 96564.3 1412.37   7
  -1   0   8 24.1910 72.6353   9
   1   0  -8 42.0497 73.4011   7
  -1   0   8 50.9828 50.2187   4
  -1   0   8 35.3119 73.8323   1
  -1   0   7 30474.4 500.168   1
  -1   0   7 30336.5 483.131   4
   1   0  -7 30211.6 499.611   7
  -1   0   7 29432.5 498.412   9
   1   0  -6 22.0447 58.5878   7
  -1   0   6 36.3798 61.2781   9
  -1   0   6 51.6223 44.8943   4
   1   0  -5 146284. 1975.06   7
  -1   0   5 144673. 1966.63   9
   1   0  -4 60.8727 42.1652   7
  -1   0   4 17.1342 35.3230   9
  -1   0   4 95.9683 38.5713   4
  -1   0   3 28793.9 455.072   4
   1   0  -3 32877.0 461.235   7
   1   0   3 32682.4 461.994   9
  -1   0  -3 33307.8 451.558   5
   1   0   3 31299.0 460.329   1
   1   0   4-2.43731 39.4478   9
   1   0   4-23.2499 43.6664   1
  -1   0  -4-7.82278 35.8234   5
   1   0   4 42.6124 33.8362   3
  -1   0  -6-56.8911 54.6348   5
   1   0   6 40.2957 44.7188   3
   1   0   6 38.3822 66.2764   9
   1   0   6 15.2512 71.8665   1
  -1   0  -7 64447.1 878.883  11
   1   0   7 66070.4 924.632   3
   1   0   7 66707.2 970.298   9
   1   0   7 64929.7 967.469   1
  -1   0  -7 65930.5 925.534   5
   1   0   8 95.3937 76.4049   1
  -1   0  -8 99.2235 59.4265   5
   1   0   8-23.3161 46.8985   3
   1   0   8 35.5677 74.7788   9
  -1   0  -8 20.0402 26.3689  11
  -1   0  -9 34004.7 520.456   5
  -1   0  -9 31347.4 446.973  11
   1   0   9 30751.7 446.425  12
   1   0   9 33607.8 569.745   1
   1   0   9 34389.1 515.947   3
   1   0   9 33165.6 568.781   9
   1   0  10 32.6434 72.1042   9
   1   0  10 24.0638 75.3755   1
   1   0  10 17.8323 16.6574  12
  -1   0 -10-3.27517 18.5873  11
  -1   0 -10 150.799 57.9732   5
   1   0  11 54860.3 813.959   1
  -1   0 -11 54406.2 741.596   5
   1   0  11 56719.9 821.946   9
   1   0  12 94.4041 95.4180   1
   1   0  12 14.6685 80.2934   9
   1   0  12-13.7142 9.72382  12
  -1   0 -12 12.8326 14.1237  11
  -1   0 -12 30.7547 61.4574   5
  -1   0 -13 978.017 94.1886   5
   1   0  13 1045.97 117.767   9
   1   0  13 1072.12 133.665   1
  -1   0 -14-47.5809 69.1865   5
   1   0  14 61.5229 102.325   1
   1   0  14-21.1066 95.3922   9
   1   0  15 312.025 115.538   9
   1   0  15-21.6197 115.376   1
  -1   0 -15 206.181 78.6318   5
   1   0  16 95.2541 122.648   1
  -1   0 -16-66.0450 75.7120   7
   1   0  16 209.380 120.410   9
  -1   0 -16-94.4017 78.6620   5
  -1   0 -17 9157.06 270.997   5
  -1   0 -17 9377.39 281.837   7
   1   0  17 10341.5 348.523   9
   1   0  17 9834.96 340.632   1
  -1   0 -18 28.0188 83.6586   5
  -1   0 -18 57.4488 86.0033   7
   1   0  18-108.641 127.793   1
   1   0  18-20.8347 116.793   9
  -1   0 -19 1.99339 82.6454   5
  -1   0 -19 27.6885 78.6317   7
   1   0  19 17.9615 126.585   1
   1   0  19 87.2327 118.148   9
  -1   0 -20 11.5373 81.3160   5
  -1   0 -20 83.3417 83.7570   7
   1   0  20-4.46495 125.742   9
   1   0  20 146.016 137.424   1
  -1   0 -21 1.90356 80.4471   7
   1   0  21-166.139 128.393   9
   1   0  21-67.5680 128.939   1
  -1   0 -21 75.9608 84.5222   5
   1   0  22-114.234 135.108   1
  -1   0 -22-65.6665 88.1064   7
   1   0  22 182.174 136.805   9
  -1   0 -22 63.1900 90.0481   5
  -1   0 -23 751.786 116.838   7
   1   0  23 675.107 150.314   1
   1   0  23 676.339 160.733   9
  -1   0 -24 1.46137 91.6418   7
   1   0  24-0.62426 139.966   1
   1   0  24 4.48182 123.292   9
   1   0  25 1362.95 197.959   9
   1   0  25 1284.25 195.874   1
   1   0  26-94.5308 139.826   9
   1   0  26-359.984 172.240   1
   1   0  27 653.952 172.467   9
   1   0  27 985.802 198.044   1
   1   0  28 115.105 162.155   1
  -1  -1  28 375.692 146.426   1
   1   1 -28 151.789 115.344   7
   1  -1 -28-9.36622 122.709   7
  -1   1  28 151.510 133.754   1
  -1  -1  27 115.041 145.353   1
   1  -1 -27 44.8962 103.981   7
  -1   1  27 69.3839 123.173   1
   1   1 -27-30.5031 109.179   7
  -1   1  26 652.161 158.817   9
   1  -1 -26 800.500 150.194   7
  -1  -1  26 869.477 182.816   1
   1   1 -26 478.676 122.228   7
  -1   1  26 737.529 168.165   1
  -1   1  25 374.864 155.289   1
   1   1 -25 374.114 116.064   5
  -1  -1  25 610.731 164.956   1
  -1   1  25-45.8697 125.068   9
   1   1 -25 105.488 110.336   7
   1  -1 -25-59.8922 119.076   7
  -1   1  24 1529.72 189.007   1
   1   1 -24 1356.92 152.886   5
   1  -1 -24 1313.23 159.371   7
  -1  -1  24 1625.56 194.822   1
   1   1 -24 1378.94 161.317   7
  -1   1  24 1753.63 199.139   9
   1   1 -23 1025.81 140.571   7
  -1  -1  23 1156.51 169.921   1
  -1   1  23 1444.20 183.313   9
   1   1 -23 1225.10 150.994   5
  -1   1  23 1432.58 189.286   1
   1  -1 -23 1261.60 160.762   7
  -1   1  22 805.515 172.055   1
   1   1 -22 732.541 130.167   5
   1   1 -22 516.841 118.506   7
   1  -1 -22 620.122 104.250   5
  -1   1  22 293.891 139.242   9
   1  -1 -22 506.328 129.820   7
  -1   1  22 668.715 96.9435   4
  -1  -1  22 558.617 159.264   1
  -1   1  21 478.027 145.851   1
   1  -1 -21 199.800 101.080   7
   1   1 -21 216.963 108.071   7
  -1   1  21 165.180 117.769   9
   1  -1 -21 338.230 90.8137   5
  -1   1  21 382.470 84.9213   4
   1   1 -21 297.258 116.913   5
  -1  -1  21 370.469 139.414   1
  -1  -1  20 3293.89 227.700   1
   1   1 -20 3357.06 199.110   7
  -1   1  20 3430.21 226.948   1
  -1   1  20 3388.49 228.327   9
   1  -1 -20 3214.97 208.449   7
   1  -1 -20 3378.28 174.204   5
  -1   1  20 3661.02 174.631   4
   1   1 -20 3319.06 196.391   5
   1  -1 -19 314.893 110.188   7
  -1   1  19 532.157 142.914   1
  -1  -1  19 669.910 149.509   1
  -1   1  19 415.361 82.8670   4
   1   1 -19 510.387 115.612   7
  -1   1  19 545.809 136.564   9
  -1   1  18 357.815 123.858   9
  -1   1  18 241.516 77.8556   4
  -1   1  18 267.175 126.272   1
   1   1 -18 336.867 106.553   7
  -1  -1  18 224.379 121.684   1
   1  -1 -18 173.275 99.6736   7
  -1   1  17 8449.93 309.368   1
  -1  -1  17 8858.70 319.192   1
   1   1 -17 8152.95 279.647   7
  -1   1  17 8467.58 309.346   9
  -1   1  17 9231.01 257.842   4
   1  -1 -17 8268.16 290.337   7
  -1   1  16 1435.55 153.869   9
  -1   1  16 1453.18 108.737   4
   1   1 -16 1536.00 137.203   7
  -1   1  16 1401.06 146.445   1
   1   1 -16 1184.98 48.6043   2
  -1  -1  16 1444.25 156.612   1
  -1   1  15 569.521 118.297   9
  -1  -1  15 696.115 126.067   1
   1   1 -15 612.899 102.393   7
  -1   1  15 727.948 85.8087   4
   1   1 -15 460.102 33.2518   2
  -1   1  15 504.416 114.434   1
   1   1 -14 5542.21 207.999   7
  -1  -1  14 5235.10 230.372   1
  -1   1  14 5792.15 225.934   1
  -1   1  14 5611.60 226.018   9
  -1   1  14 5813.61 188.272   4
  -1   1  13 72.7229 56.4164   4
   1   1 -13 174.729 76.6942   7
  -1   1  13 52.4757 81.8208   9
  -1  -1  13 21.6473 90.8256   1
  -1   1  13 17.9112 83.6019   1
  -1   1  12 3880.43 177.154   1
  -1   1  12 4234.33 181.278   9
  -1   1  12 4247.30 155.495   4
  -1  -1  12 4268.62 186.449   1
   1   1 -12 4006.86 169.130   7
   1   1 -11 47347.2 774.308   7
  -1   1  11 48304.4 791.182   9
  -1   1  11 47852.3 754.497   4
  -1   1  11 47736.8 788.537   1
  -1   1  10 31178.0 484.363   1
  -1   1  10 32513.6 450.786   4
   1   1 -10 31163.8 471.499   7
  -1   1  10 32368.7 485.247   9
  -1   1   9 16240.9 322.710   1
  -1   1   9 15866.5 322.319   9
  -1   1   9 16060.4 301.441   4
   1   1  -9 16328.3 320.533   7
  -1   1   8 330.656 79.9869   1
  -1   1   8 335.151 77.5967   9
  -1   1   8 309.224 60.5779   4
   1   1  -8 310.150 75.5373   7
  -1   1   7 6263.77 173.096   1
  -1   1   7 5484.96 163.869   9
   1   1  -7 5599.50 167.469   7
  -1   1   7 5792.79 159.367   4
  -1   1   6 68677.8 995.566   1
   1   1  -6 70601.9 1003.06   7
  -1   1   6 71765.4 997.179   4
  -1   1   6 70952.5 996.928   9
  -1   1   5 240962. 3178.47   9
  -1   1   5 241597. 3177.05   1
  -1   1   5 247627. 3189.85   4
   1   1  -5 246132. 3192.20   7
  -1   1   4 28013.2 423.874   1
   1   1  -4 28896.5 443.147   7
  -1   1   4 29365.6 443.286   4
  -1   1   4 28374.9 426.717   9
  -1   1   3 83413.3 1108.63   9
   1   1  -3 88211.0 1137.65   7
  -1   1   3 88702.2 1137.64   4
   1  -1  -2 17776.3 210.385   1
  -1   1   2 20052.4 240.997   2
   1   1   2 17018.3 251.472   8
   1  -1   2 13315.5 222.701   9
  -1   1  -2 13247.1 231.521   2
   1  -1   2 15429.3 244.955   3
  -1   1  -2 15129.1 244.724   5
  -1  -1  -2 16490.0 244.042  10
  -1   1  -3 198.249 34.2049  11
   1  -1   3 224.173 35.0167   9
  -1   1  -3 163.225 41.8922   5
   1  -1   3 279.185 45.5564   3
  -1  -1  -3 160.958 38.6411  10
  -1   1  -3 181.839 35.9375   2
   1   1   3 300.782 47.0531   8
   1  -1   4 23860.8 380.591   9
   1   1   4 23242.6 341.476   3
   1   1   4 24140.7 336.660   6
  -1  -1  -4 23872.9 382.014  10
  -1   1  -4 23809.9 362.628  11
   1   1   4 23908.0 387.493   8
  -1   1  -4 25043.3 384.340   5
   1  -1   4 24363.0 381.327   3
   1   1   4 23047.1 391.692   1
   1   1   5 87807.7 1224.97   1
   1  -1   5 85668.1 1174.34  12
   1  -1   5 87730.5 1212.77   9
  -1  -1  -5 87498.7 1160.71   5
   1  -1   5 90661.4 1206.81   3
  -1   1  -5 88689.9 1155.04   7
   1   1   5 84446.1 1158.24   3
  -1   1  -5 87132.1 1206.33   5
  -1   1  -5 84695.7 1173.92  11
   1  -1   5 86111.5 1215.50   1
   1   1   5 87323.8 1149.68   6
  -1   1  -6 9060.26 170.280  11
  -1   1  -6 9070.60 164.443   7
   1   1   6 8664.47 151.665   6
   1  -1   6 9012.64 210.868   1
   1   1   6 9143.57 218.227   1
   1   1   6 8882.88 162.975   3
  -1  -1  -6 9065.35 166.848   5
   1  -1   6 8732.55 209.007   9
  -1   1  -6 9276.64 206.485   5
   1  -1   6 8776.28 170.121  12
   1   1   6 8628.96 218.734   9
   1  -1   6 8863.44 197.818   3
  -1   1  -7 28984.6 482.861   5
  -1   1  -7 28768.0 436.909  11
   1   1   7 29686.8 422.300   4
  -1  -1  -7 29799.3 439.059   5
   1  -1   7 29999.4 502.421   9
   1  -1   7 28368.8 502.936   1
   1   1   7 29531.2 509.794   9
  -1   1  -7 28877.4 439.819   7
   1  -1   7 29725.7 437.467  12
   1   1   7 29794.0 437.436   3
   1   1   7 29398.3 504.769   1
   1  -1   7 29540.2 481.063   3
   1  -1   8 903.352 77.3074   3
   1  -1   8 971.467 94.1173   1
   1   1   8 974.247 99.6916   9
   1   1   8 1034.76 56.7602   3
   1   1   8 949.825 45.3566   4
   1   1   8 939.986 98.6996   1
   1  -1   8 966.868 90.9787   9
  -1   1  -8 823.166 54.1962  11
  -1   1  -8 941.729 87.0055   5
   1  -1   8 999.465 53.9353  12
  -1  -1  -8 980.588 61.7844   5
  -1   1  -8 926.745 60.7362   7
  -1   1  -9 6372.40 183.300   5
  -1   1  -9 6165.90 137.418  11
   1   1   9 6423.19 134.478   4
   1  -1   9 6221.98 200.375   1
  -1   1  -9 6394.83 157.312   7
  -1  -1  -9 6443.47 153.302   5
   1  -1   9 6377.03 136.974  12
   1  -1   9 6924.94 183.998   3
   1  -1   9 6537.98 203.899   9
   1   1   9 6357.02 203.514   9
   1   1   9 6305.96 202.858   1
  -1  -1 -10 1620.44 82.4111   5
   1  -1  10 1625.17 64.6591  12
   1  -1  10 1540.42 118.008   1
  -1   1 -10 1523.07 84.3564   7
   1  -1  10 1596.85 118.998   9
   1   1  10 1579.90 121.786   9
   1   1  10 1583.19 64.2840   4
   1   1  10 1462.90 117.703   1
  -1   1 -10 1609.94 105.129   5
  -1   1 -10 1351.26 61.6336  11
   1  -1  11 12437.4 323.721   1
   1   1  11 12805.9 328.206   1
   1  -1  11 12924.2 227.082  12
  -1   1 -11 12963.8 293.679   5
   1   1  11 12934.0 326.874   9
   1   1  11 13010.2 234.384   4
   1  -1  11 12813.7 326.982   9
  -1   1 -11 12770.0 267.800   7
  -1  -1 -11 12680.2 255.226   5
  -1   1 -11 12014.1 220.943  11
   1   1  12 7890.17 169.435   4
   1   1  12 7602.85 253.001   9
   1  -1  12 7879.95 253.380   1
   1  -1  12 7571.12 155.299  12
   1   1  12 7814.76 253.596   1
  -1   1 -12 7157.13 150.305  11
  -1   1 -12 7408.70 198.227   7
  -1   1 -12 7586.50 221.250   5
   1  -1  12 7477.08 250.149   9
  -1  -1 -12 7396.63 189.036   5
   1  -1  13-53.2528 90.2650   9
   1   1  13-17.7486 33.6159   4
  -1   1 -13-29.3582 71.5488   5
  -1  -1 -13 81.1442 53.2268   5
  -1   1 -13-5.78980 56.6889   7
   1   1  13-47.6895 90.0690   9
   1  -1  13 128.283 98.8406   1
   1   1  13-33.8099 96.2668   1
  -1  -1 -14 853.142 80.3695   5
  -1   1 -14 577.637 96.5182   5
   1   1  14 618.199 121.009   1
  -1   1 -14 681.784 79.6005   7
   1  -1  14 742.670 122.722   9
   1   1  14 766.934 121.928   9
   1  -1  14 800.899 129.255   1
   1   1  14 760.132 56.6459   4
   1  -1  15 112.772 105.988   1
   1   1  15 121.630 40.5775   4
  -1   1 -15 156.506 67.7588   7
   1   1  15 161.998 109.956   9
  -1  -1 -15 69.8188 65.9179   5
  -1   1 -15 119.463 88.0317   5
   1  -1  15-47.7623 103.156   9
   1   1  15 271.206 129.786   1
   1   1  16 1790.45 178.807   1
   1  -1  16 1884.52 171.643   1
  -1  -1 -16 1594.36 108.916   5
   1   1  16 1883.68 90.5740   4
   1   1  16 1857.01 174.757   9
  -1   1 -16 1633.35 121.390   7
  -1   1 -16 1851.82 138.823   5
   1  -1  16 1999.28 170.397   9
   1   1  17 800.030 66.4482   4
  -1  -1 -17 753.894 95.1045   5
   1   1  17 802.653 142.293   9
  -1   1 -17 769.465 97.7101   7
   1  -1  17 816.941 140.146   9
   1   1  17 798.162 157.805   1
  -1   1 -17 683.046 110.542   5
   1  -1  17 845.125 154.350   1
  -1   1 -18 21.8438 93.0533   5
  -1   1 -18-102.310 80.2231   7
  -1  -1 -18 24.4728 71.7886   5
   1   1  18 12.6776 116.803   9
   1   1  18 82.5930 131.999   1
   1  -1  18-1.84181 122.622   9
   1  -1  18-82.5647 128.607   1
  -1  -1 -19 649.881 94.8554   5
   1   1  19 535.153 148.845   1
   1   1  19 595.050 145.001   9
   1  -1  19 564.145 142.243   1
  -1   1 -19 416.387 102.006   5
  -1   1 -19 515.275 94.4570   7
   1  -1  19 650.230 145.115   9
   1  -1  20 387.917 141.166   9
  -1  -1 -20 279.980 82.8985   5
   1   1  20 203.422 135.394   9
   1   1  20 65.9012 123.836   1
  -1   1 -20 126.083 83.0851   7
  -1  -1 -20 137.825 93.7955   7
   1  -1  20 139.889 131.723   1
  -1   1 -20 212.651 106.168   5
  -1  -1 -21 890.255 105.836   5
   1  -1  21 981.027 167.367   1
   1   1  21 936.851 166.608   1
  -1   1 -21 1010.79 120.968   7
   1   1  21 1082.87 166.675   9
  -1  -1 -21 1315.79 141.322   7
  -1   1 -21 996.466 129.803   5
   1  -1  21 976.606 168.469   9
   1   1  22 2471.89 223.311   9
  -1  -1 -22 2507.10 178.400   7
  -1   1 -22 2423.80 177.241   5
  -1   1 -22 2778.23 175.190   7
   1  -1  22 2961.74 237.116   9
   1  -1  22 2192.48 211.363   1
   1   1  22 3040.33 239.512   1
   1   1  23 290.325 143.300   1
   1  -1  23 663.031 173.009   9
  -1   1 -23 505.414 102.963   7
  -1   1 -23 451.976 111.016   5
   1   1  23 315.686 132.700   9
   1  -1  23 311.738 147.835   1
  -1  -1 -23 314.309 105.636   7
   1   1  24 7.39946 137.166   9
   1   1  24 74.4872 147.412   1
  -1  -1 -24 96.7698 100.161   7
  -1   1 -24 39.9301 93.3961   5
   1  -1  24-60.7112 134.085   1
   1   1  25 438.616 164.435   1
   1   1  25 741.674 186.119   9
   1  -1  25 452.753 152.567   1
  -1  -1 -25 426.534 113.389   7
   1   1  26 1523.23 210.289   1
   1  -1  26 1227.11 186.113   1
   1   1  26 1377.39 197.543   9
   1   1  27 837.967 174.205   1
   1  -1  27 740.599 168.085   1
   1   1  27 746.650 171.589   9
   1   1  28 906.456 180.434   9
   1   1  28 786.745 204.222   1
   1  -1  28 1084.85 178.896   1
  -1   2  28 90.2838 154.343   1
  -1   2  28-113.129 136.875   9
   1  -2 -28 7.49903 107.106   7
  -1  -2  28 22.2410 151.093   1
   1   2 -27-128.652 125.057   5
  -1   2  27-58.6852 127.023   9
   1  -2 -27-34.8165 124.822   7
  -1   2  27 172.420 127.921   1
  -1  -2  27 273.763 155.717   1
   1   2 -27-34.4939 96.1528   7
   1  -2 -26 206.272 107.417   7
   1   2 -26 114.421 110.300   5
  -1  -2  26 445.590 148.037   1
   1   2 -26 266.742 107.727   7
  -1   2  26 314.875 146.083   9
  -1   2  26 121.840 142.575   1
  -1   2  25-77.3408 149.264   1
   1   2 -25-159.807 116.501   7
  -1   2  25 38.6491 138.138   9
   1  -2 -25 64.8176 111.527   7
   1   2 -25 185.661 123.723   5
  -1  -2  25 43.4080 141.169   1
   1  -2 -24 471.279 138.306   7
  -1   2  24 404.515 150.361   9
   1   2 -24 213.202 105.335   7
   1   2 -24 178.418 103.904   5
  -1  -2  24 160.278 142.009   1
  -1   2  24 227.052 138.948   1
   1  -2 -23-37.0890 100.997   7
  -1   2  23-75.7219 133.748   9
  -1   2  23 164.916 130.668   1
  -1  -2  23-114.201 138.349   1
   1   2 -23 79.2283 120.331   5
   1   2 -23-138.777 107.157   7
   1   2 -22-43.9173 99.6658   7
   1  -2 -22-165.305 112.399   7
  -1   2  22-123.663 139.469   1
   1   2 -22 67.5974 114.158   5
  -1   2  22 83.9264 118.203   9
  -1  -2  22 68.7500 132.653   1
  -1   2  22 11.9255 67.4899   4
   1   2 -21 6735.85 279.741   7
  -1   2  21 6469.79 309.354   1
  -1  -2  21 6186.08 310.237   1
  -1   2  21 6872.94 248.009   4
  -1   2  21 6164.58 308.124   9
   1  -2 -21 5955.36 284.745   7
   1   2 -21 6290.29 276.367   5
  -1   2  20 7147.30 314.389   9
  -1   2  20 6547.07 305.528   1
   1  -2 -20 6549.86 225.364   5
  -1  -2  20 7126.31 321.371   1
   1   2 -20 7058.50 285.967   5
  -1   2  20 7343.41 249.342   4
   1   2 -20 6579.96 274.039   7
  -1   2  19 5354.85 208.085   4
   1   2 -19 4982.85 237.845   5
  -1   2  19 4731.45 263.564   1
   1   2 -19 4920.67 232.146   7
  -1   2  19 4895.00 260.044   9
  -1  -2  19 5144.29 276.104   1
  -1   2  18 2932.32 204.616   1
   1   2 -18 3025.62 179.018   7
  -1   2  18 3116.90 160.504   4
  -1  -2  18 2597.53 201.137   1
  -1   2  18 3000.56 207.223   9
  -1   2  17 501.209 85.0700   4
  -1  -2  17 183.771 120.455   1
  -1   2  17 392.996 124.293   1
  -1   2  17 240.074 114.208   9
   1   2 -17 269.976 99.6388   7
  -1   2  16-4.61634 113.248   1
   1   2 -16 123.471 94.4283   7
  -1   2  16-53.9913 104.440   9
  -1  -2  16 8.74880 116.442   1
  -1   2  16 110.858 70.0579   4
  -1   2  15 4672.78 220.812   9
   1   2 -15 5160.16 208.374   7
  -1   2  15 5045.46 187.602   4
  -1   2  15 4698.53 226.238   1
  -1   2  14 3771.40 159.503   4
  -1   2  14 3346.42 184.546   9
  -1   2  14 3527.57 187.901   1
   1   2 -14 3540.27 172.147   7
  -1   2  13 3859.09 155.945   4
  -1   2  13 3416.95 172.955   9
   1   2 -13 3293.53 157.985   7
  -1   2  13 3543.86 183.557   1
  -1   2  12 332.051 81.1968   9
  -1   2  12 438.484 96.5730   1
   1   2 -12 442.211 82.6904   7
   1  -2 -12 359.082 22.9378  12
  -1   2  12 465.018 72.7627   4
  -1   2  11 3703.58 144.342   4
  -1   2  11 3175.22 75.1968  11
  -1   2  11 3659.76 163.239   1
   1   2 -11 3645.60 154.271   7
   1  -2 -11 3216.27 76.0648  12
  -1   2  11 3651.53 159.879   9
  -1   2  10 50512.0 677.500  11
  -1   2  10 50566.8 778.800   4
  -1   2  10 49768.4 796.912   1
  -1   2  10 50256.2 800.692   9
   1  -2 -10 47468.8 674.410  12
   1   2 -10 50520.5 788.732   7
  -1   2   9 28035.5 506.362   9
  -1   2   9 29132.4 411.705  11
   1   2  -9 27906.7 499.396   7
   1  -2  -9 27109.8 408.635  12
  -1   2   9 28373.7 489.969   4
  -1   2   9 28964.5 507.846   1
   1   2  -8 37711.0 631.237   7
  -1   2   8 38950.3 631.543   1
   1  -2  -8 38545.6 553.049  12
  -1   2   8 40018.8 635.600   9
  -1   2   8 39777.9 555.620  11
  -1   2   8 39945.9 629.994   4
  -1   2   7 102709. 1427.35   1
  -1   2   7 102773. 1428.06   9
  -1   2   7 101989. 1361.43  11
   1   2  -7 102610. 1429.32   7
  -1   2   7 101904. 1425.37   4
   1  -2  -7 101996. 1359.03  12
   1  -2  -6 541.375 60.6890  12
  -1   2   6 554.160 86.6797   6
   1   2  -6 502.040 83.5914   7
  -1   2   6 829.251 94.3675   1
  -1   2   6 903.847 93.4357   9
  -1   2   6 599.763 54.2466  11
  -1   2   5 134585. 1795.67  11
  -1   2   5 136244. 1836.24   6
   1  -2  -5 132089. 1793.86  12
   1   2  -5 134020. 1838.63   7
  -1   2   4 298090. 3815.73   6
  -1   2   4 289016. 3786.63   8
  -1   2   4 295846. 3783.60  11
   1  -2  -4 286563. 3781.28  12
   1   2  -4 296942. 3817.11   7
   1   2  -3 17.7277 52.4827   7
   1  -2  -3 190.209 56.2046  12
   1  -2  -3 419.858 60.6663  10
  -1   2   3 607.811 60.2566   8
  -1   2   3 250.224 64.2365   6
  -1   2   3 180.904 51.8912  11
   1  -2  -2 59016.2 826.522  10
  -1   2   2 59542.4 849.386   6
  -1   2   2 63997.6 846.068  11
  -1   2   2 59325.1 816.505   8
   1  -2  -2 60385.9 839.196  12
  -1   2   1 46251.5 648.001  11
   1  -2  -1 44647.7 645.486  12
   1  -2  -1 44789.6 622.514  10
  -1   2   1 45459.1 648.084   6
   1  -2  -1 43894.4 632.698   3
  -1   2   0 1516.14 67.5999   2
   1  -2   0 1636.27 70.8579  12
  -1   2   0 1752.80 73.2555  11
   1  -2   0 1760.23 70.9561   3
  -1   2   0 1682.93 70.0571   6
  -1   2   0 1625.87 68.0105   5
  -1   2  -1 8998.84 178.945   6
  -1   2  -1 9129.95 185.580   2
  -1   2  -1 9442.64 185.495   5
  -1   2  -1 9390.27 189.831  11
   1  -2   1 9628.12 189.642  12
   1  -2   1 9276.36 184.826   3
   1   2   2 999999. 12780.0   8
  -1   2  -3 8498.38 180.518  11
  -1   2  -3 8832.54 180.287   2
  -1  -2  -3 8557.24 193.225  10
   1  -2   3 8784.83 181.807  12
  -1   2  -3 8622.10 192.548   5
   1  -2   3 8518.52 188.218   3
   1   2   3 8242.19 192.255   8
  -1   2  -4 39205.2 592.578   5
  -1   2  -4 38243.2 569.868  11
   1  -2   4 37809.0 584.688   3
   1   2   4 37193.0 589.806   8
  -1  -2  -4 37783.3 589.495  10
  -1   2  -4 37161.0 566.406   2
   1  -2   4 39692.3 571.707  12
  -1  -2  -5 10867.2 239.982  10
  -1   2  -5 10398.9 236.566   5
   1   2   5 10129.7 234.840   8
   1   2   5 10291.8 195.062   6
   1  -2   5 10814.2 214.785  12
   1  -2   5 11037.2 232.940   3
  -1   2  -5 10969.8 215.773   2
  -1   2  -5 10177.5 216.416  11
   1  -2   6 122490. 1621.79   3
  -1   2  -6 122586. 1555.68   7
  -1   2  -6 121581. 1586.91   2
  -1   2  -6 123441. 1625.91   5
   1   2   6 120576. 1565.91   6
   1  -2   6 120964. 1588.52  12
  -1   2  -6 116984. 1583.70  11
  -1  -2  -6 120289. 1629.99  10
   1   2   6 122216. 1631.95   8
   1   2   7 83053.6 1091.00   3
   1   2   7 82098.0 1199.97   8
  -1   2  -7 82454.9 1189.66   5
   1   2   7 82465.4 1209.85   1
  -1   2  -7 82899.7 1147.53   2
   1  -2   7 84534.1 1148.12  12
   1   2   7 83106.2 1129.39   6
  -1  -2  -7 82879.2 1200.21  10
   1  -2   7 83877.4 1188.68   3
  -1   2  -7 83848.8 1125.29   7
  -1   2  -7 80611.4 1143.68  11
  -1  -2  -8 2751.31 139.247  10
  -1   2  -8 2574.40 101.182   2
  -1  -2  -8 2307.43 70.7484   5
  -1   2  -8 2494.00 133.600   5
  -1   2  -8 2636.25 96.6584  11
   1   2   8 2542.30 139.382   1
   1   2   8 2461.13 87.8772   6
   1  -2   8 2601.32 95.9917  12
   1   2   8 2284.15 129.546   9
   1  -2   8 2547.69 125.184   3
  -1   2  -8 2549.98 91.0784   7
   1  -2   9 250.501 82.9230   9
   1   2   9 98.6205 89.9739   1
  -1   2  -9 175.427 81.7469   5
  -1  -2  -9 1.36270 83.1142  10
  -1   2  -9 118.446 53.1791   2
   1  -2   9 141.470 66.8619   3
  -1   2  -9 122.226 43.4993   7
  -1  -2  -9 60.4848 31.8423   5
   1   2   9 107.186 79.3878   9
   1  -2   9 166.488 46.5965  12
   1   2   9-14.4222 36.8680   6
  -1   2  -9 110.310 46.2748  11
   1   2  10 8994.58 272.372   1
  -1   2 -10 9080.75 203.474   7
  -1   2 -10 8442.67 192.276  11
   1   2  10 9026.95 191.657   4
  -1   2 -10 8809.45 205.296   2
  -1   2 -10 9005.22 246.292   5
   1   2  10 8711.56 263.405   9
  -1  -2 -10 8872.05 176.421   5
   1  -2  10 8894.97 257.313   9
   1  -2  10 9499.58 199.705  12
   1  -2  11 1693.40 125.912   1
   1   2  11 1732.29 79.4054   4
  -1  -2 -11 1450.42 43.5314  11
   1   2  11 1644.12 123.979   9
   1  -2  11 1775.62 81.2148  12
  -1   2 -11 1467.03 80.1690  11
  -1   2 -11 1745.16 118.334   5
  -1  -2 -11 1639.23 71.9129   5
   1  -2  11 1704.33 124.525   9
  -1   2 -11 1646.79 88.2384   7
  -1   2 -11 1596.72 86.0551   2
   1   2  11 1581.46 136.644   1
  -1  -2 -12 40.5919 39.7699   5
   1  -2  12-98.7228 92.4976   1
  -1   2 -12 23.1830 39.0944  11
   1   2  12-78.9087 91.1513   9
   1   2  12-99.9822 103.842   1
   1  -2  12 141.005 88.9641   9
  -1   2 -12-33.3136 51.5475   7
   1  -2  12-6.24989 39.1901  12
  -1   2 -12-15.5027 75.0230   5
   1   2  12 57.6443 37.6428   4
  -1   2 -12 34.4978 48.6438   2
   1  -2  13 43.0838 40.1166  12
   1   2  13-58.1124 88.9464   9
  -1  -2 -13-36.5924 42.4815   5
  -1   2 -13-55.0518 41.4156  11
   1  -2  13-28.2982 93.4149   1
  -1   2 -13-111.801 84.5409   5
  -1   2 -13 21.8214 53.3582   7
   1   2  13-40.6533 42.1458   4
  -1   2 -13-41.7669 46.3218   2
   1  -2  13 52.2861 90.3348   9
   1   2  13-56.8328 107.213   1
  -1  -2 -14 1573.61 87.2217   5
   1   2  14 1701.42 159.208   9
   1   2  14 1700.09 86.2723   4
   1   2  14 1485.74 158.564   1
   1  -2  14 1613.41 149.169   9
  -1   2 -14 1558.36 90.6906   2
   1  -2  14 1724.86 151.382   1
  -1   2 -14 1651.93 131.705   5
  -1   2 -14 1717.85 107.352   7
   1   2  15 979.208 134.050   9
  -1   2 -15 1101.18 127.361   5
   1  -2  15 1514.16 154.668   9
   1   2  15 1295.03 158.444   1
  -1   2 -15 1204.87 86.3873   2
   1   2  15 1315.06 81.3629   4
  -1  -2 -15 1274.80 86.5173   5
  -1   2 -15 1133.95 98.9990   7
   1  -2  15 1206.55 153.404   1
  -1   2 -16 23.0360 95.7468   5
   1   2  16-60.5316 124.700   1
   1   2  16-6.11176 45.5410   4
  -1   2 -16 25.1107 74.4497   7
  -1  -2 -16 24.5902 54.1996   5
   1  -2  16 83.0973 121.528   1
  -1   2 -16 34.8231 54.2121   2
   1   2  16-83.3423 122.123   9
   1  -2  16 134.205 120.721   9
   1   2  17 1360.03 85.0091   4
   1   2  17 1236.65 158.312   9
  -1   2 -17 1403.09 139.572   5
  -1   2 -17 1198.51 105.035   7
  -1   2 -17 1241.46 87.4443   2
   1   2  17 1573.21 175.957   1
  -1  -2 -17 1322.36 93.2800   5
   1  -2  17 1362.61 161.102   1
  -1   2 -18 743.302 98.2436   7
   1  -2  18 706.022 154.213   1
   1   2  18 765.334 161.034   1
   1   2  18 804.707 72.9673   4
  -1   2 -18 618.283 112.237   5
  -1  -2 -18 586.055 76.8662   5
   1   2  18 757.281 145.177   9
  -1   2 -18 845.559 78.7421   2
   1   2  19 46.3633 129.837   9
   1  -2  19-140.427 130.299   1
   1   2  19 229.180 148.635   1
  -1  -2 -19 154.201 73.9180   5
  -1   2 -19 44.6056 77.5946   7
  -1   2 -19 85.1834 106.529   5
  -1   2 -20 5004.69 211.893   7
   1  -2  20 5248.03 281.873   1
   1   2  20 4992.46 271.406   9
  -1   2 -20 5354.87 241.709   5
   1   2  20 5107.49 290.459   1
  -1   2 -21 1304.68 147.363   5
  -1   2 -21 1384.87 130.020   7
   1   2  21 1494.36 184.502   9
   1   2  21 1348.16 192.927   1
   1  -2  21 1486.85 192.277   1
   1  -2  22 2225.02 212.277   1
   1   2  22 1717.97 204.637   1
  -1   2 -22 2130.38 176.412   5
   1   2  22 1794.73 193.361   9
  -1   2 -22 1984.18 148.619   7
   1  -2  23 2728.45 235.112   1
  -1   2 -23 2451.85 188.472   5
   1   2  23 2694.50 232.909   9
   1   2  23 2181.11 227.763   1
   1   2  24 1324.90 192.011   9
   1  -2  24 1489.84 200.832   1
  -1   2 -24 1176.11 147.642   5
   1   2  24 1437.18 203.225   1
  -1  -2 -24 1332.45 154.290   7
  -1   2 -25 1266.48 157.109   5
   1  -2  25 1764.28 219.203   1
   1   2  25 1436.78 222.641   1
  -1  -2 -25 1124.11 148.137   7
   1   2  25 1391.00 190.297   9
  -1  -2 -26 481.110 128.526   7
   1   2  26 471.378 168.910   9
   1   2  26 176.638 138.855   1
   1  -2  26 483.411 173.375   1
  -1   2 -26 237.420 114.311   5
   1  -2  27 421.765 170.340   1
   1   2  27 468.929 168.996   9
   1   2  27 140.788 177.072   1
  -1  -2 -27 364.710 177.168  10
  -1  -2 -28-2.31466 150.372  10
   1   2  28 79.6797 133.620   9
   1  -2  28 148.809 145.561   1
   1   2  28-55.4210 174.639   1
  -1   3  28-203.892 176.104   1
  -1  -3  28 273.356 168.694   1
  -1   3  28-161.823 141.280   9
   1  -3 -28 76.5960 112.144   7
   1   3 -28 125.152 115.764   5
  -1   3  27 79.2237 140.171   9
  -1  -3  27 162.819 126.105   1
  -1   3  27 1.49482 138.643   1
   1   3 -27 426.910 150.479   5
   1  -3 -27-106.732 126.130   7
   1   3 -26 546.121 131.321   7
   1  -3 -26 425.877 127.984   7
  -1   3  26 738.750 173.441   9
  -1  -3  26 591.441 168.337   1
   1   3 -26 438.175 135.495   5
  -1   3  25 23.3312 136.408   9
  -1   3  25 391.102 156.422   1
   1   3 -25-51.3765 96.8021   7
  -1  -3  25 289.985 144.026   1
   1   3 -25 35.4431 119.300   5
   1  -3 -25-80.9610 123.960   7
   1  -3 -24 65.1694 107.361   7
  -1   3  24 462.020 166.712   1
  -1  -3  24 232.232 143.266   1
  -1   3  24 116.918 123.742   9
   1   3 -24 115.532 108.736   7
   1   3 -24 239.759 136.001   5
   1   3 -23 1831.40 167.226   7
  -1  -3  23 1637.42 197.104   1
   1   3 -23 1727.61 178.383   5
  -1   3  23 1785.27 199.353   9
  -1   3  23 1856.26 211.725   1
  -1  -3  22 2586.73 224.418   1
  -1   3  22 2807.66 229.802   9
  -1   3  22 2684.16 165.312   4
   1   3 -22 2823.99 197.758   7
   1   3 -22 2794.02 212.340   5
  -1   3  22 2698.55 230.285   1
   1   3 -21 4682.88 238.308   7
  -1   3  21 5399.72 294.301   1
  -1   3  21 5189.15 222.332   4
  -1  -3  21 4710.66 279.107   1
  -1   3  21 4920.86 276.061   9
   1   3 -21 4552.67 248.826   5
  -1   3  20 3958.44 260.752   1
  -1   3  20 4553.25 261.214   9
   1   3 -20 4425.75 241.882   5
  -1  -3  20 4043.04 261.289   1
  -1   3  20 4815.32 207.999   4
   1   3 -20 4378.06 228.099   7
   1   3 -19 1531.63 148.606   7
  -1  -3  19 1375.36 171.446   1
  -1   3  19 1374.16 168.755   9
  -1   3  19 1704.51 131.529   4
   1   3 -19 1556.54 164.107   5
  -1   3  19 1646.31 188.736   1
   1   3 -18 4.48253 94.5558   7
  -1  -3  18-168.123 127.433   1
  -1   3  18 162.874 123.491   9
  -1   3  18-60.7352 127.720   1
  -1   3  18 87.0047 79.7293   4
  -1   3  17 1219.29 142.101   9
  -1   3  17 1377.92 161.456   1
   1   3 -17 1441.17 137.431   7
  -1   3  17 1411.22 121.238   4
  -1   3  16 4030.67 176.451   4
  -1   3  16 3809.90 209.889   9
  -1   3  16 3868.63 218.850   1
   1   3 -16 3537.22 188.928   7
   1   3 -15 5499.89 219.807   7
  -1   3  15 6235.26 256.128   1
  -1   3  15 5725.25 212.718   4
  -1   3  15 5698.93 243.290   9
   1   3 -14 8195.92 261.756   7
  -1   3  14 7940.51 275.098   9
  -1   3  14 8040.10 295.579   1
  -1   3  14 8232.96 251.549   4
  -1   3  13 2014.39 153.576   1
  -1   3  13 1945.13 143.987   9
   1   3 -13 1961.92 132.916   7
  -1   3  13 1919.57 124.727   4
  -1   3  12 16707.2 401.144   1
   1   3 -12 16354.9 369.927   7
  -1   3  12 16178.7 383.409   9
  -1   3  12 15948.7 362.890   4
  -1   3  12 17176.8 267.625  11
   1  -3 -12 15149.7 263.302  12
  -1   3  11 17505.9 370.876   4
  -1   3  11 17567.3 398.362   1
  -1   3  11 17821.8 287.147  11
   1   3 -11 16962.8 376.794   7
  -1   3  11 17125.1 390.337   9
   1  -3 -11 16376.0 283.653  12
  -1   3  10 14823.6 259.217  11
  -1   3  10 14808.0 329.300   4
   1  -3 -10 14624.3 257.569  12
   1   3 -10 15338.0 336.385   7
  -1   3  10 14611.6 338.583   9
  -1   3  10 14969.2 347.911   1
  -1   3   9 14145.6 250.004  11
  -1   3   9 13604.1 315.679   9
   1   3  -9 13980.2 312.667   7
  -1   3   9 13898.1 304.221   6
   1  -3  -9 13443.6 248.650  12
  -1   3   9 13849.6 320.547   1
  -1   3   8 2151.39 112.298   6
  -1   3   8 2092.59 80.8903  11
   1  -3  -8 2157.01 83.3434  12
   1   3  -8 2102.57 115.368   7
  -1   3   8 1983.96 121.858   1
  -1   3   8 2169.13 118.455   9
  -1   3   7 17761.3 348.294   6
  -1   3   7 17357.2 340.085   8
   1  -3  -7 16742.9 299.797  12
  -1   3   7 17780.3 303.751  11
   1  -3  -7 17611.0 356.728  10
   1   3  -7 17651.0 351.227   7
   1  -3  -6 27430.8 435.406  12
  -1   3   6 26951.8 473.987   6
  -1   3   6 26927.3 459.439   8
  -1   3   6 27872.0 437.008  11
   1  -3  -6 27690.6 477.380  10
   1   3  -6 27720.0 479.301   7
  -1   3   5 58437.6 848.216   6
   1  -3  -5 55164.3 839.609  10
  -1   3   5 57185.8 809.587  11
  -1   3   5 55964.9 821.401   8
   1  -3  -5 55180.9 807.884  12
   1  -3  -4 1307.33 85.8840  12
   1  -3  -4 1186.24 92.7640  10
  -1   3   4 1437.03 88.9944   8
  -1   3   4 1422.52 102.016   6
  -1   3   4 1305.96 77.4594  11
  -1   3   3 156504. 2134.57   6
  -1   3   3 158135. 2105.58   8
   1  -3  -3 159319. 2119.69  10
   1  -3  -3 159489. 2084.57   3
  -1   3   3 162179. 2117.57  11
   1  -3  -3 156692. 2115.06  12
   1  -3  -2 60057.2 877.777  10
  -1   3   2 62029.5 871.478   8
   1  -3  -2 62880.2 861.957   3
  -1   3   2 63861.6 891.094  11
  -1   3   2 61163.4 899.958   6
   1  -3  -2 62334.4 890.762  12
  -1   3   1 78691.2 1082.25  11
   1  -3  -1 76144.9 1079.75  12
   1  -3  -1 76798.6 1056.64   3
  -1   3   1 76108.2 1057.02   5
  -1   3   1 76923.2 1084.27   6
  -1   3   0 132837. 1776.47   5
  -1   3   0 132697. 1792.46  11
   1  -3   0 130500. 1793.15  12
   1  -3   0 133962. 1775.47   3
  -1   3   0 133347. 1790.92   6
  -1   3  -1 481.540 77.5764   6
  -1   3  -1 448.326 70.0432   2
   1  -3   1 407.987 69.7498   3
  -1   3  -1 433.128 78.3254  11
  -1   3  -1 386.198 71.0206   5
   1  -3   1 419.977 77.2116  12
   1  -3   2 7082.68 177.469   3
  -1   3  -2 6341.66 168.790   2
  -1   3  -2 6634.62 175.430   5
  -1   3  -2 6615.98 176.409  11
   1  -3   2 6708.32 175.118  12
  -1   3  -3 88350.6 1243.99   2
   1  -3   3 90605.9 1253.68  12
   1   3   3 90056.8 1270.20   8
   1  -3   3 88395.2 1252.64   3
  -1   3  -3 89409.2 1251.09  11
  -1   3  -3 90350.6 1255.46   5
   1  -3   4 311.199 78.1127   3
  -1  -3  -4 347.272 92.6556  10
   1  -3   4 467.746 70.6029  12
  -1   3  -4 348.984 77.7760   5
  -1   3  -4 318.404 75.9908  11
  -1   3  -4 335.674 70.3682   2
   1   3   4 379.685 92.5093   8
  -1   3  -5 48525.8 723.808   2
  -1   3  -5 46964.9 750.155   5
  -1  -3  -5 48147.2 759.794  10
   1  -3   5 50407.0 737.395  12
   1   3   5 48919.7 759.566   8
   1  -3   5 48547.4 750.576   3
  -1   3  -5 47484.1 732.249  11
   1   3   5 48603.2 716.143   6
  -1   3  -6 6642.77 183.702  11
  -1   3  -6 7259.61 209.678   5
  -1  -3  -6 7294.00 215.453  10
   1   3   6 6726.79 206.081   8
   1   3   6 6923.11 171.120   6
   1  -3   6 7328.62 189.583  12
   1  -3   6 7243.31 202.375   3
  -1   3  -6 7551.68 182.991   2
   1   3   7 2816.97 106.136   6
  -1  -3  -7 2923.12 143.022  10
  -1   3  -7 2911.98 140.388   5
   1   3   7 3056.10 144.261   8
   1  -3   7 3061.01 139.273   3
   1  -3   7 2983.84 120.578  12
  -1   3  -7 2758.00 117.549  11
  -1   3  -7 2899.80 115.214   2
   1  -3   8 828.254 93.9870   3
  -1   3  -8 990.983 68.8801   7
  -1   3  -8 849.566 69.8748   2
  -1  -3  -8 943.666 105.154  10
  -1   3  -8 893.178 94.7822   5
  -1   3  -8 762.912 73.9494  11
   1   3   8 851.193 68.6295   6
   1   3   8 802.366 102.435   8
   1  -3   8 984.671 75.9977  12
  -1   3  -9 30.8659 80.8605   5
   1   3   9 111.102 49.0136   6
   1   3   9-89.7149 87.8169   8
  -1   3  -9 90.9681 46.2525   7
   1  -3   9 128.980 53.1487  12
  -1   3  -9 63.9297 54.8141   2
   1  -3   9 65.4289 74.4009   3
  -1  -3  -9 115.345 93.1333  10
  -1   3  -9 139.459 56.8112  11
  -1   3 -10 296.966 93.6053   5
  -1   3 -10 326.821 62.8225  11
  -1   3 -10 337.991 56.0309   7
  -1   3 -10 379.367 58.8973   2
  -1  -3 -10 382.316 102.468  10
   1   3  10 345.336 53.8406   6
   1  -3  10 444.183 63.3716  12
   1  -3  11 2107.67 102.330  12
  -1   3 -11 2015.35 98.0541   7
   1   3  11 1997.09 97.3391   6
  -1   3 -11 1867.10 100.803  11
  -1   3 -11 1804.42 135.389   5
  -1  -3 -11 1588.28 56.8168   5
  -1   3 -11 1930.95 95.4613   2
   1   3  11 1856.46 145.292   9
  -1  -3 -11 1929.06 147.836  10
   1   3  12 12643.8 349.478   9
   1   3  12 12874.8 357.498   1
   1  -3  12 13130.8 272.101  12
  -1  -3 -12 11288.3 207.316   5
  -1   3 -12 12439.6 263.644   2
  -1   3 -12 12521.0 271.216   7
  -1   3 -12 11416.4 261.186  11
  -1  -3 -12 11956.9 346.259  10
   1   3  12 12472.6 262.151   6
  -1   3 -12 12205.1 322.477   5
   1  -3  13 357.949 60.5429  12
  -1   3 -13 332.118 62.2618  11
  -1   3 -13 403.173 64.3371   2
  -1   3 -13 328.971 103.094   5
  -1   3 -13 421.054 66.1012   7
  -1  -3 -13 298.451 113.945  10
  -1  -3 -13 276.264 38.4305   5
   1   3  13 433.625 112.506   9
   1   3  13 447.302 129.394   1
   1   3  13 253.177 52.2095   4
  -1   3 -14 10885.6 249.357   2
  -1   3 -14 10886.4 265.224   7
   1   3  14 11099.1 357.172   1
   1   3  14 11138.2 254.523   4
   1  -3  14 10428.3 341.643   1
   1   3  14 10987.6 343.166   9
  -1   3 -14 10513.6 314.337   5
  -1  -3 -14 10198.5 205.329   5
  -1  -3 -14 10838.4 341.404  10
   1   3  15 3206.16 131.639   4
   1   3  15 3283.68 201.776   9
  -1   3 -15 3349.56 145.359   7
  -1   3 -15 3178.78 129.635   2
  -1  -3 -15 3102.49 104.196   5
  -1  -3 -15 3084.72 211.422  10
   1   3  15 3215.06 216.222   1
  -1   3 -15 3358.05 189.336   5
   1  -3  15 3046.43 201.360   1
  -1   3 -16 5467.90 241.315   5
   1   3  16 5601.62 263.691   9
   1   3  16 6004.39 282.869   1
  -1  -3 -16 5450.78 262.889  10
  -1  -3 -16 5017.94 144.385   5
   1  -3  16 5498.80 258.149   1
   1   3  16 5470.48 174.500   4
  -1   3 -16 5490.59 194.491   7
  -1   3 -16 5370.38 171.394   2
   1   3  17 5633.19 179.316   4
   1   3  17 5750.26 273.779   9
  -1  -3 -17 5578.11 268.103  10
  -1   3 -17 5619.52 250.149   5
   1   3  17 5795.95 291.610   1
  -1   3 -17 5493.53 200.584   7
  -1   3 -17 5484.49 173.391   2
   1  -3  17 5410.34 270.628   1
   1  -3  18 2383.99 197.856   1
  -1  -3 -18 2025.92 199.995  10
  -1   3 -18 2454.92 181.319   5
   1   3  18 2179.00 114.354   4
  -1   3 -18 2125.69 114.296   2
  -1   3 -18 2339.92 138.317   7
   1   3  18 2251.60 208.917   1
   1   3  18 2631.76 211.239   9
  -1  -3 -19 6895.69 316.021  10
   1  -3  19 6729.84 313.651   1
   1   3  19 6995.59 315.990   9
  -1   3 -19 6534.29 283.097   5
   1   3  19 6747.71 328.590   1
  -1   3 -19 6614.63 233.804   7
   1  -3  20-94.6635 128.364   1
   1   3  20 97.3042 145.021   1
  -1  -3 -20-123.247 146.922  10
  -1   3 -20 37.3614 112.824   5
   1   3  20-21.5831 131.794   9
  -1   3 -20-36.2683 77.2244   7
  -1  -3 -21 768.584 169.196  10
   1   3  21 1132.68 180.001   1
  -1   3 -21 1009.14 112.307   7
   1   3  21 1091.87 174.183   9
   1  -3  21 996.081 166.664   1
  -1   3 -21 856.407 137.531   5
   1  -3  22 139.321 130.800   1
   1   3  22 25.8105 149.859   1
   1   3  22 256.812 146.790   9
  -1  -3 -22 143.499 145.366  10
  -1   3 -22 139.063 111.786   5
   1  -3  23 899.951 170.441   1
  -1   3 -23 733.316 141.746   5
   1   3  23 779.948 172.406   9
   1   3  23 1014.02 196.807   1
  -1  -3 -23 660.771 168.732  10
   1   3  24 19.3123 147.677   9
  -1   3 -24 48.6668 112.255   5
  -1  -3 -24 113.423 154.218  10
   1  -3  24 102.807 127.028   1
   1   3  24-14.0384 139.342   1
   1  -3  25 210.629 147.504   1
  -1   3 -25 0.24206 108.020   5
   1   3  25 190.238 162.326   1
   1   3  25-6.52693 132.573   9
  -1  -3 -25 347.491 164.323  10
   1   3  26 20.8414 135.598   9
  -1  -3 -26-80.6410 168.593  10
   1  -3  26 50.5197 155.645   1
  -1   3 -26-310.941 139.120   5
   1   3  26 55.8755 136.033   1
  -1  -3 -26 52.8184 103.229   7
   1  -3  27-6.51298 151.833   1
   1   3  27 112.132 163.088   9
   1   3  27 282.649 188.540   1
  -1   3 -27 113.420 133.421   5
  -1  -3 -27 18.7404 145.871  10
  -1  -3 -27 120.804 109.341   7
   1  -3  28 114.149 122.884   1
  -1  -3 -28 9.66886 173.917  10
   1   3  28 51.2701 142.646   1
   1   3  28 220.269 133.994   9
   1  -4 -28-168.533 162.600  10
  -1   4  28-77.3426 156.817   1
   1   4 -28 195.977 147.554   5
  -1   4  28-71.1332 160.953   9
   1  -4 -27 330.409 182.542  10
   1   4 -27 119.074 129.787   5
  -1   4  27 274.700 166.589   1
  -1   4  27 249.930 123.787   9
  -1  -4  27 330.876 132.083   1
   1  -4 -27 221.919 116.974   7
  -1   4  26-98.4742 151.034   9
  -1   4  26 215.567 159.526   1
  -1  -4  26 370.277 166.210   1
   1  -4 -26-190.896 169.959  10
   1   4 -26 411.219 151.633   5
   1  -4 -26-42.7246 133.137   7
   1   4 -25 209.153 123.325   5
   1  -4 -25 201.851 157.457  10
  -1  -4  25 185.603 122.325   1
  -1   4  25 368.010 134.503   9
   1   4 -25 196.776 104.512   7
  -1   4  25 245.474 159.815   1
   1   4 -24-21.2555 122.194   5
  -1   4  24 193.602 147.761   1
  -1   4  24 218.778 136.619   9
   1  -4 -24-105.021 157.545  10
  -1  -4  24 66.7514 140.696   1
   1   4 -24 268.861 116.854   7
  -1   4  23 191.796 132.667   9
   1   4 -23 441.494 125.559   7
  -1  -4  23 179.362 127.367   1
   1   4 -23 314.010 140.027   5
  -1   4  23 196.908 143.499   1
   1  -4 -23 165.929 157.738  10
  -1   4  22 8911.14 382.090   1
  -1   4  22 8163.15 289.533   4
   1   4 -22 7403.07 329.962   5
  -1   4  22 7981.33 351.321   9
   1   4 -22 7647.44 311.549   7
   1  -4 -22 8289.33 375.031  10
  -1  -4  22 7268.59 358.307   1
   1   4 -21 2622.62 211.711   5
   1   4 -21 2603.18 188.236   7
  -1   4  21 2764.11 222.294   9
  -1   4  21 3113.47 248.217   1
  -1   4  21 2472.38 163.351   4
  -1  -4  21 2551.86 233.511   1
  -1   4  20 4325.64 254.882   9
  -1   4  20 4123.55 258.050   1
   1   4 -20 3889.32 217.558   7
  -1  -4  20 4126.63 257.656   1
   1   4 -20 4165.00 242.076   5
  -1   4  20 4476.25 210.756   4
  -1   4  19 3543.54 235.768   1
   1   4 -19 3588.04 205.586   7
  -1   4  19 3126.92 214.534   9
  -1   4  19 3371.34 182.060   4
   1   4 -19 3284.10 222.303   5
  -1   4  18 30.3472 128.574   1
   1   4 -18 45.3978 95.3000   7
  -1   4  18 50.3692 109.536   9
  -1   4  18-37.3323 78.2182   4
   1   4 -18 2.20136 123.939   5
  -1   4  17 606.364 99.3495   4
  -1   4  17 715.420 132.951   9
   1   4 -17 626.524 119.285   7
  -1   4  17 684.408 153.075   1
  -1   4  16 11408.1 368.655   1
  -1   4  16 11517.1 320.377   4
   1   4 -16 10701.9 331.693   7
  -1   4  16 11023.2 353.632   9
  -1   4  15 2218.31 144.641   4
  -1   4  15 2171.84 167.049   9
   1   4 -15 2334.65 158.398   7
  -1   4  15 2298.17 185.443   1
   1  -4 -15 1587.06 169.830  10
  -1   4  14 18385.3 466.441   1
   1  -4 -14 17989.0 465.624  10
  -1   4  14 18029.4 449.824   9
  -1   4  14 18885.9 422.315   4
   1   4 -14 18621.5 427.382   7
   1   4 -13 11644.2 314.780   7
  -1   4  13 11684.9 334.543   9
   1  -4 -13 11604.4 346.264  10
  -1   4  13 11662.6 311.803   4
  -1   4  12 63.2217 38.9013  11
   1  -4 -12 53.6908 39.7020  12
  -1   4  12 9.17002 82.1823   9
   1   4 -12-21.8227 81.3760   7
   1  -4 -12-31.0322 104.499  10
  -1   4  11 2258.04 92.3918  11
  -1   4  11 2229.78 135.813   6
   1  -4 -11 2142.13 154.444  10
  -1   4  11 2396.03 146.705   9
   1  -4 -11 2280.81 95.0301  12
   1   4 -11 2154.84 135.134   7
   1   4 -10 13947.3 332.845   7
  -1   4  10 13647.2 335.753   9
  -1   4  10 13695.9 327.703   6
   1  -4 -10 13045.7 265.259  12
   1  -4 -10 13495.1 348.485  10
  -1   4  10 14460.5 271.414  11
   1  -4  -9 124.628 99.5433  10
   1  -4  -9 194.628 61.2721  12
  -1   4   9 448.488 86.4639   8
  -1   4   9 371.458 92.4337   6
  -1   4   9 179.426 59.1622  11
   1   4  -9 152.917 79.8697   7
   1  -4  -8 36052.2 575.684  12
  -1   4   8 36360.6 616.581   8
   1  -4  -8 37213.4 644.569  10
  -1   4   8 37084.8 577.815  11
  -1   4   8 36807.4 628.871   6
  -1   4   7 10635.5 230.643  11
  -1   4   7 10953.7 267.560   6
  -1   4   7 9731.20 251.441   8
   1  -4  -7 9654.52 270.260  10
   1  -4  -7 10308.7 229.838  12
   1  -4  -6 76666.5 1039.24   3
  -1   4   6 77017.9 1111.23   8
  -1   4   6 76571.1 1135.06   6
  -1   4   6 76886.5 1093.60  11
   1  -4  -6 74558.3 1090.44  12
   1  -4  -6 77253.6 1133.81  10
  -1   4   5 45472.0 703.494   8
  -1   4   5 44822.2 725.047   6
   1  -4  -5 43718.6 694.635  12
   1  -4  -5 45904.1 722.643  10
   1  -4  -5 45433.6 646.878   3
  -1   4   5 46549.3 698.908  11
   1  -4  -4 1276.03 68.0881   3
   1  -4  -4 1456.59 97.5402  12
  -1   4   4 1187.91 104.397   6
   1  -4  -4 1417.60 111.803  10
  -1   4   4 1135.97 94.6919   8
  -1   4   4 1306.59 94.7675  11
   1  -4  -3 98136.6 1393.79  12
   1  -4  -3 99300.6 1348.09   3
  -1   4   3 99878.3 1395.17  11
  -1   4   3 99762.6 1412.27   6
  -1   4   3 100133. 1385.30   8
   1  -4  -2 82619.5 1171.61  12
  -1   4   2 82918.5 1170.98  11
  -1   4   2 81797.8 1180.53   6
  -1   4   2 81186.6 1131.51   5
   1  -4  -2 80418.4 1129.59   3
  -1   4   1 15233.3 290.204   5
  -1   4   1 15356.6 317.950  11
  -1   4   1 15004.1 320.393   6
   1  -4  -1 15328.5 319.019  12
   1  -4  -1 17202.9 301.228   3
  -1   4   0 232307. 3072.19   5
   1  -4   0 236721. 3103.66  12
  -1   4   0 233896. 3098.89   6
  -1   4   0 234371. 3100.49  11
   1  -4   0 229430. 3068.88   3
   1  -4   1 35679.6 577.928   3
  -1   4  -1 37325.2 599.468  11
  -1   4  -1 36520.0 581.067   5
  -1   4  -1 36318.4 594.517   6
   1  -4   1 37462.6 602.343  12
   1  -4   2 25571.8 448.204   3
  -1   4  -2 25500.0 446.431   5
  -1   4  -2 25874.0 459.578  11
   1  -4   2 25269.5 457.574  12
   1  -4   3 11414.1 262.323   3
  -1   4  -3 11349.0 269.065  11
  -1   4  -3 11972.4 273.977   5
   1  -4   3 11737.0 269.742  12
   1   4   3 10405.5 280.054   8
  -1   4  -4 19358.9 376.901   5
   1  -4   4 19149.4 373.956   3
  -1   4  -4 18669.5 368.994  11
  -1   4  -4 18463.8 358.606   2
   1   4   4 18642.6 390.498   8
   1  -4   4 19494.6 374.364  12
   1   4   5 3.48833 15.3446   5
   1   4   5 5.86814 91.2167   8
   1   4   5 16.8661 14.9424   3
  -1   4  -5 113.159 84.9552   5
  -1   4  -5 50.4028 68.2757   2
  -1  -4  -5 236.359 100.387  10
   1  -4   5 73.2331 68.3741  12
   1   4   5 12.7692 56.7530   6
  -1   4  -5 130.322 70.0365  11
   1  -4   5 24.9182 74.7677   3
   1  -4   6 40473.7 653.627  12
  -1   4  -6 39246.5 647.855  11
  -1   4  -6 39987.2 668.312   5
   1   4   6 39331.5 631.244   6
  -1  -4  -6 39310.2 678.180  10
   1  -4   6 39563.8 665.387   3
  -1   4  -6 39405.1 633.330   2
   1   4   6 38680.8 675.697   8
  -1   4  -7-24.0490 54.1808   2
   1   4   7 3.19931 56.5665   6
   1  -4   7-35.8511 70.7116   3
   1   4   7-25.8682 82.3583   8
  -1  -4  -7 44.4994 88.0520  10
   1  -4   7 28.7207 64.6857  12
  -1   4  -7 83.1419 65.8519  11
  -1   4  -7 53.6329 79.6500   5
  -1   4  -8 9366.32 267.101   5
  -1   4  -8 8801.14 235.078  11
  -1  -4  -8 8572.47 271.660  10
   1  -4   8 9418.82 239.559  12
   1   4   8 9006.51 224.385   6
   1  -4   8 8753.11 256.335   3
  -1   4  -8 8801.45 223.861   2
   1   4   8 8745.09 260.708   8
  -1   4  -9 69593.1 1077.89  11
   1  -4   9 73182.9 1126.87   3
   1  -4   9 75179.7 1089.16  12
  -1   4  -9 72350.3 1060.68   2
   1   4   9 72691.5 1132.84   8
   1   4   9 73065.8 1067.39   6
  -1  -4  -9 74142.9 1146.53  10
  -1   4  -9 70912.6 1128.35   5
  -1   4 -10 4587.59 156.743   2
   1  -4  10 4859.12 169.028  12
  -1   4 -10 4836.91 203.384   5
  -1   4 -10 4406.48 166.033  11
  -1  -4 -10 4826.46 212.942  10
   1   4  10 4296.56 196.800   8
   1   4  10 4559.92 159.575   6
  -1   4 -11 7793.84 261.337   5
  -1   4 -11 7324.62 215.703  11
  -1  -4 -11 8003.97 276.178  10
   1   4  11 7693.50 263.361   8
   1   4  11 7810.59 212.409   6
  -1   4 -11 7687.62 207.289   2
   1  -4  11 7851.74 218.975  12
   1   4  12 2280.42 169.002   9
  -1  -4 -12 2109.02 163.745  10
  -1   4 -12 2183.36 113.001   2
  -1   4 -12 2096.68 115.534   7
   1   4  12 2011.40 112.643   6
  -1   4 -12 1945.57 149.247   5
   1  -4  12 2284.52 123.195  12
  -1   4 -12 2107.78 119.217  11
   1  -4  13 2506.55 125.234  12
  -1   4 -13 2495.66 169.257   5
   1   4  13 2128.28 165.931   9
  -1   4 -13 2237.57 124.976  11
  -1  -4 -13 2254.87 182.096  10
   1   4  13 2356.53 120.302   6
  -1   4 -13 2313.29 115.859   2
  -1   4 -13 2375.27 124.922   7
  -1   4 -14 2765.46 137.847   7
  -1  -4 -14 2788.72 208.800  10
  -1   4 -14 2665.11 182.158   5
   1   4  14 3006.91 135.135   6
  -1   4 -14 2624.03 125.880   2
   1   4  14 2780.14 191.526   9
   1   4  15 2579.84 194.058   9
   1   4  15 2439.87 127.989   4
  -1   4 -15 2267.76 170.757   5
  -1  -4 -15 2598.45 204.844  10
  -1   4 -15 2480.79 133.800   7
  -1   4 -15 2551.25 122.377   2
   1   4  16 4619.83 250.081   9
  -1   4 -16 4660.21 239.336   5
  -1  -4 -16 4798.46 269.610  10
  -1   4 -16 4580.11 179.220   7
  -1   4 -16 4467.02 161.707   2
   1   4  16 4557.51 171.512   4
  -1   4 -17 3548.66 162.475   7
  -1   4 -17 3530.26 220.341   5
   1   4  17 3228.45 219.216   9
   1  -4  17 3601.80 224.230   1
  -1  -4 -17 3460.98 239.238  10
   1   4  17 3605.87 152.472   4
  -1   4 -17 3293.23 139.478   2
  -1  -4 -18 1270.75 187.536  10
  -1   4 -18 1347.42 121.344   7
   1   4  18 1295.94 170.730   9
   1   4  18 1177.15 94.9934   4
   1  -4  18 1106.51 159.078   1
  -1   4 -18 1486.26 167.649   5
  -1  -4 -19 1808.41 213.104  10
   1   4  19 1861.30 190.067   9
  -1   4 -19 1676.89 172.615   5
  -1   4 -19 1705.01 130.062   7
   1  -4  19 1354.85 173.978   1
  -1   4 -20 151.611 77.2389   7
  -1   4 -20 263.032 126.490   5
   1   4  20 296.096 144.776   9
   1  -4  20 350.960 135.661   1
  -1  -4 -20 143.128 159.002  10
   1  -4  21 5103.58 293.435   1
  -1   4 -21 4661.62 259.754   5
   1   4  21 4911.66 287.172   9
  -1  -4 -21 4752.42 296.078  10
  -1   4 -22 1208.46 164.010   5
   1  -4  22 1047.45 171.719   1
   1   4  22 934.945 158.146   9
  -1  -4 -22 912.658 186.150  10
   1   4  23 523.240 155.313   9
   1  -4  23 596.529 149.342   1
  -1   4 -23 625.081 149.583   5
  -1  -4 -23 372.783 158.351  10
  -1   4 -24 191.604 131.001   5
  -1  -4 -24 128.350 162.329  10
   1  -4  24 247.406 145.096   1
   1   4  24 315.778 146.667   9
  -1  -4 -25 896.854 197.808  10
  -1   4 -25 868.670 161.712   5
   1  -4  25 737.891 163.538   1
   1   4  25 1057.62 183.762   9
   1  -4  26 38.8296 149.236   1
  -1  -4 -26-62.5403 146.550  10
  -1   4 -26 370.737 144.754   5
   1   4  26 78.4553 142.629   9
   1   4  27 254.562 147.044   9
   1  -4  27 317.338 152.027   1
  -1  -4 -27 131.088 176.987  10
   1  -5 -27-42.9071 177.381  10
  -1  -5  27-250.559 153.300   1
   1   5 -27-82.1722 148.907   5
  -1   5  27 117.220 145.646   9
   1   5 -26 139.594 123.831   5
   1  -5 -26 128.810 161.389  10
  -1  -5  26-60.6723 132.393   1
  -1   5  26 44.7966 133.871   9
   1  -5 -25 754.174 196.833  10
   1   5 -25 421.022 159.779   5
  -1   5  25 734.154 174.879   9
  -1  -5  25 678.146 181.028   1
  -1  -5  24 641.328 169.845   1
  -1   5  24 345.961 149.074   9
   1  -5 -24 660.597 189.592  10
   1   5 -24 434.964 129.280   7
   1   5 -24 706.257 165.475   5
   1  -5 -23-35.0109 165.924  10
  -1  -5  23 23.9539 131.786   1
  -1   5  23 181.395 118.334   9
   1   5 -23-142.598 110.127   7
   1   5 -23 55.8886 135.456   5
   1  -5 -22-95.2274 150.685  10
  -1   5  22-85.8720 83.1618   4
   1   5 -22 22.9444 129.319   5
  -1   5  22-48.6957 130.182   9
   1   5 -22-84.4004 109.871   7
  -1  -5  22-94.9006 135.772   1
  -1   5  21 2928.30 224.045   9
   1  -5 -21 3358.26 261.214  10
   1   5 -21 3315.23 211.306   7
  -1   5  21 2875.33 181.872   4
   1   5 -21 3022.33 231.916   5
   1  -5 -20 1365.41 195.331  10
  -1   5  20 1398.70 169.402   9
   1   5 -20 1200.23 165.559   5
  -1   5  20 1520.66 140.008   4
   1   5 -20 1185.88 145.842   7
  -1   5  19 913.789 152.306   9
   1  -5 -19 794.179 177.618  10
   1   5 -19 663.984 153.484   5
  -1   5  19 817.910 112.840   4
   1   5 -19 837.606 129.837   7
   1  -5 -18 3880.21 266.547  10
   1   5 -18 4257.87 219.756   7
   1   5 -18 3977.73 244.295   5
  -1   5  18 4348.55 208.361   4
  -1   5  18 3863.34 231.689   9
   1   5 -17 1909.08 189.181   5
  -1   5  17 2043.62 176.564   9
   1  -5 -17 2040.13 206.717  10
  -1   5  17 1979.04 150.604   4
   1   5 -17 2185.84 168.992   7
   1   5 -16 7933.19 315.272   5
  -1   5  16 7973.07 309.603   9
  -1   5  16 8768.89 289.126   4
   1  -5 -16 7912.21 328.405  10
   1   5 -16 8110.77 286.831   7
  -1   5  15 1661.70 158.272   9
  -1   5  15 1699.22 140.318   4
   1  -5 -15 1612.34 186.913  10
   1   5 -15 1896.64 155.670   7
   1   5 -14-24.6098 91.1623   7
  -1   5  14 41.0784 102.505   9
   1  -5 -14-92.0644 137.556  10
  -1   5  13 7754.89 277.642   9
  -1   5  13 7663.50 256.558   6
   1   5 -13 7696.02 262.294   7
   1  -5 -13 7579.50 296.101  10
  -1   5  12 2207.28 154.281   9
  -1   5  12 2580.42 154.009   6
   1  -5 -12 2448.54 184.667  10
  -1   5  11 420.491 96.1044   6
   1  -5 -11 330.885 62.0234  12
   1  -5 -11 192.097 107.022  10
  -1   5  11 269.228 57.8090  11
   1  -5 -10 10868.7 253.864  12
  -1   5  10 11697.3 307.187   6
  -1   5  10 11273.1 255.889  11
   1  -5 -10 10642.6 192.261   3
   1  -5 -10 11265.8 328.493  10
  -1   5  10 11178.0 300.343   8
  -1   5   9 4554.93 187.700   6
  -1   5   9 4470.09 178.586   8
   1  -5  -9 4248.32 199.408  10
   1  -5  -9 4282.93 104.560   3
   1  -5  -9 4302.75 152.317  12
  -1   5   9 4471.06 152.757  11
   1  -5  -8 2029.91 72.8926   3
   1  -5  -8 2028.92 113.286  12
   1  -5  -8 2193.04 148.672  10
  -1   5   8 1945.79 130.552   6
  -1   5   8 2314.34 111.418  11
  -1   5   8 2260.90 136.759   8
  -1   5   7 63940.8 983.185   6
   1  -5  -7 60068.3 934.148  12
  -1   5   7 63482.6 938.785  11
   1  -5  -7 59967.5 987.319  10
  -1   5   7 62973.9 963.532   8
   1  -5  -7 61919.7 860.711   3
   1  -5  -6 54899.7 781.435   3
   1  -5  -6 54950.2 854.413  12
  -1   5   6 56006.9 856.396  11
   1  -5  -6 55647.3 887.325  10
  -1   5   6 55582.8 888.625   6
  -1   5   6 56137.1 867.622   8
  -1   5   5 48727.1 806.792   6
   1  -5  -5 49334.2 714.310   3
   1  -5  -5 48881.4 780.000  12
   1  -5  -5 49177.2 799.894  10
  -1   5   5 50635.1 787.320   8
  -1   5   5 50173.2 782.698  11
  -1   5   4 429.188 92.0888   6
  -1   5   4 343.727 74.7248  11
   1  -5  -4 248.452 77.6926  12
   1  -5  -4 268.093 48.8094   3
  -1   5   4 207.880 73.3912   8
  -1   5   3 37813.4 579.003   5
  -1   5   3 36759.1 618.601   8
   1  -5  -3 37004.8 631.396  12
   1  -5  -3 37055.2 575.729   3
  -1   5   3 37458.6 644.090   6
  -1   5   3 38304.7 629.596  11
   1  -5  -2 23987.9 453.540  12
  -1   5   2 23894.4 449.346  11
  -1   5   2 23138.2 458.741   6
   1  -5  -2 23890.4 406.654   3
  -1   5   2 24059.0 410.394   5
  -1   5   1 8316.60 203.520   5
  -1   5   1 7896.27 224.062  11
   1  -5  -1 8175.14 229.171  12
  -1   5   1 8239.89 233.020   6
   1  -5  -1 7569.94 195.989   3
   1  -5   0 5675.16 189.627  12
  -1   5   0 5655.70 171.210   5
  -1   5   0 5312.74 189.530   6
   1  -5   0 5544.58 166.659   3
  -1   5   0 5479.16 187.061  11
  -1   5  -1 105.049 71.7011  11
  -1   5  -1 194.712 77.7416   6
   1  -5   1 65.4966 71.8136  12
   1  -5   1 31.4169 59.4396   3
  -1   5  -1 17.6600 65.4499   5
  -1   5  -2 18744.0 394.102  11
   1  -5   2 18926.4 375.417   3
   1  -5   2 19689.8 400.151  12
  -1   5  -2 19531.4 382.389   5
  -1   5  -3 61550.2 930.397   5
   1   5   3 60926.6 959.151   8
  -1   5  -3 59315.4 938.184  11
   1  -5   3 60354.1 944.438  12
   1  -5   3 60067.2 926.762   3
  -1   5  -4 7437.77 228.180  11
  -1   5  -4 7791.61 229.635   5
   1   5   4 7499.88 246.310   8
   1   5   4 7683.15 157.715   5
   1  -5   4 8526.99 234.579   3
   1  -5   4 7978.71 235.448  12
   1  -5   5 1028.67 105.986  12
   1   5   5 833.591 92.1499   6
  -1   5  -5 999.379 117.856   5
   1  -5   5 1037.29 111.616   3
   1   5   5 1002.53 45.9210   5
  -1   5  -5 939.493 105.307  11
   1   5   5 1032.19 123.216   8
   1  -5   6 20129.7 411.766  12
  -1   5  -6 18869.9 403.085  11
   1   5   6 18520.4 274.086   5
   1   5   6 20498.5 429.098   8
  -1   5  -6 20824.8 422.804   5
   1   5   6 19502.4 394.089   6
   1  -5   6 19060.2 412.560   3
  -1  -5  -7 16295.3 400.285  10
  -1   5  -7 17380.1 394.152   5
   1  -5   7 16741.5 370.583  12
   1  -5   7 16285.2 380.069   3
   1   5   7 16474.9 389.363   8
  -1   5  -7 16368.8 368.971  11
   1   5   7 16861.2 356.491   6
   1   5   8 17211.1 369.257   6
  -1   5  -8 16694.2 354.365   2
   1  -5   8 17988.2 385.103  12
   1   5   8 18076.0 409.918   8
  -1   5  -8 16780.9 400.876   5
  -1   5  -8 17137.0 378.098  11
   1  -5   8 17268.4 397.262   3
  -1  -5  -8 17078.1 413.054  10
  -1   5  -9 8699.45 233.763   2
   1   5   9 8944.98 281.136   8
  -1   5  -9 8005.72 245.450  11
  -1   5  -9 8650.62 274.354   5
  -1  -5  -9 8945.29 294.470  10
   1  -5   9 8773.57 255.668  12
   1   5   9 9057.81 243.622   6
   1   5  10 1.53868 100.323   8
  -1   5 -10 40.1748 106.799   5
  -1   5 -10 64.1195 73.6542  11
  -1   5 -10 26.2398 66.0109   2
   1   5  10 31.3175 68.5165   6
  -1  -5 -10-52.6563 118.423  10
   1  -5  10-15.7620 71.0476  12
   1   5  11 3213.98 146.405   6
   1   5  11 3189.13 184.730   8
  -1  -5 -11 2915.29 193.065  10
  -1   5 -11 2938.51 150.518  11
  -1   5 -11 3035.82 139.011   2
  -1   5 -11 3298.85 192.360   5
   1  -5  11 3190.45 154.988  12
   1  -5  12 302.259 76.9371  12
  -1   5 -12 544.421 92.3455  11
   1   5  12 239.815 121.425   8
  -1   5 -12 203.610 119.232   5
  -1   5 -12 340.520 77.2449   2
   1   5  12 281.403 81.7475   6
  -1  -5 -12 431.663 139.898  10
  -1   5 -13 10120.5 261.789   2
   1   5  13 10439.8 277.655   6
  -1  -5 -13 10507.0 358.098  10
  -1   5 -13 10981.6 342.926   5
  -1   5 -14 4280.73 231.885   5
   1   5  14 4761.90 247.384   9
   1   5  14 4743.78 183.777   6
  -1   5 -14 4453.05 168.669   2
  -1  -5 -14 4460.51 254.104  10
  -1  -5 -15 8460.04 335.490  10
  -1   5 -15 7662.83 224.230   2
   1   5  15 8063.67 325.954   9
  -1   5 -15 7461.42 297.120   5
   1   5  15 8050.06 240.067   6
   1   5  16 7469.96 311.503   9
  -1  -5 -16 7078.10 328.817  10
  -1   5 -16 6998.42 211.821   2
  -1   5 -16 6801.04 292.208   5
  -1   5 -17 352.169 141.998   5
  -1   5 -17 413.266 75.5500   2
   1   5  17 350.798 77.6231   4
   1   5  17 237.786 130.162   9
  -1  -5 -17 54.4716 150.774  10
  -1   5 -18-26.6352 128.030   5
   1   5  18 65.5995 126.936   9
  -1  -5 -18-0.46385 151.658  10
   1   5  18 47.3902 65.6723   4
   1  -5  19 4095.86 248.099   1
   1   5  19 4040.29 259.353   9
  -1  -5 -19 4404.57 278.291  10
  -1   5 -19 4505.11 259.209   5
  -1   5 -19 4269.75 195.214   7
   1   5  20 151.502 123.763   9
   1  -5  20 158.467 131.128   1
  -1  -5 -20 372.880 161.513  10
  -1   5 -20 88.8324 131.957   5
  -1   5 -21 38.1458 118.403   5
  -1  -5 -21-146.124 148.793  10
   1   5  21 35.6141 122.829   9
   1  -5  21 51.1128 117.639   1
   1   5  22 76.0153 134.500   9
  -1   5 -22 87.5044 130.338   5
  -1  -5 -22 17.7942 154.599  10
   1  -5  22-78.2005 128.546   1
  -1  -5 -23 391.080 169.648  10
   1   5  23 306.916 155.957   9
   1  -5  23 542.186 159.312   1
  -1   5 -23 114.516 133.237   5
   1  -5  24 872.252 170.322   1
  -1  -5 -24 272.258 162.457  10
  -1   5 -24 725.996 165.119   5
   1   5  24 400.353 151.794   9
   1  -5  25 72.3208 139.746   1
  -1  -5 -25 35.4332 172.977  10
  -1   5 -25 45.6307 150.540   5
   1   5  25 230.820 135.526   9
  -1  -5 -26 401.354 189.777  10
  -1   5 -26 126.835 147.516   5
   1   5  26 307.269 166.358   9
   1  -5  26 475.485 167.745   1
  -1   5 -27 194.328 154.835   5
   1   5  27 470.105 169.433   9
   1  -5  27 542.054 164.106   1
  -1  -5 -27 583.769 182.702  10
  -1  -6  26-322.253 157.100   1
  -1   6  26-79.8819 140.312   9
   1   6 -26-285.474 167.530   5
   1   6 -25 626.427 175.425   5
  -1   6  25 360.609 155.808   9
   1  -6 -25 628.433 204.157  10
  -1  -6  25 439.107 164.825   1
  -1  -6  24 171.088 119.938   1
   1   6 -24 534.671 171.639   5
  -1   6  24 243.214 128.357   9
   1  -6 -24 57.1507 169.380  10
  -1   6  23 59.0865 125.212   9
   1  -6 -23 176.409 154.746  10
  -1  -6  23 245.623 133.456   1
   1   6 -23 52.9065 142.445   5
   1   6 -23-1.87007 104.734   7
   1   6 -22-36.8223 104.662   7
  -1   6  22 132.886 93.6320   4
   1  -6 -22-131.757 155.006  10
  -1   6  22 240.024 140.993   9
   1   6 -22 14.4033 135.042   5
  -1   6  21 844.001 124.019   4
   1   6 -21 930.385 173.675   5
   1  -6 -21 842.542 188.848  10
  -1   6  21 878.981 164.508   9
  -1   6  20 355.777 97.1823   4
   1   6 -20 361.358 136.319   5
  -1   6  20 342.251 126.433   9
   1  -6 -20 225.543 159.146  10
  -1   6  19 3312.36 198.552   4
   1   6 -19 3159.05 231.020   5
  -1   6  19 3346.47 228.321   9
   1  -6 -19 3487.08 257.424  10
   1  -6 -18 32.1343 158.585  10
  -1   6  18 11.5034 87.6849   4
  -1   6  18 144.460 111.704   9
   1   6 -18 30.4496 127.192   5
  -1   6  17 461.745 133.182   9
   1  -6 -17 329.669 158.806  10
  -1   6  17 458.639 110.286   4
   1   6 -17 390.252 141.891   5
  -1   6  16 3976.65 208.271   4
   1   6 -16 3848.86 239.718   5
  -1   6  16 4008.48 229.367   9
   1  -6 -16 3862.98 262.316  10
  -1   6  15 633.995 130.656   9
   1   6 -15 803.422 152.497   5
  -1   6  15 797.456 121.278   6
   1  -6 -15 591.764 163.194  10
   1   6 -14 56.4689 129.320   5
  -1   6  14 112.082 107.352   9
  -1   6  14 45.8987 93.4699   6
   1  -6 -14-104.866 148.916  10
   1  -6 -13 5.50787 141.237  10
  -1   6  13 130.269 99.3385   6
  -1   6  13 104.636 108.422   9
  -1   6  12 667.853 120.638   6
  -1   6  12 344.506 108.908   8
   1  -6 -12 469.116 28.4708   3
   1  -6 -12 598.695 152.670  10
  -1   6  11 4146.34 157.400  11
   1  -6 -11 4059.86 223.026  10
  -1   6  11 4047.17 194.827   8
   1  -6 -11 4007.96 156.478  12
   1  -6 -11 3607.60 86.4938   3
  -1   6  11 4380.13 203.991   6
   1  -6 -10 2507.78 74.1705   3
  -1   6  10 2572.85 166.991   6
   1  -6 -10 2680.05 183.281  10
  -1   6  10 2611.10 128.370  11
   1  -6 -10 2587.15 133.340  12
  -1   6  10 2823.53 163.062   8
   1  -6  -9 1187.41 104.353  12
   1  -6  -9 1160.37 147.321  10
  -1   6   9 1323.16 133.677   6
  -1   6   9 1192.66 98.0013  11
   1  -6  -9 1160.99 57.1090   3
  -1   6   9 1206.13 133.013   8
  -1   6   8 7198.51 242.085   8
   1  -6  -8 7523.13 224.779  12
   1  -6  -8 7200.45 267.048  10
  -1   6   8 7928.20 261.798   6
   1  -6  -8 7631.49 159.912   3
  -1   6   8 7615.70 224.402  11
  -1   6   7 2961.88 142.890  11
  -1   6   7 2657.31 159.036   6
  -1   6   7 2787.39 150.552   8
   1  -6  -7 2608.55 138.553  12
   1  -6  -7 2579.73 91.4788   3
   1  -6  -7 2468.73 167.764  10
  -1   6   6 16349.5 357.542  11
  -1   6   6 16286.9 367.381   8
   1  -6  -6 15478.2 355.037  12
   1  -6  -6 15461.8 286.338   3
  -1   6   6 16085.7 380.578   6
  -1   6   5 4084.55 189.160   6
   1  -6  -5 3869.71 167.605  12
  -1   6   5 3594.30 170.866   8
  -1   6   5 4056.18 170.422  11
   1  -6  -5 3749.51 121.461   3
  -1   6   4 6109.58 206.910  11
   1  -6  -4 5811.55 159.980   3
   1  -6  -4 5763.03 206.389  12
  -1   6   4 5617.97 203.856   8
  -1   6   4 5957.98 216.413   6
  -1   6   4 6104.87 166.144   5
  -1   6   3 29185.6 550.449   6
  -1   6   3 28549.0 533.686  11
  -1   6   3 28279.5 477.975   5
   1  -6  -3 27924.9 536.973  12
  -1   6   3 27804.0 524.610   8
   1  -6  -3 27864.1 474.300   3
  -1   6   2 2995.93 152.744  11
  -1   6   2 3311.24 167.265   6
  -1   6   2 2988.10 123.413   5
   1  -6  -2 3126.04 157.474  12
   1  -6  -2 2968.91 122.405   3
  -1   6   1 15191.8 355.095  11
  -1   6   1 15693.4 321.872   5
  -1   6   1 15124.2 359.902   6
   1  -6  -1 14827.8 314.617   3
   1  -6  -1 15474.6 359.800  12
  -1   6   0 11339.4 270.325   5
  -1   6   0 10858.2 298.337   6
   1  -6   0 11599.5 304.917  12
  -1   6   0 11856.9 305.151  11
   1  -6   0 11199.4 267.455   3
   1  -6   1 561.861 83.8795   3
   1  -6   1 697.830 104.855  12
  -1   6  -1 539.578 86.9527   5
  -1   6  -1 574.590 99.5038  11
  -1   6  -1 638.926 104.210   6
   1   6   2 5121.31 149.808   5
   1  -6   2 5062.21 198.134  12
  -1   6  -2 5046.87 199.806  11
   1  -6   2 5116.35 183.013   3
  -1   6  -2 5141.83 187.269   5
   1  -6   3 24274.1 477.203   3
   1  -6   3 24859.7 500.437  12
   1   6   3 24485.0 409.158   5
  -1   6  -3 24506.3 495.333  11
  -1   6  -3 24018.2 478.407   5
  -1   6  -4 792.183 108.711  11
  -1   6  -4 724.329 101.929   5
   1  -6   4 747.493 102.646   3
   1   6   4 668.641 116.102   8
   1   6   4 807.980 55.5157   5
   1  -6   4 742.315 108.621  12
   1   6   5 17945.6 396.473   6
   1  -6   5 17578.3 397.524   3
  -1   6  -5 17952.6 400.997   5
   1   6   5 17619.1 421.284   8
   1  -6   5 17455.4 404.548  12
   1   6   5 17837.3 294.460   5
  -1   6  -5 17280.6 402.124  11
  -1   6  -6 5231.99 212.323  11
   1   6   6 5509.20 117.941   5
   1   6   6 5568.70 231.045   8
   1  -6   6 5482.06 215.412  12
   1   6   6 5562.88 204.636   6
  -1   6  -6 5683.81 218.513   5
   1  -6   6 5520.92 212.925   3
  -1   6  -7 3513.80 173.656  11
   1  -6   7 3969.92 187.543   3
   1   6   7 3897.84 166.903   6
   1   6   7 3793.46 200.626   8
   1  -6   7 3848.62 183.231  12
  -1   6  -7 4129.49 191.385   5
   1   6   8 1927.25 160.686   8
   1   6   8 1818.75 127.895   6
  -1   6  -8 1854.41 152.000   5
   1  -6   8 1833.35 141.512  12
  -1   6  -8 1923.21 136.150  11
   1   6   9 20495.0 444.682   6
  -1   6  -9 20368.5 448.460  11
   1  -6   9 21056.9 456.636  12
  -1  -6  -9 20421.2 502.408  10
   1   6   9 20258.3 484.156   8
  -1   6  -9 20761.9 477.095   5
  -1  -6 -10 8470.24 323.009  10
   1   6  10 9177.90 306.732   8
  -1   6 -10 8933.68 302.731   5
   1  -6  10 8794.89 274.732  12
   1   6  10 8319.26 263.604   6
  -1   6 -10 8078.01 262.843  11
   1  -6  11 131.628 82.3263  12
  -1   6 -11 283.141 91.2122  11
   1   6  11 296.544 130.684   8
  -1   6 -11 320.338 134.636   5
  -1  -6 -11 99.2498 154.032  10
   1   6  11 211.339 90.4753   6
  -1   6 -12 5810.01 261.219   5
   1   6  12 5931.05 220.124   6
   1   6  12 5437.61 255.981   8
  -1  -6 -12 6022.04 283.430  10
   1   6  13 49.9120 120.006   8
  -1  -6 -13 29.9448 165.287  10
   1   6  13 97.6208 79.4226   6
  -1   6 -13 28.7808 131.374   5
   1   6  14 3032.82 159.798   6
  -1   6 -14 2403.76 195.429   5
  -1  -6 -14 2926.50 231.548  10
  -1   6 -15 93.3301 132.513   5
   1   6  15 378.424 140.783   9
  -1  -6 -15-14.1094 156.052  10
   1   6  15 376.911 89.4837   6
  -1  -6 -16 14436.7 461.435  10
   1   6  16 13374.6 353.284   6
   1   6  16 13876.2 446.389   9
  -1   6 -16 13602.6 430.157   5
   1   6  17 4244.87 190.579   6
   1   6  17 4478.84 265.822   9
  -1  -6 -17 4489.38 284.122  10
  -1   6 -17 4265.02 265.310   5
   1   6  18 1868.66 193.625   9
   1   6  18 1846.38 135.914   4
  -1  -6 -18 2301.07 226.989  10
  -1   6 -18 2492.01 216.410   5
  -1   6 -19 1093.59 171.887   5
   1   6  19 1176.74 173.050   9
  -1  -6 -19 1631.96 217.371  10
  -1   6 -20 150.903 137.612   5
  -1  -6 -20-25.6099 167.428  10
   1  -6  20 89.2355 133.857   1
   1   6  20 28.1987 122.872   9
   1   6  21 57.4277 119.756   9
  -1  -6 -21-2.35934 158.869  10
  -1   6 -21 25.1881 139.684   5
   1  -6  21 211.199 135.084   1
   1  -6  22 383.118 141.169   1
   1   6  22 244.505 131.170   9
  -1  -6 -22 37.3942 156.547  10
  -1   6 -22 66.6088 130.733   5
  -1  -6 -23 91.6864 152.543  10
   1  -6  23 132.668 138.971   1
   1   6  23 177.461 137.284   9
  -1   6 -23 101.527 130.876   5
   1  -6  24 288.171 149.216   1
  -1  -6 -24 55.2834 149.971  10
  -1   6 -24 153.283 132.134   5
   1   6  24-115.590 149.953   9
   1  -6  25 46.4790 136.251   1
  -1  -6 -25 230.289 164.463  10
  -1   6 -25 1.15889 148.797   5
   1   6  25 55.9089 144.973   9
   1   6  26-36.2148 135.622   9
  -1   6 -26 118.551 160.831   5
  -1  -6 -26 234.261 180.791  10
   1  -6  26 58.8029 146.893   1
   1   7 -25 392.835 180.756   5
   1  -7 -25 571.635 207.133  10
  -1  -7  25 730.901 191.169   1
  -1   7  25 690.636 170.596   9
   1   7 -24 117.648 157.104   5
   1  -7 -24-160.400 180.784  10
  -1   7  24 188.309 141.980   9
   1   7 -23 453.626 176.462   5
   1  -7 -23 675.301 199.440  10
  -1   7  23 427.828 153.671   9
  -1   7  22 108.578 123.046   9
   1   7 -22 246.295 159.529   5
   1  -7 -22-52.5551 175.277  10
  -1   7  22 222.032 98.7681   4
   1   7 -21-16.1665 146.265   5
  -1   7  21 76.6698 104.501   9
   1  -7 -21 274.819 174.043  10
  -1   7  21 24.1471 86.2844   4
   1  -7 -20 315.722 168.288  10
  -1   7  20 294.246 125.763   9
  -1   7  20 114.892 95.3628   4
   1   7 -20 305.441 149.914   5
  -1   7  19 92.4837 88.3153   4
   1  -7 -19 94.7757 161.109  10
  -1   7  19 198.571 115.011   9
   1   7 -19 163.678 141.438   5
   1  -7 -18-38.4528 153.499  10
   1   7 -18 63.5695 137.314   5
  -1   7  18 21.4803 91.6463   4
  -1   7  18-227.011 113.533   9
  -1   7  17 4.71111 112.083   9
   1   7 -17-42.4410 134.509   5
   1  -7 -17-79.2461 159.705  10
   1  -7 -16 97.2577 159.131  10
  -1   7  16-49.9108 93.5910   6
   1   7 -16 39.8836 133.595   5
  -1   7  16 72.8892 109.250   9
   1   7 -15 1712.79 190.847   5
  -1   7  15 1898.95 174.762   9
   1  -7 -15 1868.44 212.535  10
  -1   7  15 1799.77 166.858   6
   1  -7 -14-27.5546 166.023  10
   1   7 -14 174.396 145.770   5
  -1   7  14 127.172 112.325   6
   1  -7 -13 46225.2 906.347  10
  -1   7  13 46728.5 852.062   6
   1   7 -13 43692.9 886.113   5
  -1   7  13 45086.1 853.561   8
   1   7 -12 7350.18 305.961   5
   1  -7 -12 7619.39 318.064  10
  -1   7  12 6886.78 272.359   8
  -1   7  12 7190.33 280.253   6
   1   7 -11 7247.83 295.574   5
  -1   7  11 7581.31 283.048   6
  -1   7  11 7545.36 270.545   8
   1  -7 -11 7786.70 307.528  10
   1  -7 -11 6815.82 130.675   3
   1   7 -10 378.880 135.691   5
  -1   7  10 250.297 105.774   8
   1  -7 -10 235.781 140.809  10
  -1   7  10 413.362 119.716   6
   1  -7 -10 375.757 37.1148   3
  -1   7  10 390.760 78.2563  11
   1  -7 -10 395.406 89.0068  12
  -1   7   9 11468.1 344.059   6
   1  -7  -9 10769.3 209.143   3
   1  -7  -9 10744.6 297.573  12
   1  -7  -9 11818.8 363.246  10
  -1   7   9 11977.6 335.185   8
  -1   7   9 11474.5 305.006  11
  -1   7   8 17714.7 438.525   6
   1  -7  -8 17185.5 395.054  12
  -1   7   8 17864.5 398.275  11
  -1   7   8 17405.8 415.325   8
   1  -7  -8 17406.3 303.843   3
  -1   7   7 584.631 133.652   6
  -1   7   7 712.565 111.273  11
  -1   7   7 680.670 122.038   8
   1  -7  -7 606.224 109.216  12
   1  -7  -7 575.523 64.6897   3
  -1   7   6 7776.36 271.942   6
   1  -7  -6 7456.07 184.837   3
   1  -7  -6 7620.84 247.450  12
  -1   7   6 7479.54 254.381   8
  -1   7   6 7622.30 250.056  11
   1  -7  -5 15441.2 308.363   3
  -1   7   5 16344.6 382.739  11
  -1   7   5 15905.2 386.302   8
  -1   7   5 15432.3 400.607   6
   1  -7  -5 15774.0 380.593  12
  -1   7   4 2941.40 168.343   8
   1  -7  -4 3170.07 173.280  12
   1  -7  -4 3168.66 126.329   3
  -1   7   4 3040.97 162.929  11
  -1   7   4 2962.18 174.359   6
  -1   7   4 3002.30 130.768   5
   1  -7  -3 6704.54 239.044  12
  -1   7   3 6856.48 240.903   8
   1   7  -3 7154.49 225.579   5
  -1   7   3 6223.28 193.707   5
  -1   7   3 6611.53 239.010  11
  -1   7   3 6776.30 251.516   6
   1  -7  -3 6427.35 190.130   3
  -1   7   2 549.491 111.110   6
  -1   7   2 652.103 107.857  11
   1   7  -2 699.900 92.2128   5
  -1   7   2 656.854 82.8579   5
   1  -7  -2 611.881 101.263  12
   1  -7  -2 691.509 80.2858   3
  -1   7   1 1754.95 114.086   5
   1  -7  -1 1689.07 108.538   3
  -1   7   1 1596.70 143.728   6
   1   7  -1 1599.78 114.410   5
   1  -7  -1 1703.07 143.639  12
  -1   7   1 1592.03 132.318  11
  -1   7   0 15.3699 89.2309   6
   1  -7   0 14.5157 67.7679   3
   1  -7   0 75.0445 94.1685  12
  -1   7   0-77.9757 71.7945   5
  -1   7   0 21.7192 86.5369  11
   1   7   0 83.0614 67.5477   5
   1  -7   1 219.657 79.5348   3
   1  -7   1 156.029 92.0930  12
  -1   7  -1 156.714 76.1797   5
   1   7   1 136.533 63.8115   5
  -1   7  -1 21.6048 93.6641   6
  -1   7  -1 142.674 88.4675  11
  -1   7  -2 1643.00 140.105  11
   1  -7   2 1565.96 115.207   3
  -1   7  -2 1527.42 121.924   5
   1  -7   2 1417.28 133.424  12
   1   7   2 1594.89 97.8888   5
   1  -7   3 25412.8 531.609  12
   1   7   3 25329.7 436.361   5
  -1   7  -3 24667.3 504.299   5
   1  -7   3 24409.0 499.951   3
  -1   7  -3 24520.3 524.047  11
   1   7   4 3858.50 124.814   5
  -1   7  -4 3998.01 185.947   5
   1  -7   4 4160.88 199.653  12
   1   7   4 3534.32 209.397   8
   1  -7   4 3801.55 185.403   3
  -1   7  -4 3603.57 187.922  11
   1   7   5 1430.79 159.616   8
   1  -7   5 1473.63 143.356  12
   1   7   5 1500.53 133.663   6
  -1   7  -5 1396.43 137.694  11
   1  -7   5 1474.80 135.023   3
   1   7   5 1616.97 76.7360   5
  -1   7  -5 1678.04 145.279   5
   1   7   6 3866.19 188.800   6
  -1   7  -6 4052.28 203.384  11
   1   7   6 3678.58 211.269   8
  -1   7  -6 3838.59 194.625   5
   1   7   6 3783.57 107.316   5
   1  -7   6 3842.19 194.236  12
  -1   7  -7 44172.4 814.504  11
  -1   7  -7 46375.1 826.503   5
   1   7   7 45524.1 641.920   5
   1  -7   7 47053.5 830.108  12
   1   7   7 47102.7 812.533   6
   1   7   7 45648.7 844.497   8
  -1   7  -8 2815.77 178.389  11
   1   7   8 2745.60 191.526   8
   1   7   8 2818.34 170.610   6
  -1   7  -8 3290.56 202.173   5
   1  -7   8 3247.79 187.838  12
  -1   7  -9 56657.0 996.619  11
   1   7   9 61015.3 994.116   6
   1  -7   9 60091.4 1008.56  12
  -1   7  -9 58860.6 1029.99   5
   1   7   9 59321.6 1034.50   8
  -1   7 -10 518.782 116.336  11
   1   7  10 411.644 107.936   6
   1  -7  10 673.526 121.093  12
  -1   7 -10 729.312 151.798   5
   1   7  10 588.555 143.278   8
  -1   7 -11 5909.28 269.686   5
  -1  -7 -11 5585.36 304.671  10
   1   7  11 5308.40 221.770   6
   1   7  11 4981.16 250.859   8
  -1  -7 -12-72.1882 170.074  10
   1   7  12-118.695 126.482   8
   1   7  12 52.0064 90.9434   6
  -1  -7 -13 1358.42 201.382  10
  -1   7 -13 1172.80 176.494   5
   1   7  13 870.350 152.662   8
   1   7  13 1112.50 130.082   6
   1   7  14 229.438 97.0559   6
   1   7  14 191.833 135.118   8
  -1   7 -14 119.908 136.882   5
  -1  -7 -14 53.0025 168.583  10
   1   7  15 4421.52 204.238   6
   1   7  15 4000.36 242.644   8
  -1   7 -15 3817.75 251.877   5
  -1  -7 -15 4293.54 279.643  10
  -1  -7 -16 83.8345 168.423  10
   1   7  16 63.0550 125.681   9
   1   7  16 175.851 91.8242   6
  -1   7 -16 244.433 148.063   5
   1   7  17 44.0375 78.1203   6
  -1  -7 -17 198.176 175.303  10
   1   7  17-9.94246 130.608   9
  -1   7 -17-27.1761 137.933   5
   1   7  18 149.420 80.2293   6
   1   7  18 258.941 126.209   9
  -1   7 -18 0.58600 134.219   5
  -1  -7 -18 225.938 168.283  10
  -1   7 -19 225.658 145.213   5
  -1  -7 -19 179.956 165.703  10
   1   7  19 217.096 129.511   9
  -1   7 -20 463.481 165.304   5
  -1  -7 -20 118.455 172.385  10
   1   7  20 331.567 152.152   9
  -1   7 -21 147.699 141.151   5
  -1  -7 -21 52.9346 174.932  10
   1   7  21-169.118 141.977   9
  -1  -7 -22 356.767 168.159  10
  -1   7 -22 306.488 162.231   5
   1   7  22 61.7503 150.458   9
   1  -7  22-94.0406 144.846   1
   1   7  23 357.728 159.233   9
   1  -7  23 53.9265 131.755   1
  -1   7 -23 24.3494 157.309   5
  -1  -7 -23 121.982 157.103  10
   1  -7  24 72.3913 134.417   1
   1   7  24-224.659 158.368   9
  -1   7 -24-7.41952 152.730   5
  -1  -7 -24 368.387 180.083  10
  -1  -7 -25 133.351 185.187  10
   1   7  25 317.119 144.618   9
  -1   7 -25 385.426 150.605   5
   1  -7  25 44.2575 153.020   1
   1   8 -25 386.561 185.486   5
   1  -8 -25 557.802 213.087  10
   1  -8 -24 456.575 206.932  10
   1   8 -24 733.714 196.647   5
  -1   8  24 806.530 170.677   9
   1  -8 -23 317.553 195.271  10
   1   8 -23 188.857 147.080   5
  -1   8  23 124.445 140.032   9
  -1   8  22 162.908 98.7325   4
   1   8 -22-143.634 146.410   5
  -1   8  22-59.2489 134.274   9
   1   8 -21 136.124 137.056   5
  -1   8  21 39.4849 93.2780   4
   1  -8 -21-156.132 167.066  10
  -1   8  21-72.7389 124.771   9
  -1   8  20 58.7197 99.5608   4
   1  -8 -20 16.4674 170.967  10
   1   8 -20-52.7426 136.374   5
  -1   8  20 46.0260 130.943   9
  -1   8  19 990.613 155.990   9
  -1   8  19 972.432 141.121   4
   1   8 -19 1036.06 186.516   5
   1  -8 -19 952.234 191.975  10
  -1   8  18 278.892 115.733   9
   1  -8 -18 617.911 186.394  10
   1   8 -18 390.921 152.113   5
  -1   8  17 1716.18 181.190   9
   1  -8 -17 1461.71 207.840  10
  -1   8  17 1702.65 158.914   6
   1   8 -17 1604.63 198.691   5
   1   8 -16 300.463 146.702   5
  -1   8  16-7.68572 119.661   9
   1  -8 -16-56.2081 163.021  10
  -1   8  16 159.252 106.703   6
   1   8 -15 278.242 148.365   5
   1  -8 -15 398.396 165.618  10
  -1   8  15 482.237 131.837   6
  -1   8  14 148.779 118.116   8
   1   8 -14 321.480 139.998   5
  -1   8  14 171.916 117.400   6
   1  -8 -14 253.007 177.250  10
   1   8 -13 809.677 168.994   5
   1  -8 -13 466.433 166.512  10
  -1   8  13 513.983 123.758   8
  -1   8  13 473.196 134.922   6
  -1   8  12 998.449 157.697   8
   1   8 -12 666.709 149.068   5
   1  -8 -12 822.102 191.038  10
  -1   8  12 1114.22 154.582   6
   1   8 -11 765.868 158.298   5
   1  -8 -11 1139.96 190.404  10
  -1   8  11 659.531 136.413   8
  -1   8  11 564.140 127.898   6
  -1   8  10 9501.01 319.139   8
  -1   8  10 9618.97 330.384   6
   1   8 -10 8771.33 330.316   5
   1  -8  -9 9456.81 199.505   3
   1   8  -9 9438.08 334.843   5
  -1   8   9 9544.33 332.724   6
  -1   8   9 9443.92 317.575   8
   1   8  -8 72.8010 113.905   5
   1  -8  -8 81.9251 43.8380   3
   1  -8  -8 69.8056 93.2433  12
  -1   8   8 151.805 87.8266  11
  -1   8   8 56.6628 109.965   8
  -1   8   8 3.34494 118.423   6
  -1   8   7-56.3631 106.766   8
   1  -8  -7 17.3792 48.6660   3
  -1   8   7 29.9996 86.0221  11
  -1   8   7-57.8776 119.593   6
   1  -8  -7-11.0148 90.5550  12
   1   8  -7-175.673 112.930   5
   1  -8  -6 7584.89 202.309   3
   1  -8  -6 7544.11 267.011  12
  -1   8   6 7664.43 283.235   8
   1   8  -6 7735.02 282.038   5
  -1   8   6 8373.64 301.172   6
  -1   8   6 8280.07 275.146  11
  -1   8   5 813.110 134.332   8
  -1   8   5 763.231 132.629   6
   1  -8  -5 911.946 126.366  12
  -1   8   5 881.953 123.979  11
   1  -8  -5 744.305 77.8213   3
   1   8  -5 907.886 126.328   5
   1  -8  -4 4895.29 171.702   3
  -1   8   4 5339.11 246.253   6
  -1   8   4 4835.82 234.436   8
   1  -8  -4 5127.09 225.131  12
  -1   8   4 4963.13 177.010   5
   1   8  -4 5207.07 214.139   5
  -1   8   4 4908.17 223.117  11
   1  -8  -3 61.7703 65.2873   3
   1  -8  -3 137.159 102.158  12
  -1   8   3 220.233 125.925   8
  -1   8   3 84.9169 113.724   6
   1   8  -3 129.542 88.6348   5
  -1   8   3 124.946 100.457  11
  -1   8   3 7.00149 67.9961   5
   1   8  -2 39.3113 82.9229   5
  -1   8   2-32.7061 72.9854   5
  -1   8   2 38.9888 111.543   6
  -1   8   2 92.3737 98.2675  11
   1  -8  -2 106.834 71.2146   3
   1  -8  -2-15.2478 104.305  12
   1  -8  -1 6111.20 250.866  12
   1  -8  -1 6007.19 207.734   3
  -1   8   1 6036.56 251.485  11
  -1   8   1 6397.56 217.219   5
  -1   8   1 6001.66 256.953   6
   1   8  -1 6532.25 221.122   5
  -1   8   0 84.6899 110.333   6
   1  -8   0 62.8511 83.5629   3
  -1   8   0-98.9897 86.0358   5
  -1   8   0 49.6660 100.042  11
   1  -8   0 60.8213 104.590  12
   1   8   0-12.8564 70.2719   5
  -1   8  -1 4677.66 196.326   5
   1   8   1 4985.59 179.341   5
  -1   8  -1 4934.19 233.367   6
   1  -8   1 4613.45 228.489  12
  -1   8  -1 4783.00 230.747  11
   1  -8   1 4656.80 195.284   3
  -1   8  -2 47.3584 112.767   6
   1   8   2 48.5913 66.8965   5
   1  -8   2-1.20126 86.5507   3
  -1   8  -2-40.4172 103.508  11
  -1   8  -2 18.1810 88.1622   5
   1  -8   2-1.45761 107.706  12
   1   8   3 2358.61 117.185   5
  -1   8  -3 2322.37 154.499   5
   1  -8   3 2381.53 156.677   3
  -1   8  -3 2137.50 170.777  11
   1  -8   3 2201.30 170.385  12
  -1   8  -4 17477.6 456.102  11
   1   8   4 18582.1 355.764   5
   1   8   4 19241.1 482.638   8
   1   8   4 19176.0 459.614   6
  -1   8  -4 18475.8 443.030   5
   1  -8   4 18275.8 465.322  12
   1   8   5-71.9237 138.586   8
  -1   8  -5 23.0829 101.579   5
   1  -8   5 32.5294 112.659  12
   1   8   5 54.6308 50.4346   5
  -1   8  -5 49.8209 108.565  11
   1   8   5 36.0686 112.563   6
  -1   8  -6 2215.49 176.625  11
   1   8   6 2388.31 200.739   8
  -1   8  -6 2210.49 172.151   5
   1  -8   6 2133.40 178.910  12
   1   8   6 2357.19 175.410   6
   1   8   6 2428.60 96.4553   5
   1  -8   7 568.748 124.125  12
  -1   8  -7 596.134 131.309   5
   1   8   7 716.605 52.9627   5
  -1   8  -7 646.662 123.476  11
   1   8   7 637.374 122.758   6
   1   8   7 673.037 156.961   8
   1  -8   8 2575.58 179.751  12
  -1   8  -8 2847.35 202.064   5
   1   8   8 2674.87 183.717   6
   1   8   8 2695.18 209.039   8
  -1   8  -8 2403.34 180.294  11
  -1   8  -9 4904.37 239.965  11
   1   8   9 5410.89 267.989   8
  -1   8  -9 4943.58 250.154   5
   1  -8   9 5042.00 237.885  12
   1   8   9 4933.64 231.362   6
  -1   8 -10 10747.0 373.953   5
   1   8  10 11658.2 383.116   8
   1   8  10 11299.7 350.298   6
   1   8  11 47.7555 107.014   6
  -1   8 -11 173.955 140.775   5
   1   8  11 134.987 138.247   8
   1   8  12 30632.6 712.095   8
  -1   8 -12 32429.0 713.446   5
   1   8  12 32672.6 662.007   6
   1   8  13 298.429 146.843   8
   1   8  13 548.487 126.292   6
  -1   8 -13 371.564 155.013   5
   1   8  14 6348.06 259.522   6
   1   8  14 6598.97 307.849   8
  -1  -8 -14 6835.30 340.979  10
  -1   8 -14 5949.42 302.877   5
   1   8  15 2963.00 187.463   6
  -1  -8 -15 2920.53 262.572  10
  -1   8 -15 3159.66 228.357   5
   1   8  15 2777.69 220.739   8
  -1  -8 -16-6.44967 170.988  10
   1   8  16 184.630 94.3973   6
  -1   8 -16 178.687 144.600   5
  -1  -8 -17 1436.55 222.140  10
   1   8  17 1632.79 198.805   9
  -1   8 -17 1096.69 177.178   5
   1   8  17 1554.16 149.129   6
  -1   8 -18 3283.75 258.800   5
   1   8  18 3120.57 191.452   6
   1   8  18 3243.61 248.492   9
  -1  -8 -18 3143.74 266.428  10
  -1  -8 -19-352.003 202.006  10
   1   8  19 35.0349 121.121   9
  -1   8 -19 31.1812 156.461   5
   1   8  20-132.161 125.100   9
  -1   8 -20-30.2932 147.596   5
  -1  -8 -20 38.9223 176.605  10
   1   8  21 140.467 144.093   9
  -1   8 -21-81.2481 150.252   5
  -1  -8 -21-189.156 186.291  10
  -1   8 -22 168.102 168.028   5
   1   8  22 155.462 137.430   9
  -1  -8 -22 169.904 167.217  10
  -1   8 -23 259.210 150.974   5
  -1  -8 -23 344.460 195.541  10
   1   8  23-123.699 146.216   9
   1  -8  23 40.7393 117.890   1
  -1  -8 -24-134.035 195.445  10
  -1   8 -24 2.63140 142.073   5
   1  -8  24-9.15430 141.762   1
   1   8  24 113.634 142.893   9
   1   9 -23 413.228 171.688   5
  -1   9  23 310.235 163.132   9
   1  -9 -23 91.3231 205.676  10
   1   9 -22 88.9089 160.727   5
   1  -9 -22 96.7485 188.123  10
  -1   9  22 48.5457 132.617   9
  -1   9  21 57.9371 135.428   9
   1  -9 -21 34.6106 172.638  10
   1   9 -21 274.417 162.351   5
  -1   9  21 75.8332 102.403   4
   1   9 -20 158.788 160.412   5
  -1   9  20 30.3600 90.1842   4
   1  -9 -20 90.2020 191.896  10
  -1   9  20 139.001 122.986   9
   1  -9 -19 287.738 168.950  10
   1   9 -19 153.934 144.669   5
  -1   9  19 226.394 125.655   9
   1   9 -18 2129.15 227.519   5
  -1   9  18 2176.06 190.510   6
   1  -9 -18 2020.14 240.482  10
  -1   9  18 1945.33 197.124   9
   1   9 -17 197.634 158.014   5
   1  -9 -17 1.32794 170.645  10
  -1   9  17 334.799 131.441   9
  -1   9  17 300.830 127.353   6
   1  -9 -16 9643.74 410.915  10
  -1   9  16 9401.61 356.639   6
   1   9 -16 8361.53 379.289   5
   1  -9 -15 3108.46 257.272  10
  -1   9  15 3375.77 229.287   6
   1   9 -15 3382.89 254.631   5
  -1   9  15 3308.94 226.282   8
   1  -9 -14 7645.87 361.074  10
   1   9 -14 6877.80 331.261   5
  -1   9  14 7074.06 308.364   6
  -1   9  14 6965.73 303.179   8
  -1   9  13 431.857 138.970   6
   1   9 -13 463.759 161.070   5
  -1   9  13 217.405 121.164   8
   1   9 -12 527.696 154.958   5
  -1   9  12 659.233 139.120   6
  -1   9  12 666.344 148.506   8
   1   9 -11 5422.57 281.400   5
  -1   9  11 5248.59 260.297   8
  -1   9  11 5500.92 268.021   6
  -1   9  10 7162.00 303.368   6
   1   9 -10 7077.87 310.094   5
  -1   9  10 7464.90 297.853   8
  -1   9   9 2137.39 189.709   6
   1   9  -9 1825.06 185.770   5
  -1   9   9 1932.93 175.062   8
  -1   9   8 590.759 141.898   6
   1   9  -8 438.398 135.800   5
  -1   9   8 393.452 138.103   8
  -1   9   7 12975.2 402.425   6
   1   9  -7 12812.4 391.067   5
  -1   9   7 12396.4 380.653   8
   1   9  -6-47.1407 106.137   5
  -1   9   6 133.195 125.654   6
  -1   9   6 18.4780 123.363   8
   1  -9  -6 72.9796 106.382  12
  -1   9   5 5295.65 258.624   6
  -1   9   5 5337.90 249.143   8
   1   9  -5 5597.90 241.963   5
  -1   9   5 5482.15 246.640  11
  -1   9   5 5454.33 187.837   5
   1  -9  -5 4933.19 242.066  12
  -1   9   4 12403.7 379.869   8
  -1   9   4 12554.6 378.306  11
   1  -9  -4 12439.4 376.060  12
  -1   9   4 12917.9 316.294   5
   1   9  -4 13135.8 369.261   5
  -1   9   4 13148.4 401.714   6
   1  -9  -3 25.1254 119.929  12
  -1   9   3 192.460 119.220  11
  -1   9   3 117.089 80.5328   5
  -1   9   3 450.072 156.150   8
  -1   9   3 125.819 139.040   6
   1   9  -3 101.567 101.827   5
  -1   9   2 15569.1 436.454   6
   1  -9  -2 14794.9 422.891  12
  -1   9   2 15981.7 371.055   5
   1   9  -2 15358.2 386.221   5
  -1   9   2 14880.9 424.562  11
   1  -9  -1 6162.21 271.602  12
  -1   9   1 6747.84 284.660   6
  -1   9   1 6837.62 236.678   5
   1   9  -1 6650.67 234.152   5
  -1   9   1 6195.38 271.511  11
  -1   9   0-38.3089 123.882   6
   1   9   0 41.7547 81.8899   5
  -1   9   0-7.45752 115.929  11
   1  -9   0 127.708 114.904  12
  -1   9   0 146.832 95.3836   5
   1  -9   1 3690.03 220.524  12
  -1   9  -1 3424.52 186.669   5
  -1   9  -1 3406.34 221.805   6
   1   9   1 3747.18 171.032   5
  -1   9  -1 3321.85 216.105  11
  -1   9  -2 16771.3 419.323   5
   1  -9   2 16475.7 451.369  12
   1   9   2 17273.4 372.273   5
  -1   9  -2 16623.7 459.073   6
  -1   9  -2 16367.9 454.301  11
   1   9   3 6590.99 204.844   5
  -1   9  -3 6837.50 285.997   6
   1  -9   3 6435.58 290.458  12
  -1   9  -3 6541.80 256.379   5
  -1   9  -3 6364.70 282.507  11
   1  -9   4 12838.7 395.924  12
   1   9   4 13267.4 297.041   5
   1   9   4 13011.9 417.455   8
  -1   9  -4 12630.7 393.119  11
   1   9   4 13310.3 396.512   6
  -1   9  -4 13023.5 375.357   5
   1   9   5 661.679 74.9046   5
   1   9   5 805.525 172.541   8
   1  -9   5 616.777 133.373  12
   1   9   5 625.542 139.173   6
  -1   9  -5 724.640 131.359  11
  -1   9  -5 779.072 135.294   5
   1   9   6 152.146 121.126   6
  -1   9  -6 88.2555 118.844   5
   1  -9   6 275.366 126.503  12
  -1   9  -6 27.9324 118.918  11
   1   9   6 161.702 53.1960   5
   1   9   6 89.5904 148.455   8
   1   9   7 5679.22 278.825   8
   1   9   7 5483.85 253.838   6
  -1   9  -7 5417.40 260.816   5
   1   9   8 502.276 132.072   6
  -1   9  -8 631.170 143.327   5
   1   9   8 765.364 163.524   8
   1   9   9 1709.94 168.391   6
   1   9   9 1672.03 190.686   8
  -1   9  -9 1728.99 180.080   5
   1   9  10 4882.77 245.260   6
  -1   9 -10 5382.51 277.095   5
   1   9  10 4789.81 268.043   8
  -1   9 -11 353.991 146.538   5
   1   9  11 269.373 161.011   8
   1   9  11 459.247 128.831   6
   1   9  12 29973.6 654.061   6
   1   9  12 29217.3 696.574   8
  -1   9 -12 29250.8 698.330   5
   1   9  13 5513.55 257.717   6
   1   9  13 5133.48 288.241   8
  -1   9 -13 5260.74 288.412   5
  -1   9 -14 1263.79 184.985   5
   1   9  14 1237.60 183.199   8
   1   9  14 1066.36 145.036   6
  -1   9 -15 3777.82 260.197   5
   1   9  15 3851.67 258.321   8
   1   9  15 3780.86 217.286   6
  -1   9 -16 1849.31 214.802   5
   1   9  16 1464.23 188.999   8
   1   9  16 1503.17 154.493   6
   1   9  17 226.743 109.692   6
  -1   9 -17-61.7432 137.766   5
  -1  -9 -18 477.536 202.074  10
  -1   9 -18-19.6897 152.358   5
   1   9  18 166.883 143.121   9
   1   9  18 123.647 97.3703   6
  -1  -9 -19 161.295 180.090  10
  -1   9 -19 328.595 167.341   5
   1   9  19 150.730 124.283   9
   1   9  20-44.2431 135.093   9
  -1   9 -20-43.4048 158.412   5
  -1  -9 -20 388.041 206.263  10
  -1  -9 -21 17.1320 173.404  10
   1   9  21 8.26044 150.196   9
  -1   9 -21-185.255 174.999   5
   1   9  22 80.5097 153.536   9
  -1  -9 -22 115.018 191.168  10
  -1   9 -22 147.055 168.120   5
  -1  -9 -23 168.521 205.304  10
   1   9  23 270.848 171.287   9
  -1   9 -23-189.490 151.469   5
  -1  10  22 1.54277 138.821   9
   1 -10 -22 80.3701 210.108  10
   1  10 -22-59.2966 143.943   5
   1  10 -21 4.43988 154.120   5
  -1  10  21-122.921 133.637   9
  -1  10  21 218.460 110.199   4
   1 -10 -21-61.9077 177.499  10
   1  10 -20 96.7822 165.733   5
   1 -10 -20 17.8597 196.157  10
  -1  10  20 104.485 136.846   9
  -1  10  19 431.079 134.302   6
   1 -10 -19 376.219 185.729  10
  -1  10  19 156.239 131.806   9
   1  10 -19 241.445 162.420   5
   1  10 -18 67.3038 148.572   5
  -1  10  18 28.0173 118.615   9
  -1  10  18 176.263 116.742   6
   1 -10 -18 328.553 198.983  10
  -1  10  17 371.112 136.483   6
  -1  10  17 258.469 121.428   9
   1  10 -16-218.317 143.601   5
  -1  10  16 157.973 120.853   6
  -1  10  15 1749.86 187.811   8
   1  10 -15 1986.37 216.680   5
  -1  10  15 1806.99 181.946   6
   1  10 -14 585.385 167.140   5
  -1  10  14 353.173 134.749   6
  -1  10  14 446.497 138.240   8
  -1  10  13 3656.86 236.862   6
  -1  10  13 3743.87 235.899   8
   1  10 -13 3932.59 264.114   5
  -1  10  12 9674.77 375.290   6
  -1  10  12 10242.5 373.393   8
   1  10 -12 9829.72 387.669   5
  -1  10  11 190.030 130.758   8
   1  10 -11 378.183 146.044   5
  -1  10  11 434.346 141.849   6
  -1  10  10 724.314 160.438   6
  -1  10  10 716.715 151.770   8
   1  10 -10 549.500 149.913   5
  -1  10   9 7117.32 303.102   8
   1  10  -9 7592.60 325.701   5
  -1  10   9 8042.27 334.514   6
  -1  10   8-37.0078 125.051   6
   1  10  -8 22.2186 126.568   5
  -1  10   8 160.570 130.397   8
  -1  10   7 107.390 126.060   6
   1  10  -7 284.648 129.983   5
  -1  10   7 241.716 125.141   8
  -1  10   6 1972.21 190.142   8
  -1  10   6 1800.48 192.542   6
   1  10  -6 1900.19 175.099   5
   1  10  -5 3794.34 217.918   5
  -1  10   5 3854.35 250.527   6
  -1  10   5 3738.71 168.479   5
  -1  10   5 3829.10 234.762   8
   1  10  -4 620.676 126.147   5
  -1  10   4 511.579 146.523   6
  -1  10   4 359.701 150.901   8
  -1  10   4 623.077 100.515   5
  -1  10   3 873.044 156.883   6
   1  10  -3 978.377 127.215   5
  -1  10   3 1169.30 117.532   5
  -1  10   3 997.546 170.669   8
  -1  10   2 3618.56 236.160   6
  -1  10   2 4453.35 197.833   5
   1  10  -2 4193.90 205.528   5
  -1  10   1 2941.28 174.043   5
   1  10  -1 2986.02 175.157   5
  -1  10   1 3105.12 224.405   6
  -1  10   0 6710.48 257.168   5
   1  10   0 6442.39 239.806   5
  -1  10   0 6847.43 306.999   6
  -1  10  -1 5551.06 278.192   6
   1  10   1 5845.68 222.394   5
  -1  10  -1 5986.76 246.990   5
  -1  10  -2 555.963 145.700   6
  -1  10  -2 985.278 136.845   5
   1  10   2 751.780 99.8536   5
  -1  10  -3 1015.03 166.678   6
   1  10   3 1195.35 104.027   5
  -1  10  -3 1082.63 142.359   5
   1  10   3 848.868 182.879   8
   1  10   3 1079.18 168.478   6
   1  10   4 9509.81 378.539   8
  -1  10  -4 9852.97 362.258   6
  -1  10  -4 9703.11 338.832   5
   1  10   4 9909.91 365.940   6
   1  10   4 10224.1 268.598   5
   1  10   5 4063.58 236.790   6
   1  10   5 3914.53 154.710   5
   1  10   5 3835.34 258.753   8
  -1  10  -5 3848.87 225.872   5
   1  10   6 378.328 142.078   6
  -1  10  -6 521.142 136.222   5
   1  10   6 460.436 167.030   8
  -1  10  -7 3254.24 220.258   5
   1  10   7 3102.72 217.915   6
   1  10   7 3400.74 244.296   8
   1  10   8 1817.42 202.720   8
   1  10   8 2148.72 187.847   6
  -1  10  -8 2072.45 197.629   5
  -1  10  -9 1010.54 161.834   5
   1  10   9 1097.99 172.185   8
   1  10   9 1330.51 167.427   6
   1  10  10 423.323 152.007   8
  -1  10 -10 198.766 135.200   5
   1  10  10 294.518 127.380   6
   1  10  11 2424.42 193.952   6
  -1  10 -11 2465.47 218.090   5
   1  10  11 2328.31 214.010   8
   1  10  12 761.705 168.174   8
  -1  10 -12 1234.65 181.279   5
   1  10  12 1153.13 157.248   6
   1  10  13 322.157 129.502   6
  -1  10 -13 568.759 169.899   5
   1  10  13 467.788 171.099   8
   1  10  14 612.115 128.926   6
  -1  10 -14 509.395 163.313   5
   1  10  14 707.094 167.994   8
  -1  10 -15 88.7709 143.062   5
   1  10  15 8.24333 101.832   6
   1  10  15 291.200 142.837   8
  -1  10 -16 309.935 159.363   5
   1  10  16 436.069 124.300   6
   1  10  16 274.811 157.302   8
  -1  10 -17 503.603 170.577   5
   1  10  17 444.755 125.068   6
   1  10  17 204.641 132.855   8
  -1  10 -18 6.44988 164.552   5
   1  10  18 34.3900 105.931   6
  -1  10 -19 1250.60 194.538   5
   1  10  19 1368.93 204.023   9
   1  10  20 79.0498 155.019   9
  -1  10 -20 85.9926 162.255   5
   1  10  21 664.503 184.042   9
  -1  10 -21 531.634 173.779   5
  -1  10 -22-70.5986 178.675   5
   1  10  22-99.0203 139.616   9
  -1  11  20 325.955 134.249   6
   1  11 -20 484.673 190.686   5
  -1  11  20 420.922 150.868   9
  -1  11  19-30.4311 109.249   6
   1  11 -19 52.5103 161.741   5
  -1  11  19 102.254 122.683   9
   1  11 -18-58.8024 139.358   5
  -1  11  18 94.1333 131.823   6
  -1  11  18 107.210 130.388   9
   1  11 -17 363.351 166.390   5
  -1  11  17-89.3073 126.533   6
  -1  11  16 182.872 120.330   6
   1  11 -16-44.6075 141.781   5
  -1  11  16-80.1683 129.448   8
   1  11 -15 477.083 164.597   5
  -1  11  15 112.978 123.145   6
  -1  11  15 341.999 143.341   8
  -1  11  14-157.522 131.709   6
   1  11 -14-135.994 153.541   5
  -1  11  14-145.843 138.422   8
   1  11 -13 1226.73 188.010   5
  -1  11  13 1422.69 178.511   8
  -1  11  13 1135.76 174.010   6
  -1  11  12 1454.10 179.080   8
   1  11 -12 1302.54 188.427   5
  -1  11  12 1753.74 196.208   6
  -1  11  11 3544.28 244.523   6
   1  11 -11 3224.05 239.743   5
  -1  11  11 3166.18 230.258   8
  -1  11  10 4559.64 273.563   6
   1  11 -10 4080.27 263.513   5
  -1  11  10 4706.11 267.282   8
  -1  11   9 170.438 124.762   6
   1  11  -9 283.488 139.258   5
  -1  11   9 23.0679 134.228   8
   1  11  -8 1547.68 172.182   5
  -1  11   8 1640.59 185.546   6
  -1  11   8 1462.20 173.450   8
  -1  11   7 762.237 149.931   8
  -1  11   7 789.030 144.453   6
   1  11  -7 1104.64 162.054   5
   1  11  -6 1821.01 181.597   5
  -1  11   6 1949.52 196.554   8
  -1  11   6 1712.94 195.777   6
   1  11  -5 7165.67 298.947   5
  -1  11   5 7379.08 319.289   8
  -1  11   5 7095.65 330.498   6
  -1  11   4 5559.15 294.406   6
   1  11  -4 5171.96 250.021   5
  -1  11   4 4519.18 264.001   8
  -1  11   4 5056.72 210.997   5
   1  11  -3 1488.33 155.835   5
  -1  11   3 1387.35 128.411   5
  -1  11   3 1136.40 176.885   8
  -1  11   3 1314.22 187.797   6
  -1  11   2 5313.37 223.058   5
  -1  11   2 4727.16 274.677   6
   1  11  -2 5263.08 238.663   5
   1  11  -1 144.918 96.2960   5
  -1  11   1 254.407 136.614   6
  -1  11   1 363.093 109.270   5
   1  11   0 2362.24 162.354   5
  -1  11   0 2012.53 206.393   6
  -1  11   0 2167.46 167.601   5
   1  11   1 53.1023 81.0442   5
  -1  11  -1 144.906 111.119   5
  -1  11  -1-69.4922 137.960   6
  -1  11  -2 828.303 139.508   5
  -1  11  -2 795.509 159.649   6
   1  11   2 766.525 157.022   6
   1  11   2 1083.49 118.941   5
   1  11   3 678.307 159.313   6
   1  11   3 273.062 84.3456   5
  -1  11  -3 477.861 150.895   6
  -1  11  -3 344.515 117.339   5
   1  11   3 461.472 169.997   8
  -1  11  -4 1479.63 182.661   6
  -1  11  -4 1666.43 173.894   5
   1  11   4 1472.06 114.090   5
   1  11   4 1503.65 185.896   6
   1  11   4 1607.09 213.475   8
  -1  11  -5 155.287 127.508   6
  -1  11  -5 98.3309 122.385   5
   1  11   5 16.8312 155.407   8
   1  11   5 160.996 138.329   6
   1  11   6 1307.78 172.283   6
  -1  11  -6 1647.58 165.797   5
   1  11   6 1285.47 193.171   8
   1  11   7 647.802 147.172   6
  -1  11  -7 593.592 144.303   5
   1  11   7 708.711 166.313   8
  -1  11  -8 203.175 142.602   5
   1  11   8-85.8241 122.195   6
   1  11   8 61.0731 152.275   8
   1  11   9 56.1795 125.337   6
  -1  11  -9 174.877 128.944   5
   1  11   9 153.498 158.771   8
  -1  11 -10-111.710 149.958   5
   1  11  10-25.6043 147.562   8
   1  11  10 91.9860 126.965   6
  -1  11 -11 410.165 148.978   5
   1  11  11 533.468 139.236   6
   1  11  11 555.799 162.066   8
   1  11  12 409.955 137.906   8
  -1  11 -12 323.263 161.140   5
   1  11  12 667.968 149.369   6
   1  11  13 211.865 127.790   6
  -1  11 -13 240.340 143.528   5
   1  11  13 60.2732 141.486   8
   1  11  14 29.8880 119.533   6
  -1  11 -14 121.335 152.001   5
   1  11  14-150.174 148.992   8
   1  11  15 705.997 143.151   6
   1  11  15 600.382 157.772   8
  -1  11 -15 625.426 174.869   5
  -1  11 -16 991.590 202.018   5
   1  11  16 1287.01 165.462   6
   1  11  16 1499.45 207.474   8
   1  11  17 78.6251 149.355   8
   1  11  17 62.4389 116.224   6
  -1  11 -17-78.3355 161.438   5
  -1  11 -18 2020.45 229.839   5
   1  11  18 2211.49 192.810   6
  -1  11 -19 625.015 196.571   5
   1  11  19 721.767 175.190   9
   1  11  20 1627.92 230.523   9
  -1  11 -20 1602.38 251.601   5
  -1  12  18 567.640 169.660   9
  -1  12  18 437.419 153.335   6
   1  12 -18 391.133 167.608   5
   1  12 -17 297.287 158.764   5
  -1  12  17 443.219 148.123   6
  -1  12  16 895.676 173.337   8
  -1  12  16 723.323 153.115   6
   1  12 -16 1042.85 208.335   5
   1  12 -15 289.085 137.627   5
  -1  12  15 501.631 154.716   8
  -1  12  15 376.169 134.718   6
   1  12 -14 576.535 175.835   5
  -1  12  14 645.835 150.449   6
  -1  12  14 387.169 140.848   8
  -1  12  13-82.8793 126.687   6
  -1  12  13-118.819 151.663   8
   1  12 -13-60.5170 151.092   5
  -1  12  12-6.34621 133.058   6
   1  12 -12 113.309 142.367   5
  -1  12  12-78.1649 137.727   8
   1  12 -11 182.279 151.456   5
  -1  12  11-181.160 139.798   6
  -1  12  11 13.1802 126.868   8
  -1  12  10 376.696 144.521   6
  -1  12  10 263.026 130.166   8
   1  12 -10 103.535 136.581   5
  -1  12   9 283.286 133.277   8
   1  12  -9 188.482 142.172   5
  -1  12   9 638.032 161.465   6
   1  12  -8 4429.51 265.536   5
  -1  12   8 4043.02 257.844   8
  -1  12   8 4137.46 271.660   6
  -1  12   7 54.0318 130.141   8
  -1  12   7 38.9099 138.071   6
   1  12  -7-4.19563 116.489   5
   1  12  -6 1292.37 171.359   5
  -1  12   6 865.853 173.625   6
  -1  12   6 876.007 167.370   8
  -1  12   5 1331.22 189.252   6
   1  12  -5 1506.42 166.933   5
  -1  12   5 1209.68 178.822   8
  -1  12   4 1678.60 191.823   6
  -1  12   4 2305.42 220.283   8
   1  12  -4 1817.46 173.285   5
   1  12  -3 1188.36 145.147   5
  -1  12   3 1294.16 190.276   8
  -1  12   3 1034.21 120.601   5
  -1  12   3 1048.37 180.600   6
   1  12  -2 118.632 106.848   5
  -1  12   2-43.1070 144.096   6
  -1  12   2 355.486 162.800   8
  -1  12   2 105.688 95.0134   5
   1  12  -1 3433.68 202.866   5
  -1  12   1 3702.08 262.063   6
  -1  12   1 3557.27 200.541   5
  -1  12   0 1477.87 148.351   5
  -1  12   0 1265.88 182.703   6
   1  12   0 1445.69 145.992   5
  -1  12  -1 4017.21 225.136   5
   1  12   1 4285.30 209.489   5
  -1  12  -1 4342.56 279.605   6
   1  12   1 4009.08 268.964   6
  -1  12  -2 889.088 144.156   5
  -1  12  -2 1011.88 180.894   6
   1  12   2 665.778 104.539   5
   1  12   2 674.681 160.742   6
  -1  12  -3 1292.90 155.450   5
   1  12   3 1623.97 203.939   6
   1  12   3 1508.65 209.692   8
  -1  12  -3 1433.35 187.723   6
   1  12   4 726.237 159.865   6
  -1  12  -4 646.886 159.796   6
   1  12   4 529.451 176.381   8
  -1  12  -4 926.446 152.815   5
   1  12   5 640.142 165.977   6
  -1  12  -5 653.186 167.808   6
  -1  12  -5 1063.79 163.271   5
   1  12   5 455.865 168.496   8
  -1  12  -6-119.463 128.513   6
   1  12   6-73.1230 149.790   8
  -1  12  -6-52.8108 127.339   5
   1  12   6 163.323 137.622   6
   1  12   7 203.175 140.235   6
  -1  12  -7-7.23275 123.452   5
  -1  12  -7-43.4978 128.588   6
   1  12   7-10.0712 145.933   8
  -1  12  -8 309.086 142.994   6
   1  12   8 206.714 156.118   8
   1  12   8 230.596 124.646   6
  -1  12  -8 252.550 142.486   5
  -1  12  -9 653.333 160.670   5
   1  12   9 396.198 138.653   6
   1  12   9 713.456 175.654   8
  -1  12 -10 742.457 169.410   5
   1  12  10 424.968 162.865   8
   1  12  10 702.860 158.215   6
  -1  12 -11 360.258 140.588   5
   1  12  11 566.086 168.849   8
   1  12  11 585.663 151.014   6
  -1  12 -12 479.875 161.370   5
   1  12  12 999.073 195.320   8
   1  12  12 618.123 151.979   6
  -1  12 -13 1039.40 179.936   5
   1  12  13 1082.53 165.727   6
   1  12  13 891.611 182.599   8
  -1  12 -14-124.775 153.084   5
   1  12  14-17.7935 124.430   6
   1  12  14 161.122 160.933   8
   1  12  15 1389.05 178.678   6
  -1  12 -15 1459.61 208.287   5
   1  12  15 1560.85 201.601   8
   1  12  16-66.3703 155.547   8
   1  12  16-14.0049 118.843   6
  -1  12 -16 102.445 144.491   5
   1  12  17 162.715 151.373   8
   1  12  17 320.417 139.039   6
  -1  12 -17 372.568 163.518   5
  -1  12 -18 404.431 204.175   5
   1  12  18 292.701 131.722   6
   1  13 -16 723.455 202.651   5
  -1  13  16 254.766 144.652   8
  -1  13  16 577.737 173.598   6
  -1  13  15 104.843 150.203   6
   1  13 -15 191.368 165.229   5
  -1  13  15 316.771 152.760   8
  -1  13  14-225.346 170.224   6
  -1  13  14 106.171 146.962   8
   1  13 -14 163.789 146.397   5
   1  13 -13 277.444 154.784   5
  -1  13  13-74.5117 139.068   8
  -1  13  13 14.9194 142.265   6
  -1  13  12-225.130 151.330   6
   1  13 -12-230.871 139.388   5
  -1  13  11 1288.13 182.829   8
   1  13 -11 857.362 174.937   5
  -1  13  11 916.299 175.032   6
   1  13 -10 282.444 139.775   5
  -1  13  10 374.343 151.669   6
  -1  13  10 263.474 139.942   8
   1  13  -9-24.5950 121.990   5
  -1  13   9 72.9237 144.555   6
  -1  13   9 138.881 133.486   8
   1  13  -8 50.9027 145.505   5
  -1  13   8 137.753 156.002   6
  -1  13   8-11.4947 134.324   8
   1  13  -7 3061.29 232.535   5
  -1  13   7 3113.29 248.896   8
  -1  13   7 2640.49 245.789   6
   1  13  -6 1622.54 185.644   5
  -1  13   6 1198.53 191.282   8
  -1  13   6 1511.08 198.254   6
  -1  13   5 2696.93 234.326   8
   1  13  -5 2661.85 207.742   5
  -1  13   5 2730.10 246.673   6
  -1  13   4 416.846 155.661   8
   1  13  -4 717.234 151.408   5
  -1  13   4 763.560 179.884   6
  -1  13   3 3123.59 253.888   8
   1  13  -3 3126.24 212.170   5
  -1  13   3 3307.19 262.454   6
   1  13  -2 125.544 104.831   5
  -1  13   2 73.3012 138.073   6
  -1  13   2 203.546 109.316   5
  -1  13   2 234.637 161.197   8
   1  13  -1 74.7520 92.8534   5
  -1  13   1-196.583 161.747   6
   1  13  -1-82.8937 149.393   6
  -1  13   1 196.924 105.760   5
   1  13   0 473.087 160.289   6
  -1  13   0 470.275 164.998   6
  -1  13   0 641.639 125.229   5
   1  13   0 310.308 110.691   5
  -1  13  -1-230.528 115.857   5
   1  13   1 16.1661 137.966   6
   1  13   1-94.5592 94.5957   5
  -1  13  -1 179.801 138.383   6
  -1  13  -2 785.707 149.028   5
   1  13   2 847.816 198.676   8
   1  13   2 1045.60 185.176   6
  -1  13  -2 729.114 172.817   6
   1  13   3 125.015 172.044   8
  -1  13  -3 128.579 113.192   5
   1  13   3 432.982 155.353   6
  -1  13  -3 450.938 152.267   6
  -1  13  -4-57.5318 127.033   5
  -1  13  -4 251.002 145.035   6
   1  13   4 157.073 158.829   6
   1  13   4 90.3383 169.079   8
  -1  13  -5 917.061 164.060   5
  -1  13  -5 696.977 162.876   6
   1  13   5 416.316 158.385   8
   1  13   5 574.962 164.850   6
  -1  13  -6 22.0800 127.590   5
  -1  13  -6 111.510 140.918   6
   1  13   6 95.7154 145.250   6
   1  13   6-21.2274 150.991   8
   1  13   7 134.133 133.113   6
  -1  13  -7 142.313 140.685   6
   1  13   7 198.134 168.073   8
  -1  13  -7-186.464 128.108   5
  -1  13  -8-4.69240 132.154   5
   1  13   8 155.988 141.682   8
  -1  13  -8-68.9905 136.582   6
   1  13   8 30.3634 129.689   6
   1  13   9 229.087 168.151   8
  -1  13  -9-151.616 144.083   6
  -1  13  -9 80.6850 140.002   5
   1  13   9 0.68820 135.814   6
  -1  13 -10 242.615 139.311   6
   1  13  10 302.896 143.238   6
   1  13  10 232.222 156.246   8
  -1  13 -10 84.0063 146.278   5
  -1  13 -11 220.417 149.609   5
   1  13  11 243.277 131.754   6
  -1  13 -11-123.290 147.062   6
   1  13  11 419.636 175.184   8
  -1  13 -12 120.195 161.880   5
   1  13  12-4.94001 116.149   6
   1  13  12 112.588 164.098   8
  -1  13 -13-224.619 168.305   5
   1  13  13-137.355 142.955   8
   1  13  13 1.05843 134.652   6
   1  13  14-20.5225 134.103   6
  -1  13 -14 343.756 169.040   5
   1  13  14-38.7079 165.782   8
   1  13  15 620.274 185.342   8
   1  13  15 223.875 139.634   6
  -1  13 -15 305.505 176.670   5
   1  13  16-51.5925 116.337   6
   1  13  16 2.41185 138.669   8
  -1  13 -16 2.13894 181.761   5
   1  14 -13 16.1418 157.441   5
  -1  14  13 65.1350 158.521   6
  -1  14  13 350.115 170.062   8
  -1  14  12-168.351 136.913   6
  -1  14  12 102.591 134.638   8
   1  14 -12 54.2748 152.578   5
   1  14 -11 226.430 167.780   5
  -1  14  11-53.0820 137.440   6
  -1  14  11 110.138 157.457   8
  -1  14  10 974.294 198.137   6
   1  14 -10 767.082 173.672   5
  -1  14  10 803.380 174.396   8
   1  14  -9 179.557 142.126   5
  -1  14   9-24.0774 146.781   6
  -1  14   9 132.869 157.153   8
   1  14  -8 38.9034 116.658   5
  -1  14   8 2.12026 127.960   6
  -1  14   8-41.9519 142.196   8
  -1  14   7 323.451 142.751   8
   1  14  -7 264.028 144.388   5
  -1  14   7-115.151 162.874   6
  -1  14   6 571.089 166.765   6
   1  14  -6 436.527 128.600   5
  -1  14   6 549.531 171.396   8
   1  14  -5 115.844 116.380   5
  -1  14   5-192.324 169.067   6
  -1  14   5-58.2467 152.892   8
  -1  14   4 1970.29 225.838   8
   1  14  -4 2016.79 193.236   5
  -1  14   4 1867.06 220.490   6
  -1  14   3 158.161 152.051   8
   1  14  -3 226.769 129.264   5
  -1  14   3-176.917 163.733   6
   1  14  -2 1140.20 157.705   5
   1  14  -2 1224.60 202.780   6
  -1  14   2 1333.17 206.159   6
  -1  14   2 1418.25 211.468   8
   1  14  -1 596.632 180.328   6
   1  14  -1 478.295 113.079   5
  -1  14   1 913.546 173.030   6
   1  14   0 109.900 158.014   6
  -1  14   0 100.352 112.460   5
  -1  14   0 188.674 165.925   6
  -1  14  -1 188.467 153.706   6
  -1  14  -1-125.293 117.516   5
   1  14   1 71.3174 134.121   6
   1  14   2 361.708 195.750   8
   1  14   2 331.080 164.080   6
  -1  14  -2 247.740 126.968   5
  -1  14  -2 119.549 152.837   6
   1  14   3 294.965 157.903   8
   1  14   3 688.900 172.912   6
  -1  14  -3 466.301 137.223   5
  -1  14  -3 590.377 177.296   6
  -1  14  -4 158.753 129.879   5
   1  14   4 148.028 169.853   8
  -1  14  -4 58.7859 155.644   6
   1  14   4-17.5152 144.348   6
   1  14   5 128.116 156.277   8
   1  14   5 205.198 148.490   6
  -1  14  -5-56.0147 130.682   5
  -1  14  -5-142.630 160.255   6
  -1  14  -6 41.8917 142.911   6
   1  14   6-25.5557 151.804   6
  -1  14  -6 78.6119 139.693   5
   1  14   6-259.780 183.800   8
  -1  14  -7 58.5541 128.925   6
   1  14   7 220.167 155.201   6
   1  14   7 106.034 156.196   8
  -1  14  -7-112.816 120.296   5
  -1  14  -8 630.381 164.696   5
   1  14   8 610.931 158.343   6
   1  14   8 789.141 191.666   8
  -1  14  -8 530.261 170.921   6
   1  14   9 489.449 167.841   8
  -1  14  -9 789.486 195.685   6
  -1  14  -9 501.261 156.320   5
   1  14   9 589.594 162.185   6
  -1  14 -10 1225.48 214.026   5
  -1  14 -10 925.717 177.160   6
   1  14  10 1088.26 196.383   6
   1  14  10 998.887 196.370   8
  -1  14 -11 246.313 161.355   6
  -1  14 -11 332.547 140.263   5
   1  14  11 19.4749 137.860   8
   1  14  12 438.691 165.518   6
   1  14  12 120.081 170.067   8
  -1  14 -12 464.992 169.335   5
  -1  14 -12 543.289 165.398   6
   1  14  13 305.022 167.320   6
   1  14  13 324.756 183.246   8
  -1  14 -13-5.13203 137.345   6
  -1  14 -13 178.500 173.428   5
  -1  15   9 61.0679 166.328   6
   1  15  -9 158.762 164.070   5
  -1  15   9-96.7213 136.493   8
  -1  15   8 331.109 170.412   8
   1  15  -8 558.624 162.643   5
  -1  15   8 334.002 155.162   6
  -1  15   7 32.0458 138.679   8
   1  15  -7 181.317 134.122   5
  -1  15   7 348.189 181.442   6
  -1  15   6 1633.18 212.887   6
   1  15  -6 1539.60 190.896   5
  -1  15   6 1492.84 215.324   8
  -1  15   5 880.855 215.092   6
   1  15  -5 523.073 199.963   6
  -1  15   5 340.122 166.985   8
   1  15  -5 313.451 141.692   5
   1  15  -4 931.539 160.744   5
  -1  15   4 862.354 188.427   6
  -1  15   4 1062.41 198.861   8
   1  15  -4 939.253 210.541   6
   1  15  -3 542.402 147.945   5
  -1  15   3 555.106 173.986   6
   1  15  -3 237.194 171.186   6
  -1  15   3 262.103 170.421   8
   1  15  -2 604.158 197.051   6
  -1  15   2 292.861 160.894   8
  -1  15   2 343.040 171.995   6
  -1  15   1 1649.56 238.230   6
   1  15  -1 1716.76 235.155   6
  -1  15   1 1624.58 235.021   8
   1  15   0 516.353 183.577   6
  -1  15   0 637.349 180.609   6
  -1  15   0 953.029 205.735   8
   1  15   1-65.7175 147.312   6
  -1  15  -1 49.4386 160.921   6
   1  15   1 153.854 185.408   8
  -1  15  -2 926.383 162.238   5
  -1  15  -2 746.506 180.462   6
   1  15   2 813.954 188.497   6
   1  15   2 454.579 183.823   8
  -1  15  -3 252.827 165.941   6
   1  15   3 126.962 166.859   6
  -1  15  -3 158.413 111.026   5
   1  15   3 266.818 198.382   8
  -1  15  -4-229.967 163.958   6
  -1  15  -4 250.524 135.310   5
   1  15   4-85.3057 145.533   6
   1  15   4 289.970 172.960   8
   1  15   5 71.5795 173.239   8
  -1  15  -5 94.3518 135.174   5
  -1  15  -5 147.037 174.020   6
   1  15   5-18.3361 164.248   6
  -1  15  -6 813.236 198.131   6
   1  15   6 592.347 187.075   8
   1  15   6 780.872 174.029   6
  -1  15  -6 465.286 145.630   5
   1  15   7-236.993 175.970   6
  -1  15  -7 126.072 120.527   5
  -1  15  -7 107.366 147.112   6
   1  15   7-30.2905 148.484   8
  -1  15  -8 276.953 172.269   6
   1  15   8 393.805 179.130   6
  -1  15  -8 100.170 147.758   5
   1  15   8 435.305 200.944   8
  -1  15  -9-0.54998 158.731   6
  -1  15  -9 64.9882 148.027   5
   2   0 -28 918.326 160.697   7
  -2   0  28 481.413 159.486   1
  -2   0  27 67.7641 145.372   1
   2   0 -27 36.7088 129.872   7
  -2   0  26 316.625 156.615   1
   2   0 -26 225.037 137.210   7
  -2   0  25 83.2176 139.251   1
   2   0 -25 168.013 123.175   7
   2   0 -24 48.3958 116.961   7
   2   0 -24-163.918 113.912   5
  -2   0  24 66.8549 130.956   1
   2   0 -23-327.386 137.097   7
  -2   0  23-9.57623 126.089   1
   2   0 -22 286.772 128.159   7
  -2   0  22 244.560 131.680   1
   2   0 -21-15.0727 112.605   7
  -2   0  21-30.4536 129.027   1
   2   0 -20 81.7475 107.998   7
  -2   0  20-96.8684 126.785   1
  -2   0  19-102.876 78.6535   4
  -2   0  19 104.889 123.527   1
   2   0 -19-211.298 118.336   7
   2   0 -18 17199.7 460.664   7
  -2   0  18 16617.8 471.694   1
  -2   0  18 18217.5 428.958   4
  -2   0  17 221.492 130.220   9
  -2   0  17 64.9219 108.132   1
  -2   0  17-16.7138 74.4615   4
   2   0 -17 65.4081 118.006   7
   2   0 -16 1034.05 133.539   7
  -2   0  16 1025.48 135.832   1
  -2   0  16 1142.07 113.113   4
  -2   0  16 1113.44 141.725   9
   2   0 -15-51.5620 96.3051   7
  -2   0  15 95.2892 102.896   1
  -2   0  15 46.1077 96.8744   9
  -2   0  15-6.32719 73.4742   4
   2   0 -14 8011.81 269.380   7
  -2   0  14 8340.45 269.583   1
  -2   0  14 7885.56 269.708   9
  -2   0  14 8172.81 250.158   4
   2   0 -13 72.5653 92.4842   7
  -2   0  13 17.6699 67.4469   4
  -2   0  13 85.9967 88.6541   9
  -2   0  13 39.0883 88.3702   1
   2   0 -12 49990.2 855.262   7
  -2   0  12 52151.2 837.550   4
  -2   0  12 51627.5 851.385   9
  -2   0  12 51507.8 849.117   1
   2   0 -11-70.0703 80.0819   7
  -2   0  11 141.944 73.9686   9
  -2   0  11 37.5915 76.5290   1
  -2   0  11 28.5328 63.3491   4
  -2   0  10 41584.1 701.389   1
   2   0 -10 41364.2 706.306   7
  -2   0  10 41525.6 693.522   9
  -2   0  10 42780.2 694.254   4
   2   0  -9 44.4873 82.3146   7
  -2   0   9-2.62664 59.9993   4
   2   0  -8 106218. 1508.96   7
  -2   0   8 106180. 1499.92   4
   2   0  -7 133.838 70.9832   7
  -2   0   7 17.5431 56.7596   4
   2   0  -6 281.133 75.5049   7
  -2   0   6 386.171 36.2293   2
  -2   0   6 390.785 67.2620   4
   2   0  -5-27.9226 63.8000   7
  -2   0   5 2.00388 29.6801   2
  -2   0   5 26.2104 57.4054   4
  -2   0   4 133747. 1778.46   4
  -2   0   4 130671. 1723.36   2
   2   0  -4 130317. 1772.82   7
  -2   0   3 67.2955 50.7380   4
   2   0  -3 103.742 46.2663   7
  -2   0   3 4.60793 34.4297   2
  -2   0   2 585840. 7529.13   4
   2   0  -2 586964. 7519.83   7
  -2   0   1 87.5519 44.3740   4
   2   0  -1 79.5848 31.9551   7
   2   0   0 423475. 5320.41   8
  -2   0   0 407441. 5346.24   4
   2   0   0 413525. 5335.93   7
  -2   0  -1 46.5216 31.8454   4
   2   0   1 80.3750 27.6678   7
   2   0   1 53.2555 30.1126   8
   2   0   2 50040.8 695.019   8
  -2   0  -2 51009.7 682.955   4
   2   0   3 43.0902 45.3649   1
  -2   0  -3-7.57075 23.2681   4
  -2   0  -3-14.1169 37.9653  10
   2   0   4 154124. 2090.92   3
   2   0   4 157334. 2094.99   1
   2   0   4 161028. 2096.91   9
  -2   0  -4 157618. 2068.91  10
   2   0   5-31.8082 63.1290   1
   2   0   5 36.3814 53.8703   3
   2   0   5 24.0571 57.5259   9
   2   0   6 3711.51 138.161   1
  -2   0  -6 3920.55 129.643   5
   2   0   6 3591.34 133.945   9
   2   0   6 3758.55 125.045   3
   2   0   7 36.9944 57.3200   3
   2   0   7 228.171 88.6279   9
   2   0   7 334.991 89.2059   1
  -2   0  -7-19.0990 67.3897   5
   2   0   8 43677.9 706.433   9
   2   0   8 43654.6 703.573   1
  -2   0  -8 43692.4 668.770   5
   2   0   8 42735.6 664.854   3
   2   0   9 102.178 77.9423   9
   2   0   9-24.6174 50.8264   3
   2   0   9 92.5402 85.9948   1
  -2   0  -9-25.0125 57.4213   5
   2   0  10 1510.84 117.135   9
   2   0  10 1677.01 120.219   1
   2   0  10 1388.21 92.5700   3
  -2   0 -10 1421.66 70.2309  11
  -2   0 -10 1616.78 97.9108   5
  -2   0 -11 6.25204 34.7658  11
  -2   0 -11 36.4832 68.1272   5
   2   0  11 16.3635 62.1642   3
   2   0  11 137.657 95.1800   9
   2   0  11 186.677 100.666   1
   2   0  12 15721.7 382.580   1
   2   0  12 15686.9 325.191   3
  -2   0 -12 14659.0 262.299  11
  -2   0 -12 15131.0 329.379   5
   2   0  12 15445.0 377.906   9
   2   0  13-12.0654 28.7608  12
   2   0  13 25.6380 94.3219   9
  -2   0 -13 6.35563 30.5181  11
  -2   0 -13 72.3762 70.9549   5
   2   0  13-47.3898 63.9350   3
   2   0  13 186.366 108.770   1
  -2   0 -14 3641.18 100.804  11
   2   0  14 4115.91 105.043  12
   2   0  14 3895.70 205.024   1
  -2   0 -14 4180.79 171.647   5
   2   0  14 4141.80 209.673   9
   2   0  15 99.7967 107.906   9
  -2   0 -15-36.7928 26.4545  11
   2   0  15-24.1489 25.1928  12
   2   0  15 5.61155 116.685   1
  -2   0 -15-27.2731 82.7319   5
   2   0  16 50229.5 640.428  12
   2   0  16 50141.3 900.087   9
   2   0  16 53204.0 905.902   1
  -2   0 -16 50861.4 796.268   5
  -2   0 -17 116.475 75.1786   7
   2   0  17 179.869 143.285   1
   2   0  17 91.0117 138.610   9
  -2   0 -17-15.0091 89.1791   5
  -2   0 -18 3506.36 168.536   7
  -2   0 -18 3789.56 185.343   5
   2   0  18 4079.66 240.559   9
   2   0  18 4255.47 250.221   1
   2   0  19-120.450 129.757   9
   2   0  19-141.007 129.806   1
  -2   0 -19 94.1740 77.3011   7
  -2   0 -19-26.5805 86.8107   5
  -2   0 -20 301.393 87.2107   7
   2   0  20 234.483 131.976   9
  -2   0 -20 84.0411 91.4056   5
   2   0  20 61.4229 126.358   1
   2   0  21 183.101 142.938   1
  -2   0 -21 57.2883 93.2401   5
   2   0  21-104.625 120.861   9
  -2   0 -21-6.23671 74.8682   7
  -2   0 -22 25.8165 76.1616   7
   2   0  22-33.5207 125.064   9
   2   0  22 188.878 136.136   1
  -2   0 -22-143.889 95.1272   5
   2   0  23-10.4339 133.178   9
   2   0  23 72.0557 134.613   1
   2   0  24-151.093 153.721   9
   2   0  24 22.2664 147.001   1
   2   0  25-84.2444 150.025   1
   2   0  25-192.743 164.105   9
   2   0  26 51.5193 150.545   9
   2   0  26 127.810 130.475   1
   2   0  27-160.404 160.438   9
   2   0  27 46.5797 143.754   1
   2   0  28-88.8749 175.412   1
   2   0  28 334.397 182.795   9
   2   1 -28-140.880 135.179   7
   2  -1 -28 149.907 131.674   7
  -2  -1  28-103.760 151.342   1
  -2   1  28-277.624 165.567   1
  -2  -1  27 40.6680 124.510   1
   2  -1 -27 16.4807 126.685   7
  -2   1  27 191.335 154.962   1
   2   1 -27 76.7137 128.598   7
   2   1 -26 199.741 119.696   7
  -2  -1  26-78.1506 138.759   1
   2  -1 -26-111.561 111.141   7
   2   1 -26 305.517 123.478   5
  -2   1  26-76.0923 146.158   1
   2   1 -25 242.339 136.257   7
   2  -1 -25 29.8568 117.589   7
  -2  -1  25-200.714 161.035   1
  -2   1  25 123.688 151.096   1
   2   1 -25 122.572 113.488   5
  -2   1  24 1574.15 193.950   1
  -2  -1  24 1701.73 199.914   1
   2   1 -24 1758.13 176.234   5
   2  -1 -24 1805.32 190.456   7
   2   1 -24 1781.52 186.502   7
  -2   1  23 2455.51 227.948   9
   2   1 -23 2189.48 198.413   7
   2  -1 -23 2577.59 209.757   7
  -2   1  23 2324.24 162.250   4
  -2  -1  23 2331.12 212.077   1
  -2   1  23 2508.73 219.963   1
   2  -1 -22 13868.6 446.919   7
   2   1 -22 13398.8 430.907   7
  -2   1  22 14078.6 461.180   1
  -2   1  22 14702.0 467.934   9
  -2   1  22 13455.6 388.604   4
  -2  -1  22 13501.6 463.400   1
  -2  -1  21 2037.52 199.792   1
  -2   1  21 2157.96 196.335   1
   2  -1 -21 2242.01 197.129   7
  -2   1  21 2266.93 162.877   4
  -2   1  21 2574.45 211.603   9
   2   1 -21 2299.06 193.752   7
  -2   1  20 8938.34 296.737   4
   2  -1 -20 8074.72 326.972   7
  -2   1  20 8106.88 331.567   1
  -2  -1  20 8915.31 346.153   1
  -2   1  20 9015.24 347.133   9
   2   1 -20 8815.19 328.199   7
  -2   1  19 2972.64 172.496   4
  -2  -1  19 2711.66 206.863   1
   2  -1 -19 2886.97 200.316   7
  -2   1  19 2894.19 204.463   1
  -2   1  19 2604.94 194.124   9
   2   1 -19 3030.72 202.623   7
   2  -1 -18 87.8475 111.447   7
   2   1 -18 237.915 118.441   7
  -2   1  18 76.9333 110.045   9
  -2   1  18 188.268 79.7599   4
  -2   1  18 176.802 112.506   1
  -2  -1  18 195.278 126.299   1
  -2   1  17 4579.25 230.037   1
  -2  -1  17 4716.45 244.777   1
   2  -1 -17 4716.48 232.084   7
  -2   1  17 4895.53 237.422   9
  -2   1  17 4694.60 206.901   4
   2   1 -17 4667.83 230.536   7
   2  -1 -16 414.663 112.538   7
   2   1 -16 276.068 109.120   7
  -2   1  16 400.250 116.277   1
  -2   1  16 128.886 103.329   9
  -2   1  16 230.757 24.6431  11
  -2  -1  16 415.790 126.484   1
  -2   1  16 274.982 86.2146   4
   2  -1 -15 4215.99 208.407   7
  -2   1  15 4207.09 208.372   1
  -2   1  15 4187.08 205.084   9
  -2   1  15 4486.00 187.044   4
  -2   1  15 3469.29 92.2151  11
  -2  -1  15 4282.92 208.517   1
   2   1 -15 4128.62 202.270   7
  -2   1  14 860.714 112.185   9
   2   1 -14 967.728 118.637   7
   2  -1 -14 672.583 112.706   7
  -2   1  14 911.737 119.204   1
  -2   1  14 990.730 104.688   4
  -2  -1  14 977.888 122.540   1
  -2  -1  13 313.848 71.4826   4
  -2   1  13 401.892 94.8389   9
   2  -1 -13 276.858 93.4512   7
   2   1 -13 438.332 97.8203   7
  -2   1  13 362.844 76.5884   4
  -2   1  13 331.192 97.4878   1
   2   1 -12 944.644 111.117   7
  -2   1  12 879.704 104.609   1
  -2   1  12 1026.93 103.801   4
  -2   1  12 851.020 97.2914   9
  -2  -1  12 837.037 89.0144   4
  -2   1  11 8535.75 241.189   1
  -2  -1  11 8392.44 237.724   4
  -2   1  11 8549.40 244.123   4
  -2   1  11 8502.40 243.459   9
   2   1 -11 8400.60 249.338   7
   2   1 -10 5854.70 202.505   7
  -2   1  10 5871.78 193.171   9
  -2   1  10 6197.42 195.927   4
  -2  -1  10 6617.73 201.963   4
  -2   1  10 6275.75 193.242   1
  -2   1   9 4889.19 163.545   9
  -2   1   9 4636.66 165.855   4
  -2  -1   9 4932.55 170.472   4
  -2   1   9 4769.42 160.916   1
   2   1  -9 4711.45 176.534   7
  -2   1   8 36631.8 605.747   4
  -2   1   8 34980.4 583.801   1
  -2   1   8 36676.1 585.604   9
   2   1  -8 35679.9 611.128   7
  -2  -1   8 37076.0 604.593   4
   2   1  -7 284.809 94.3608   7
  -2   1   7 280.545 74.6447   4
  -2   1   7 274.089 66.1060   9
  -2   1   7 257.393 67.6537   1
  -2  -1   7 133.865 67.9346   4
  -2   1   6 20650.7 319.164   1
  -2   1   6 21391.8 319.040   9
  -2  -1   6 22079.7 355.486   4
   2   1  -6 21201.0 357.937   7
  -2   1   6 21931.6 356.692   4
  -2   1   5 87756.4 1196.31   2
  -2   1   5 87786.3 1194.29   1
   2   1  -5 87516.4 1243.95   7
  -2  -1   5 89049.0 1243.07   4
  -2   1   5 90097.7 1245.06   4
  -2   1   5 87952.4 1196.16   9
  -2   1   4 2133.45 102.168   4
  -2   1   4 2186.31 81.7956   1
  -2   1   4 1785.97 67.5270   9
  -2  -1   4 2023.60 100.612   4
  -2   1   4 1958.54 78.7027   2
   2   1  -4 1848.16 109.165   7
  -2   1   3 325993. 4086.10   1
  -2   1   3 314225. 4084.60   9
  -2  -1   3 314060. 4150.49   4
   2   1  -3 317797. 4150.39   7
  -2   1   3 316833. 4151.81   4
  -2   1   3 320797. 4125.72   2
   2   1  -2 18731.3 324.373   7
  -2   1   2 18302.9 326.679   4
  -2   1   2 19192.3 314.843   2
  -2   1   1 290454. 3727.63   2
  -2   1   1 291869. 3729.85   4
   2  -1   0 6610.15 127.301   7
  -2   1   0 6236.33 144.858   4
  -2   1   0 6713.22 151.811   2
  -2   1  -1 3504.10 108.364   2
   2   1   1 3342.54 104.977   8
   2  -1   1 3708.82 73.6974   7
   2  -1   1 3735.41 70.2777   9
   2  -1   2 29034.4 420.188   1
  -2   1  -2 29293.1 425.814   6
   2  -1   2 29760.8 423.311   9
   2   1   2 28657.5 453.389   8
  -2   1  -2 29290.3 464.556   2
   2  -1   3 580308. 7383.62   9
   2  -1   3 560452. 7380.26   1
  -2  -1  -3 580757. 7397.05  10
   2   1   3 576682. 7409.05   8
   2  -1   3 590685. 7420.89   3
  -2   1  -4 50043.0 680.413   6
   2  -1   4 51627.5 726.494   1
   2  -1   4 50513.9 748.359   3
   2  -1   4 50280.8 726.210   9
  -2   1  -4 50439.3 748.795   5
  -2  -1  -4 51166.4 734.648  10
   2   1   4 49566.5 744.882   8
   2  -1   5 114676. 1576.52   1
   2  -1   5 116011. 1578.75   9
   2   1   5 116318. 1592.04   8
  -2   1  -5 113799. 1506.55   6
  -2  -1  -5 117213. 1580.38  10
  -2   1  -5 117079. 1592.89   5
   2  -1   5 114397. 1590.61   3
   2  -1   6 140316. 1874.11   3
  -2   1  -6 138284. 1845.13  11
   2  -1   6 138156. 1869.95   1
  -2   1  -6 138973. 1875.45   5
   2   1   6 138549. 1832.56   3
   2  -1   6 137532. 1871.36   9
  -2  -1  -6 140680. 1870.26  10
   2   1   6 135929. 1888.34   1
  -2  -1  -7 1267.52 96.1535  10
  -2   1  -7 1260.59 78.2849  11
   2  -1   7 2193.29 111.426   1
  -2   1  -7 1145.41 48.4303   7
  -2   1  -7 1188.99 94.1150   5
   2   1   7 1076.33 65.7947   3
   2   1   7 1279.89 109.292   1
   2   1   7 1239.69 111.009   9
   2  -1   7 1170.17 89.0689   3
   2  -1   7 1167.08 90.6691   9
  -2   1  -8 14595.9 240.140   7
   2   1   8 14379.7 332.683   1
   2  -1   8 14233.7 315.950   1
   2   1   8 14194.4 268.799   3
   2   1   8 15102.8 330.477   9
  -2   1  -8 14163.4 271.547  11
   2  -1   8 14398.9 314.913   9
  -2  -1  -8 15338.8 315.227  10
  -2   1  -8 14810.3 307.260   5
   2  -1   8 14853.5 303.809   3
  -2   1  -9 1078.78 58.6838   7
   2  -1   9 1086.18 100.885   9
  -2   1  -9 1250.10 96.0757   5
   2  -1   9 1228.74 88.4659   3
  -2  -1  -9 1207.16 76.2986   5
   2   1   9 1111.58 112.917   1
   2   1   9 1236.71 111.097   9
   2   1   9 1178.89 71.8713   3
   2  -1   9 1336.08 108.769   1
  -2   1  -9 1116.76 69.9841  11
   2  -1  10 177.997 87.1346   1
   2   1  10 73.9581 88.2848   1
   2  -1  10 32.7143 74.5640   9
  -2   1 -10 54.0173 68.1286   5
  -2   1 -10 278.444 50.8571  11
   2   1  10 98.0112 70.4134   9
   2   1  10 109.211 42.6834   3
   2  -1  10 191.747 67.8237   3
  -2  -1 -10 137.253 53.0896   5
  -2   1 -10 49.5862 33.5971   7
   2   1  10 120.765 16.2210   4
   2  -1  11 11129.9 222.021  12
   2  -1  11 10727.4 297.344   1
   2   1  11 10829.8 302.568   9
   2  -1  11 11147.8 268.021   3
  -2   1 -11 10774.0 273.606   5
  -2  -1 -11 11046.0 241.985   5
  -2   1 -11 10514.2 219.265   7
   2  -1  11 11222.0 300.611   9
   2   1  11 10349.0 169.763   4
  -2   1 -11 10331.9 218.856  11
   2   1  11 10948.3 235.617   3
   2   1  11 11106.3 309.906   1
   2  -1  12 6449.84 158.019  12
   2   1  12 6692.66 179.770   3
   2  -1  12 6432.13 204.527   3
   2   1  12 7051.31 248.555   1
   2   1  12 6182.80 118.298   4
   2  -1  12 6685.65 238.093   9
  -2   1 -12 6623.13 211.064   5
   2  -1  12 6183.58 232.151   1
   2   1  12 6733.28 243.861   9
  -2  -1 -12 6347.64 180.767   5
  -2   1 -12 6238.32 165.769   7
  -2   1 -12 6188.40 155.496  11
  -2  -1 -13 10516.5 250.201   5
  -2   1 -13 10821.5 286.890   5
   2  -1  13 10631.7 321.266   1
   2   1  13 11150.3 250.095   3
   2  -1  13 10989.9 217.767  12
   2   1  13 10569.0 178.941   4
   2  -1  13 10923.4 280.581   3
   2   1  13 11248.7 326.699   9
   2   1  13 10925.1 330.598   1
   2  -1  13 10758.8 316.717   9
  -2  -1 -13 9452.85 186.460  11
  -2   1 -13 10248.7 214.140  11
  -2   1 -13 10742.9 238.932   7
   2   1  14 75.1026 22.6971  12
  -2  -1 -14 89.2553 24.1995  11
  -2   1 -14 98.0980 86.5082   5
  -2  -1 -14 86.0071 68.2888   5
  -2   1 -14 81.2103 52.4953   7
  -2   1 -14 76.6868 40.3372  11
   2   1  14-20.3837 102.833   9
   2  -1  14 69.8574 35.7695  12
   2  -1  14 150.825 106.668   9
   2  -1  14 34.7039 103.967   1
   2   1  14 185.902 115.947   1
  -2   1 -15 1005.46 84.5278   7
   2   1  15 962.458 145.117   1
  -2  -1 -15 1065.89 96.4795   5
   2  -1  15 968.980 136.938   9
   2  -1  15 1023.73 140.161   1
   2   1  15 756.631 34.1928  12
  -2  -1 -15 817.099 35.5590  11
  -2   1 -15 899.947 113.208   5
   2  -1  15 1163.48 64.7498  12
   2   1  15 1030.60 142.459   9
  -2   1 -15 926.765 62.0400  11
   2   1  16 2123.70 179.018   9
  -2  -1 -16 2082.69 125.589   5
  -2   1 -16 1921.82 77.7363  11
  -2   1 -16 2022.77 145.880   5
   2   1  16 2047.89 187.448   1
   2  -1  16 1967.15 172.964   1
   2  -1  16 2251.44 180.835   9
  -2   1 -16 1928.80 113.386   7
   2  -1  16 1877.77 78.6040  12
   2   1  17 4554.25 248.489   9
  -2  -1 -17 4461.72 178.776   5
  -2   1 -17 4648.04 207.978   5
   2  -1  17 4647.17 247.329   9
   2  -1  17 4435.87 242.689   1
  -2   1 -17 4460.03 175.066   7
   2   1  17 4882.92 254.117   1
   2   1  18 213.257 141.263   1
  -2   1 -18 369.752 108.451   5
   2  -1  18 217.543 126.134   1
   2   1  18 333.166 133.558   9
  -2   1 -18 334.173 80.4715   7
   2  -1  18 531.761 143.963   9
  -2  -1 -18 422.433 88.8523   5
   2   1  19 2694.65 215.533   9
  -2   1 -19 2409.50 142.517   7
  -2  -1 -19 2625.24 149.221   5
   2   1  19 2652.96 215.946   1
   2  -1  19 2292.28 205.295   1
   2  -1  19 3005.62 217.240   9
  -2   1 -19 2619.50 168.472   5
   2   1  20-201.355 137.951   1
   2  -1  20 150.646 139.253   1
  -2   1 -20 40.2310 68.6498   7
   2  -1  20-96.0126 128.777   9
   2   1  20-13.5514 131.302   9
  -2   1 -20-83.0949 94.2112   5
  -2  -1 -20 105.703 83.8561   5
  -2  -1 -21 725.800 113.643   7
   2   1  21 995.519 166.138   9
   2  -1  21 637.475 152.817   9
  -2   1 -21 1064.12 137.076   5
   2   1  21 1067.55 179.872   1
   2  -1  21 950.690 161.909   1
  -2  -1 -22 105.295 82.5341   7
   2  -1  22 113.611 137.981   9
  -2   1 -22 244.566 109.879   5
   2   1  22 92.6972 138.330   1
   2  -1  22 103.398 124.140   1
   2   1  22-161.047 141.859   9
   2  -1  23-167.218 147.083   9
  -2  -1 -23 164.742 88.4910   7
   2  -1  23-73.9781 127.023   1
  -2   1 -23 97.4416 100.984   5
   2   1  23 13.6869 146.833   1
   2   1  23 191.810 147.879   9
   2  -1  24 898.555 169.505   1
   2   1  24 1079.24 191.063   9
   2  -1  24 902.706 176.638   9
   2   1  24 1140.98 200.816   1
   2   1  25 482.020 158.377   1
   2   1  25 693.081 161.552   9
   2  -1  25 1009.09 184.077   1
   2  -1  25 478.880 161.174   9
   2   1  26-31.4979 162.897   1
   2   1  26 126.426 128.920   9
   2  -1  26-225.365 163.128   1
   2   1  27 359.938 171.317   9
   2   1  27 315.155 175.210   1
   2  -1  27 297.700 169.355   1
  -2  -1 -27 446.451 165.336  10
   2  -1  28-334.087 178.045   1
   2   1  28-66.9554 163.531   9
   2   1  28 209.105 146.229   1
  -2  -1 -28-36.7378 159.993  10
   2   2 -28-22.2309 112.634   7
  -2   2  28 89.1059 161.117   1
  -2  -2  28 162.828 132.461   1
   2  -2 -28 211.929 148.448   7
   2   2 -27 292.930 136.386   5
  -2  -2  27 309.203 162.733   1
  -2   2  27 66.6446 146.749   1
  -2   2  27 134.165 146.598   9
   2  -2 -27 19.4839 115.041   7
   2   2 -27 242.798 127.223   7
   2  -2 -26-14.0190 116.427   7
  -2  -2  26 60.2311 129.008   1
  -2   2  26 230.394 138.941   9
   2   2 -26 77.6067 129.151   7
  -2   2  26-115.972 128.752   1
   2   2 -26-217.488 135.627   5
  -2   2  25 1844.08 209.211   9
   2   2 -25 1713.73 185.445   7
   2   2 -25 1730.97 178.751   5
   2  -2 -25 1897.70 203.186   7
  -2   2  25 2050.33 209.913   1
  -2  -2  25 1982.67 209.053   1
   2   2 -24 15.4372 115.400   7
  -2  -2  24-99.3104 144.814   1
  -2   2  24 78.8973 140.173   1
   2   2 -24 130.078 106.558   5
  -2   2  24 146.330 132.666   9
   2  -2 -24 139.263 131.789   7
   2   2 -23 674.176 140.203   7
  -2   2  23 389.715 145.140   1
   2  -2 -23 629.647 136.613   7
  -2   2  23 656.750 154.949   9
  -2   2  23 590.717 107.460   4
  -2  -2  23 728.047 156.812   1
   2   2 -22 76.5470 109.683   7
   2  -2 -22 290.712 124.097   7
  -2   2  22 10.8087 77.0620   4
  -2   2  22 93.2111 128.880   9
  -2  -2  22 34.3254 128.514   1
  -2   2  22 94.9887 124.881   1
   2   2 -21 1655.21 166.749   7
   2  -2 -21 1676.22 182.279   7
  -2   2  21 2135.17 155.694   4
  -2  -2  21 2284.63 207.972   1
  -2   2  21 1759.88 183.440   9
  -2   2  21 1851.61 181.192   1
   2   2 -20 1026.88 149.061   7
  -2   2  20 934.049 157.476   1
  -2   2  20 1112.16 161.168   9
  -2  -2  20 863.524 151.236   1
   2  -2 -20 925.480 159.916   7
  -2   2  20 1049.59 117.669   4
  -2   2  19 2481.66 163.311   4
   2  -2 -19 1840.22 183.994   7
  -2   2  19 2158.90 182.744   9
  -2   2  19 2337.33 194.629   1
   2   2 -19 2485.05 187.805   7
  -2  -2  19 2191.73 197.588   1
  -2   2  18 4880.01 251.220   1
  -2  -2  18 5082.07 256.879   1
  -2   2  18 5382.59 225.445   4
  -2   2  18 5115.87 246.190   9
   2   2 -18 5396.55 248.641   7
  -2   2  17 889.011 141.781   1
  -2  -2  17 804.048 138.323   1
  -2   2  17 989.220 135.485   9
   2   2 -17 949.600 133.423   7
  -2   2  17 1047.83 118.667   4
  -2   2  16 17.2361 16.9019  11
  -2   2  16-51.6924 103.658   1
  -2   2  16 66.0028 84.4895   4
   2   2 -16 182.997 103.389   7
  -2   2  16 17.6621 95.4506   9
   2  -2 -16 24.8295 18.9073  12
  -2   2  15 1548.52 58.1829  11
   2   2 -15 1634.32 146.389   7
   2  -2 -15 1359.53 55.9636  12
  -2   2  15 1970.97 157.564   1
  -2   2  15 1669.23 129.169   4
  -2   2  15 1751.84 144.385   9
   2   2 -14 4565.78 204.427   7
  -2   2  14 4046.66 105.906  11
  -2   2  14 4385.93 189.268   4
  -2   2  14 4479.24 200.038   9
   2  -2 -14 3932.78 105.317  12
  -2   2  14 4567.09 204.480   1
  -2   2  13 691.384 96.6236   4
   2   2 -13 653.029 104.837   7
  -2   2  13 612.981 47.0593  11
  -2   2  13 669.627 104.350   1
  -2   2  13 546.817 96.4583   9
  -2   2  12 18339.3 398.415   4
  -2   2  12 17253.2 394.306   1
  -2   2  12 17913.9 395.703   9
   2   2 -12 17524.7 406.647   7
  -2   2  12 18176.0 304.900  11
  -2   2  11 251.595 73.0872   9
  -2   2  11 221.209 39.6857  11
  -2   2  11 48.4129 73.4982   1
  -2   2  11 157.935 71.8743   4
   2   2 -11 222.092 89.0289   7
  -2   2  10 23108.7 456.930   4
  -2   2  10 23475.3 381.383  11
  -2   2  10 22679.2 442.364   1
  -2   2  10 23840.4 445.511   9
   2   2 -10 22323.1 462.742   7
  -2   2   9 21922.4 365.594  11
  -2   2   9 22379.1 433.536   4
   2   2  -9 21993.4 437.598   7
  -2   2   9 22193.5 410.074   1
  -2   2   9 21556.0 410.714   9
  -2   2   8 1245.21 70.0903  11
  -2   2   8 1230.66 87.3412   1
  -2   2   8 1143.15 93.0695   4
  -2   2   8 1268.97 87.8956   9
   2   2  -8 1186.58 104.995   7
  -2   2   7 55321.6 796.103  11
  -2   2   7 55197.3 812.555   9
  -2   2   7 56480.1 855.947   4
   2   2  -7 54913.6 854.217   7
  -2   2   7 54324.2 811.895   1
  -2   2   6 106966. 1453.65   9
   2   2  -6 104809. 1505.74   7
  -2   2   6 108730. 1453.44   1
  -2   2   6 107490. 1455.11  11
  -2   2   6 105848. 1503.18   4
   2   2  -5 967.941 101.039   7
  -2   2   5 1163.68 94.5805   4
  -2   2   5 923.637 64.9130   9
  -2   2   5 1076.82 74.5362  11
  -2   2   5 1135.80 69.5936   1
  -2   2   4 61572.9 926.772   6
  -2   2   4 62688.2 868.851   9
   2   2  -4 62507.5 932.608   7
  -2   2   4 64456.0 911.018   2
  -2   2   4 63160.0 906.186  11
  -2   2   4 66136.6 874.350   1
   2   2  -3 217.918 79.9523   7
  -2   2   3 317.773 80.0726   6
  -2   2   3 203.565 63.4127  11
  -2   2   3 210.335 36.1605   9
  -2   2   3 230.084 58.8517   2
  -2   2   2 8820.16 200.646   6
  -2   2   2 8523.23 193.504  11
   2  -2  -2 7927.14 155.243  10
  -2   2   2 8484.68 193.900   2
  -2   2   2 8214.03 134.017   8
   2  -2  -2 8654.53 142.347   1
  -2   2   1 230028. 3056.10   6
  -2   2   1 235137. 3063.93  11
   2  -2  -1 231164. 2995.91  10
  -2   2   1 238449. 3064.10   2
  -2   2   0 402145. 5321.56   2
  -2   2   0 413523. 5308.47   6
  -2   2   0 417079. 5324.61  11
   2  -2   1 236174. 3105.56   3
  -2   2  -1 236902. 3104.17  11
  -2   2  -1 237225. 3082.81   6
  -2   2  -1 233184. 3103.53   2
   2  -2   2 250378. 3264.11   3
   2   2   2 247438. 3265.08   8
  -2   2  -2 248068. 3228.85   6
  -2   2  -2 247027. 3263.48   5
  -2   2  -2 250165. 3260.05  11
  -2   2  -2 244910. 3260.42   2
   2  -2   3 2008.37 107.101   3
  -2   2  -3 1995.04 83.4721   6
  -2   2  -3 1826.29 108.216   5
  -2   2  -3 1982.38 105.197   2
   2   2   3 1898.29 104.947   8
  -2   2  -3 2227.35 106.027  11
  -2   2  -4 118392. 1587.47  11
  -2   2  -4 116385. 1541.17   6
  -2   2  -4 114812. 1588.72   2
   2  -2   4 115226. 1599.18   3
  -2  -2  -4 117019. 1592.21  10
   2   2   4 113688. 1600.20   8
  -2   2  -4 116985. 1600.13   5
   2  -2   5 4952.23 148.184   9
  -2   2  -5 4943.27 153.340   2
  -2  -2  -5 4772.96 161.445  10
  -2   2  -5 4769.69 118.079   6
  -2   2  -5 4766.43 163.561   5
  -2   2  -5 4948.39 150.288  11
   2  -2   5 4933.71 163.107   3
   2   2   5 4880.03 170.203   8
   2  -2   6 33544.9 543.361   9
   2  -2   6 33906.0 547.411   1
  -2   2  -6 33390.7 534.680  11
  -2  -2  -6 32439.7 558.164  10
   2  -2   6 33386.2 559.641   3
  -2   2  -6 32924.4 563.373   5
  -2   2  -6 33254.8 543.606   2
  -2   2  -6 33269.4 485.945   6
   2   2   6 33999.4 567.584   8
  -2   2  -7 43642.0 671.120  11
   2   2   7 43676.8 624.595   3
   2   2   7 42898.2 706.869   8
  -2   2  -7 44121.7 707.012   5
  -2   2  -7 43410.8 616.499   6
   2  -2   7 44911.9 702.846   3
  -2   2  -7 42695.6 592.603   7
  -2  -2  -7 43998.6 706.071  10
   2  -2   7 44509.1 695.073   9
   2   2   7 44010.5 616.808   6
  -2   2  -7 43657.1 683.492   2
   2  -2   7 43763.9 670.319  12
   2  -2   7 44505.8 693.769   1
   2   2   8 20185.6 327.234   3
  -2   2  -8 20503.8 402.647   5
  -2  -2  -8 20092.5 406.348  10
  -2   2  -8 19150.9 361.291  11
   2  -2   8 21071.3 403.066   9
   2  -2   8 20242.6 365.560  12
  -2   2  -8 20149.7 379.489   2
   2   2   8 20185.5 413.291   8
   2   2   8 20533.9 316.837   6
   2  -2   8 19258.9 400.271   1
   2  -2   8 19751.1 397.526   3
  -2   2  -8 20356.5 306.525   7
  -2   2  -9 34631.8 501.379   7
  -2   2  -9 33406.1 550.808  11
   2   2   9 34378.7 501.934   6
   2   2   9 35758.6 632.269   9
   2   2   9 34712.3 625.600   1
   2  -2   9 34577.1 553.927  12
  -2  -2  -9 35593.9 613.462  10
   2  -2   9 34967.0 598.593   3
   2  -2   9 34064.8 606.383   9
  -2   2  -9 33769.5 601.111   5
   2  -2   9 35365.6 605.226   1
   2   2   9 33830.9 515.807   3
  -2   2  -9 34510.5 573.255   2
   2  -2  10 26331.3 518.326   1
   2  -2  10 27046.0 521.784   9
  -2   2 -10 26086.3 451.896  11
  -2  -2 -10 27567.9 523.249  10
  -2   2 -10 26627.7 480.686   2
  -2   2 -10 27274.2 418.594   7
   2  -2  10 27299.6 457.490  12
   2   2  10 26244.3 406.289   6
   2   2  10 27083.7 426.462   3
   2   2  10 28586.0 543.776   9
  -2   2 -10 26825.9 512.161   5
   2  -2  10 28028.5 509.192   3
   2   2  10 27340.6 543.741   1
   2   2  11 736.373 128.250   1
   2  -2  11 424.440 86.4878   3
  -2   2 -11 472.410 72.9278   2
   2   2  11 438.172 39.6763   4
   2  -2  11 489.539 63.2807  12
  -2   2 -11 403.610 45.8105   7
  -2   2 -11 517.349 96.2112   5
  -2   2 -11 378.394 58.1541  11
   2   2  11 543.734 51.9478   3
  -2  -2 -11 415.081 98.1403  10
   2   2  11 563.609 109.208   9
   2  -2  11 469.457 95.6036   1
   2  -2  11 646.899 104.623   9
   2   2  12 1401.01 149.344   1
  -2   2 -12 1259.04 78.9996  11
   2   2  12 1291.72 72.8716   3
  -2   2 -12 1154.21 112.472   5
   2  -2  12 1291.31 124.013   9
   2  -2  12 1133.51 76.8046  12
  -2   2 -12 1212.66 91.2651   2
   2   2  12 1210.18 125.678   9
   2  -2  12 1206.32 110.335   3
  -2  -2 -12 1389.92 138.756  10
   2  -2  12 1357.79 127.834   1
   2   2  12 1196.30 57.8686   4
  -2   2 -12 1172.63 71.3801   7
   2   2  13 11364.4 337.685   9
  -2   2 -13 11068.7 241.776  11
   2  -2  13 11490.3 304.007   3
   2   2  13 10697.1 207.351   4
   2  -2  13 11655.2 332.347   1
   2  -2  13 11794.0 333.242   9
  -2  -2 -13 11197.0 325.681  10
  -2  -2 -13 10563.5 236.824   5
  -2   2 -13 11051.1 272.368   2
  -2   2 -13 11289.4 310.652   5
   2  -2  13 11078.8 244.434  12
  -2   2 -13 10833.1 237.007   7
   2   2  13 11121.6 349.779   1
   2   2  14 1339.63 148.153   9
   2   2  14 1544.14 67.1473   4
  -2   2 -14 1437.70 135.475   5
  -2  -2 -14 1553.36 94.8113   5
  -2  -2 -14 1159.98 140.527  10
  -2   2 -14 1411.47 82.9457  11
   2  -2  14 1438.09 147.709   9
   2   2  14 1563.16 171.069   1
  -2   2 -14 1480.51 104.494   2
   2  -2  14 1678.94 144.443   1
   2  -2  14 1550.22 88.0052  12
  -2   2 -14 1535.04 91.2672   7
  -2   2 -15 3049.97 127.783   7
   2  -2  15 2983.99 188.010   1
   2  -2  15 3487.94 121.083  12
   2   2  15 3301.59 205.053   9
  -2   2 -15 2963.21 174.418   5
   2   2  15 3216.52 96.4503   4
  -2  -2 -15 2912.64 195.969  10
   2   2  15 3023.51 212.879   1
   2  -2  15 3241.53 197.945   9
  -2   2 -15 2869.53 114.770  11
  -2  -2 -15 3164.17 128.164   5
  -2   2 -15 3195.15 149.759   2
   2  -2  16 5019.51 149.811  12
  -2   2 -16 4831.27 168.005   7
   2  -2  16 4655.30 237.413   9
   2  -2  16 5032.92 251.564   1
  -2  -2 -16 4844.86 242.426  10
   2   2  16 4905.28 246.462   9
  -2   2 -16 5084.80 220.977   5
  -2  -2 -16 4966.87 164.342   5
   2   2  16 5049.10 263.513   1
   2   2  16 4910.13 127.453   4
  -2   2 -16 4773.23 179.616   2
  -2   2 -16 4331.32 143.316  11
  -2  -2 -17 3579.90 148.698   5
  -2   2 -17 3728.65 151.655   7
   2   2  17 3636.24 226.390   9
  -2   2 -17 3508.76 198.124   5
  -2  -2 -17 3616.87 223.582  10
   2  -2  17 3871.56 231.956   1
   2  -2  17 3896.00 231.625   9
  -2   2 -17 3532.27 161.184   2
   2   2  17 4001.74 251.785   1
   2  -2  17 3778.19 127.177  12
  -2   2 -17 3293.47 120.697  11
   2   2  18 113.795 130.275   9
   2   2  18-107.150 146.234   1
   2  -2  18 33.1346 117.874   9
  -2  -2 -18-231.044 141.505  10
  -2   2 -18 259.933 114.284   5
  -2   2 -18 16.3180 69.9575   2
  -2   2 -18 64.0912 69.1290   7
   2  -2  18 89.9305 124.834   1
  -2  -2 -18-40.9860 61.7133   5
   2   2  19 526.557 146.211   9
   2  -2  19 389.293 131.881   1
   2  -2  19 762.725 152.236   9
  -2   2 -19 624.339 90.2972   2
  -2   2 -19 515.884 114.096   5
  -2   2 -19 510.080 83.0655   7
  -2  -2 -19 503.536 150.987  10
   2   2  19 410.271 149.109   1
   2   2  20 247.393 143.300   1
  -2   2 -20 61.5596 108.475   5
  -2  -2 -20-135.071 145.184  10
   2   2  20 145.297 118.869   9
   2  -2  20 390.474 151.420   9
   2  -2  20 211.553 130.161   1
   2   2  21 40.2239 130.248   9
  -2  -2 -21 41.1310 139.079  10
   2  -2  21 68.2261 121.986   1
  -2   2 -21 84.2115 101.012   5
   2   2  21 206.849 149.298   1
  -2  -2 -22 1343.18 184.975  10
  -2   2 -22 1410.86 159.686   5
   2  -2  22 1360.11 180.084   1
   2   2  22 1663.65 196.495   9
   2   2  22 1494.14 212.875   1
   2   2  23 91.4977 141.386   1
  -2   2 -23 21.3263 113.348   5
   2  -2  23 240.722 138.218   1
   2   2  23-74.2416 145.384   9
  -2  -2 -23 4.40719 144.520  10
  -2  -2 -24 308.953 155.236  10
  -2   2 -24 307.778 123.766   5
  -2  -2 -24 109.571 86.6440   7
   2  -2  24 265.580 144.943   1
   2   2  24 169.976 131.083   9
   2   2  24 154.100 156.929   1
  -2  -2 -25-242.742 167.238  10
  -2   2 -25 141.759 121.513   5
   2   2  25 13.4224 144.459   9
   2   2  25 10.5732 158.567   1
   2  -2  25 430.820 169.039   1
   2   2  26 28.3295 138.051   9
   2   2  26 13.2086 162.948   1
   2  -2  26 119.187 152.788   1
  -2  -2 -26 172.078 150.405  10
   2   2  27 33.7553 136.937   9
   2   2  27-170.840 152.948   1
   2  -2  27 172.705 161.177   1
  -2  -2 -27-136.065 171.208  10
   2   3 -28 334.448 131.249   7
   2   3 -28 429.465 150.568   5
  -2  -3  28 453.865 175.914   1
  -2   3  28 135.529 168.042   1
  -2   3  28 598.616 170.499   9
   2  -3 -28 340.226 146.681   7
   2   3 -27 183.419 130.604   7
  -2   3  27 88.9206 134.894   1
  -2   3  27 142.839 146.611   9
   2  -3 -27 238.945 137.679   7
  -2  -3  27-35.6321 130.906   1
   2   3 -27-35.0675 128.364   5
   2   3 -26 158.903 118.750   7
   2  -3 -26 187.961 130.815   7
  -2   3  26-91.6545 150.731   1
   2   3 -26-40.5991 111.229   5
  -2  -3  26-134.082 151.951   1
  -2   3  26 63.5710 137.197   9
   2   3 -25 119.660 109.601   7
   2   3 -25 138.433 136.556   5
  -2  -3  25 187.433 137.668   1
  -2   3  25 405.064 165.148   1
  -2   3  25 80.1616 131.354   9
   2  -3 -25 152.959 133.635   7
   2   3 -24 334.706 135.877   7
   2  -3 -24 217.995 123.737   7
  -2   3  24 398.984 146.957   1
  -2  -3  24 203.378 134.693   1
  -2   3  24 319.681 124.113   9
   2   3 -24 226.421 117.033   5
   2   3 -23 542.359 133.523   7
   2  -3 -23 476.731 147.347   7
  -2   3  23 323.651 136.909   1
  -2   3  23 369.342 134.710   9
   2   3 -23 335.685 136.709   5
  -2   3  23 456.593 102.808   4
  -2  -3  23 363.023 134.599   1
   2   3 -22-245.431 124.489   7
   2  -3 -22-12.9242 125.144   7
  -2   3  22 52.3328 122.949   1
  -2  -3  22 229.321 151.709   1
  -2   3  22 36.6749 125.719   9
  -2   3  22-5.41768 81.1933   4
  -2   3  21 755.713 120.106   4
   2   3 -21 776.563 135.547   7
  -2   3  21 764.695 164.495   1
  -2   3  21 631.968 140.314   9
  -2  -3  21 856.704 164.273   1
   2   3 -20 1739.27 169.230   7
  -2   3  20 1784.09 179.607   1
  -2   3  20 1710.87 169.171   9
  -2  -3  20 1873.58 184.917   1
  -2   3  20 2062.67 153.138   4
  -2   3  19 1597.26 142.657   4
  -2   3  19 1705.33 180.684   1
  -2   3  19 1644.71 163.531   9
   2   3 -19 1670.11 164.922   7
   2   3 -18 1730.54 160.324   7
  -2   3  18 1923.46 148.553   4
  -2   3  18 1816.79 174.011   1
  -2   3  18 1792.17 169.414   9
   2   3 -17-36.5058 110.364   7
  -2   3  17 114.948 87.1550   4
  -2   3  17 88.9178 100.443   9
  -2   3  17 37.2983 118.106   1
  -2   3  16-21.7987 81.4359   4
  -2   3  16 152.130 106.869   9
  -2   3  16 21.5114 104.202   1
   2  -3 -16 3.97164 25.7295  12
   2   3 -16 14.7102 101.747   7
  -2   3  15 4783.07 120.282  11
  -2   3  15 4907.17 219.344   9
   2  -3 -15 4669.86 120.180  12
  -2   3  15 4973.14 224.865   1
  -2   3  15 5022.54 212.759   4
   2   3 -15 5052.00 225.697   7
  -2   3  14 2277.34 82.9736  11
  -2   3  14 2294.69 158.863   1
   2  -3 -14 1961.14 81.0124  12
   2   3 -14 2101.41 153.385   7
  -2   3  14 2222.94 153.361   9
  -2   3  14 2408.28 151.159   4
   2  -3 -13 5467.94 141.623  12
  -2   3  13 5641.24 216.857   4
  -2   3  13 5642.06 216.819   9
  -2   3  13 5750.11 222.728   1
  -2   3  13 5812.55 144.291  11
   2   3 -13 5614.55 229.700   7
   2  -3 -12 2564.35 97.0053  12
  -2   3  12 2673.27 154.421   1
  -2   3  12 2613.58 143.952   9
  -2   3  12 2760.84 99.2919  11
  -2   3  12 2684.66 149.835   4
   2   3 -12 2672.36 156.352   7
   2  -3 -11 17780.6 325.878  12
  -2   3  11 18362.3 409.246   4
  -2   3  11 18638.2 329.862  11
  -2   3  11 18330.1 395.692   9
  -2   3  11 19595.5 404.342   1
   2   3 -11 18651.8 419.265   7
  -2   3  10 12543.6 251.842  11
   2  -3 -10 12297.9 248.870  12
  -2   3  10 13463.6 315.588   1
  -2   3  10 12482.0 297.228   9
  -2   3  10 12386.5 315.468   4
   2   3 -10 12773.9 321.961   7
  -2   3   9 69564.2 1017.90   1
   2  -3  -9 65167.6 958.192  12
  -2   3   9 67766.5 964.752  11
  -2   3   9 67213.6 1007.28   9
  -2   3   9 67157.7 1044.14   4
   2   3  -9 66987.4 1041.15   7
  -2   3   8 407.600 65.8863   9
   2   3  -8 351.500 87.1456   7
  -2   3   8 398.983 71.8725   1
  -2   3   8 440.252 55.8993  11
  -2   3   7 29321.3 516.188   6
  -2   3   7 27835.7 477.095   9
   2   3  -7 27887.8 520.196   7
  -2   3   7 29085.5 473.025  11
  -2   3   6 44977.8 718.343   6
  -2   3   6 44448.7 679.897  11
  -2   3   6 44895.0 673.752   9
   2   3  -6 43857.8 725.006   7
  -2   3   5-0.48069 82.4070   6
  -2   3   5 83.3120 59.4617  11
  -2   3   5 1.98984 54.3837   8
   2  -3  -5-68.3065 68.7610  10
   2   3  -5 126.022 87.8611   7
  -2   3   4 156370. 2090.95  11
  -2   3   4 156318. 2115.04   6
   2  -3  -4 150065. 2070.15  10
  -2   3   4 156843. 2042.54   8
  -2   3   3 4137.68 158.459   6
   2  -3  -3 3846.76 123.252  10
  -2   3   3 4051.49 140.501  11
  -2   3   3 3845.69 104.134   8
  -2   3   2 287.726 74.3886  11
  -2   3   2 326.335 52.5001   8
   2  -3  -2 378.834 61.0044  10
  -2   3   2 490.163 80.2515   2
  -2   3   2 274.035 74.9838   6
  -2   3   1 248.883 76.7068  11
  -2   3   1 144.914 72.9760   2
  -2   3   1 92.4367 80.0224   6
   2  -3   0 106871. 1490.76   3
  -2   3   0 108004. 1501.94  11
  -2   3   0 109956. 1504.65   2
  -2   3   0 107271. 1490.98   6
  -2   3  -1 38940.6 596.254   6
  -2   3  -1 38126.5 606.346   5
  -2   3  -1 37396.5 611.459   2
   2  -3   1 38305.6 607.308   3
  -2   3  -1 38090.3 610.910  11
   2  -3   2 5177.59 165.329  12
   2  -3   2 4941.19 162.310   3
  -2   3  -2 4625.86 160.708   5
  -2   3  -2 5145.32 152.681   6
  -2   3  -2 5337.40 169.102   2
   2   3   2 4805.44 181.232   8
  -2   3  -2 5161.36 164.350  11
  -2   3  -3 33858.7 554.778  11
   2   3   3 33695.7 574.532   8
   2  -3   3 32969.5 556.257   3
  -2   3  -3 33927.3 561.278   5
  -2   3  -3 32261.8 526.943   6
  -2   3  -3 33443.7 554.498   2
   2  -3   3 35118.2 560.254  12
  -2   3  -4 29393.6 510.505   2
   2  -3   4 30304.3 520.171   3
   2   3   4 29404.5 528.407   8
   2  -3   4 30406.1 511.452  12
  -2   3  -4 30030.8 477.994   6
  -2   3  -4 29416.2 508.556  11
  -2   3  -4 30281.2 522.416   5
  -2   3  -5 33641.0 524.093   6
  -2  -3  -5 33868.4 579.732  10
  -2   3  -5 33832.3 561.746  11
  -2   3  -5 33309.2 579.238   5
   2  -3   5 33135.0 574.763   3
  -2   3  -5 34210.7 562.443   2
   2  -3   5 34864.8 564.271  12
   2   3   5 33258.3 583.081   8
   2  -3   6 93827.7 1328.58  12
  -2   3  -6 92133.6 1325.91  11
   2   3   6 93702.4 1359.17   8
  -2  -3  -6 93374.5 1353.95  10
  -2   3  -6 92386.9 1283.36   6
   2  -3   6 95112.0 1353.15   3
  -2   3  -6 94239.1 1329.32   2
  -2   3  -6 91982.2 1353.66   5
  -2  -3  -7 1598.90 123.780  10
   2   3   7 1445.50 78.4510   6
   2   3   7 1560.99 58.2783   3
   2   3   7 1463.75 118.062   8
  -2   3  -7 1631.54 119.529   5
   2  -3   7 1493.40 113.241   3
   2  -3   7 1557.92 98.0577  12
  -2   3  -7 1407.43 97.3724   2
  -2   3  -7 1522.97 96.0976  11
   2  -3   8 975.287 92.8719  12
   2   3   8 924.349 66.0886   6
   2   3   8 984.336 46.2023   3
  -2   3  -8 916.084 86.3635  11
   2  -3   8 1119.37 116.489   3
  -2  -3  -8 1107.33 122.378  10
   2   3   8 1106.44 129.870   8
  -2   3  -8 1339.79 116.534   5
  -2   3  -8 963.901 89.2433   2
  -2   3  -9 29950.3 526.096   2
   2   3   9 29811.1 475.583   6
   2  -3   9 30884.4 560.080   3
   2  -3   9 30561.8 520.495  12
   2   3   9 30335.2 570.086   8
  -2  -3  -9 29992.3 567.755  10
  -2   3  -9 29553.3 561.964   5
  -2   3  -9 29060.3 511.048  11
   2   3   9 29747.2 436.337   3
  -2  -3 -10 23167.8 483.658  10
   2   3  10 22522.6 383.047   6
   2  -3  10 23357.7 426.656  12
  -2   3 -10 22686.3 433.290   2
  -2   3 -10 22949.6 472.612   5
   2  -3  10 22571.0 468.597   3
   2   3  10 22678.5 483.250   8
   2   3  10 23064.8 349.446   3
  -2   3 -10 21556.4 417.367  11
  -2   3 -11 4448.51 159.423  11
  -2   3 -11 4846.72 201.504   5
   2   3  11 4938.82 219.834   9
   2   3  11 4936.25 137.845   6
  -2  -3 -11 4995.39 215.067  10
   2  -3  11 5069.67 167.161  12
   2  -3  11 5087.58 199.274   3
   2  -3  11 4559.37 205.837   1
   2   3  11 4849.41 116.112   3
  -2   3 -11 4907.59 171.301   2
  -2   3 -11 4994.29 133.875   7
  -2   3 -12 25.0383 41.3258   7
  -2   3 -12 45.2600 53.8206  11
  -2  -3 -12-5.51546 107.279  10
  -2   3 -12 1.59562 64.7889   2
   2   3  12 20.5644 41.0460   6
   2  -3  12 86.0787 86.1355   3
  -2   3 -12 16.5589 93.5252   5
   2   3  12 86.1013 98.5824   9
   2  -3  12 75.6093 53.2066  12
   2  -3  12 135.296 95.8008   1
   2  -3  13 4996.93 216.431   1
  -2   3 -13 4463.64 170.514   2
  -2   3 -13 4464.59 206.404   5
  -2   3 -13 4522.11 159.903  11
   2   3  13 4589.07 226.907   9
  -2  -3 -13 4610.27 219.168  10
   2  -3  13 4407.66 202.363   3
   2  -3  13 4750.35 163.338  12
  -2   3 -13 4577.38 140.541   7
  -2   3 -14 15318.2 306.091   7
   2  -3  14 15121.6 411.867   1
  -2  -3 -14 15551.1 420.446  10
  -2   3 -14 15003.1 340.425   2
  -2   3 -14 15032.2 394.092   5
   2   3  14 15395.5 425.753   9
   2   3  14 15310.7 293.235   4
   2  -3  14 15988.8 328.928  12
  -2   3 -14 14416.0 318.914  11
  -2   3 -15 266.533 85.8164   2
   2   3  15 89.3141 38.7550   4
   2  -3  15 41.1120 52.0581  12
  -2   3 -15 53.2520 55.1832  11
  -2   3 -15 423.092 124.940   5
  -2  -3 -15-41.7309 127.652  10
   2  -3  15 283.345 112.722   1
   2   3  15 34.1457 116.370   9
   2   3  15 126.566 141.101   1
  -2   3 -15 165.952 61.4920   7
  -2   3 -16 746.106 77.5148   7
   2   3  16 851.589 65.2719   4
   2  -3  16 795.713 78.6762  12
  -2   3 -16 686.427 133.594   5
  -2   3 -16 669.282 77.2216  11
  -2   3 -16 865.717 95.4417   2
   2   3  16 956.797 168.762   1
  -2  -3 -16 728.283 157.242  10
   2   3  16 1030.27 154.786   9
   2  -3  16 815.041 141.373   1
  -2   3 -17 1658.30 103.362  11
  -2  -3 -17 1871.69 190.865  10
   2   3  17 1928.72 210.661   1
   2   3  17 1738.23 176.432   9
   2  -3  17 1900.92 105.525  12
  -2   3 -17 1905.19 122.286   2
  -2   3 -17 1592.92 158.830   5
   2  -3  17 1840.06 175.206   1
  -2   3 -17 1933.09 113.102   7
  -2   3 -18-12.9898 67.9348   2
   2   3  18 29.9708 129.512   9
  -2   3 -18 25.4938 108.900   5
  -2  -3 -18 13.1167 137.627  10
   2  -3  18 72.4394 120.293   1
  -2   3 -18 153.962 67.5332   7
   2   3  18 207.854 153.880   1
   2   3  19 315.350 171.886   1
   2   3  19 62.9490 131.938   9
   2  -3  19-20.4378 119.104   1
  -2   3 -19-101.771 119.031   5
  -2  -3 -19-217.471 144.606  10
  -2   3 -19 125.324 74.9787   2
   2   3  20 3480.11 239.169   9
  -2  -3 -20 3423.72 252.903  10
   2  -3  20 3341.23 237.764   1
   2   3  20 3583.65 269.300   1
  -2   3 -20 3270.02 210.588   5
   2  -3  21-2.74546 132.753   1
   2   3  21 395.220 171.042   1
  -2   3 -21 27.3314 110.233   5
   2   3  21 82.8823 138.633   9
  -2  -3 -21 205.269 145.740  10
  -2  -3 -22-290.390 153.515  10
   2   3  22 342.552 164.118   1
   2  -3  22 19.1456 138.172   1
   2   3  22 33.9445 135.076   9
  -2   3 -22 56.3075 122.759   5
  -2   3 -23 366.204 129.234   5
   2   3  23 407.487 155.966   1
  -2  -3 -23 384.203 169.350  10
   2   3  23 326.348 135.049   9
   2  -3  23 285.619 154.251   1
   2  -3  24 38.8594 121.109   1
   2   3  24 120.252 140.489   9
  -2  -3 -24 36.9951 141.572  10
   2   3  24 35.6827 152.926   1
  -2   3 -24-57.9036 111.304   5
  -2  -3 -25 90.1259 150.676  10
   2  -3  25 68.9198 124.449   1
   2   3  25 150.662 171.092   1
  -2   3 -25-59.9913 109.462   5
   2   3  25 45.8015 133.617   9
   2   3  26 724.208 176.158   9
  -2  -3 -26 503.291 192.328  10
   2  -3  26 810.013 183.721   1
  -2   3 -26 450.200 131.149   5
   2   3  27 203.802 159.419   9
   2  -3  27 326.769 176.141   1
  -2  -3 -27-40.3025 149.415  10
   2   4 -27 67.4882 126.102   7
   2   4 -27-47.5758 146.018   5
   2  -4 -27 155.425 134.537   7
  -2   4  27 72.5979 133.487   9
  -2   4  27 271.399 169.539   1
   2  -4 -27 69.1310 172.256  10
  -2  -4  27 50.4495 152.102   1
  -2   4  26-77.0180 149.316   1
   2  -4 -26 16.5812 140.044   7
  -2  -4  26-103.617 147.204   1
  -2   4  26-60.0899 138.268   9
   2   4 -26-105.561 126.211   5
   2   4 -26-98.9867 109.861   7
   2  -4 -25 696.064 162.581   7
  -2   4  25 543.145 159.873   1
   2   4 -25 700.083 158.967   5
  -2   4  25 699.572 142.069   9
  -2  -4  25 499.320 145.436   1
   2   4 -25 906.612 156.805   7
   2   4 -24-125.528 107.744   7
  -2   4  24 231.780 147.690   1
  -2   4  24 42.7303 123.210   9
   2   4 -24-133.765 130.564   5
  -2  -4  24 172.186 147.265   1
  -2   4  23 2880.06 191.857   4
  -2   4  23 3190.89 254.405   1
   2   4 -23 2680.29 223.741   5
  -2   4  23 3021.33 233.912   9
  -2  -4  23 3141.40 247.993   1
   2   4 -23 3125.81 219.019   7
   2   4 -22 714.588 144.555   7
  -2   4  22 773.064 146.293   9
  -2   4  22 486.829 113.277   4
  -2  -4  22 454.222 132.602   1
  -2   4  22 756.266 171.749   1
  -2   4  21 223.576 119.896   1
  -2   4  21 233.228 96.8761   4
   2   4 -21 374.258 127.852   7
  -2   4  21 131.483 116.932   9
  -2   4  20 6.12150 89.5401   4
   2   4 -20 112.687 114.694   7
  -2   4  20-3.20882 113.112   9
  -2   4  20-0.04479 126.252   1
   2   4 -19 984.330 145.330   7
  -2   4  19 1200.33 135.510   4
  -2   4  19 1198.49 154.946   9
  -2   4  19 979.050 151.418   1
   2   4 -18 135.283 116.186   7
  -2   4  18 63.3602 91.9575   4
  -2   4  18 80.9012 108.725   9
  -2   4  18 126.896 118.402   1
   2   4 -17-133.154 105.289   7
  -2   4  17-123.367 120.876   1
  -2   4  17-119.496 93.0740   4
  -2   4  17-29.1061 101.645   9
  -2   4  16 187.446 126.781   1
   2  -4 -16 62.8160 39.7455  12
  -2   4  16-14.8478 98.2043   9
  -2   4  16 53.6645 84.1479   4
   2   4 -16-28.9499 104.632   7
   2  -4 -15 14368.7 281.866  12
  -2   4  15 15824.1 285.942  11
   2   4 -15 15255.8 409.964   7
  -2   4  15 15054.1 401.541   9
  -2   4  15 15452.2 398.547   4
  -2   4  15 15047.3 409.837   1
   2  -4 -14 4606.26 141.019  12
  -2   4  14 4991.10 142.312  11
  -2   4  14 5248.97 234.603   1
  -2   4  14 4676.28 215.951   4
  -2   4  14 4867.04 217.793   9
   2   4 -14 4743.71 222.752   7
  -2   4  13 7765.33 189.509  11
  -2   4  13 7755.00 258.908   9
  -2   4  13 7787.68 268.448   1
   2  -4 -13 7384.24 185.230  12
  -2   4  13 7869.69 265.767   4
   2   4 -13 7710.66 272.469   7
  -2   4  12 6507.56 173.736  11
  -2   4  12 6527.57 226.163   9
  -2   4  12 7559.35 248.611   1
   2  -4 -12 5937.11 166.889  12
  -2   4  12 6095.39 231.916   4
   2   4 -12 6238.19 238.196   7
  -2   4  11 937.677 72.1219  11
  -2   4  11 1035.74 110.105   4
   2   4 -11 1058.42 124.403   7
   2  -4 -11 964.208 77.3939  12
  -2   4  11 808.573 94.9619   9
   2   4 -10 13333.1 340.255   7
   2  -4 -10 12974.6 274.431  12
   2  -4 -10 12660.1 335.471  10
  -2   4  10 13040.3 315.253   9
  -2   4  10 13165.6 331.761   6
  -2   4  10 13240.9 276.709  11
   2   4  -9 37152.2 662.465   7
  -2   4   9 36555.1 591.200  11
   2  -4  -9 36866.6 648.184  10
  -2   4   9 36040.2 651.919   6
  -2   4   9 36966.9 625.200   9
   2  -4  -9 35531.5 587.166  12
  -2   4   8 712.227 102.382   6
  -2   4   8 739.906 74.2907  11
   2  -4  -8 741.162 97.8543  10
   2   4  -8 832.878 107.057   7
   2  -4  -8 590.211 70.7727  12
  -2   4   7 21402.2 393.881  11
  -2   4   7 21311.6 433.593   6
   2  -4  -7 20306.4 413.595  10
   2  -4  -7 20657.5 391.206  12
  -2   4   7 21509.2 387.665   8
   2  -4  -6 17309.4 356.449  10
   2  -4  -6 16140.0 335.701  12
  -2   4   6 17237.9 323.615   8
  -2   4   6 17181.6 339.669  11
  -2   4   6 17483.4 371.955   6
  -2   4   5 14963.1 308.708  11
  -2   4   5 14931.7 332.306   6
   2  -4  -5 14358.2 306.458  12
   2  -4  -5 14091.6 305.097  10
  -2   4   5 14486.2 282.240   8
  -2   4   4 26497.1 433.342   8
   2  -4  -4 25767.8 469.471  12
  -2   4   4 27508.9 496.350   6
   2  -4  -4 26467.3 460.420  10
  -2   4   4 27363.2 475.816  11
   2  -4  -3 7197.88 207.542  12
   2  -4  -3 7252.28 186.761  10
  -2   4   3 7362.59 175.731   8
  -2   4   3 7318.80 218.874   6
  -2   4   3 8343.82 214.565  11
   2  -4  -3 7098.20 189.440   3
  -2   4   2 39725.9 648.347  11
  -2   4   2 39893.7 656.249   6
   2  -4  -2 39581.5 649.076  12
  -2   4   2 39921.3 596.429   8
   2  -4  -2 39449.0 625.732   3
   2  -4  -1 10129.7 252.196  12
  -2   4   1 10293.2 253.497   6
  -2   4   1 10201.9 255.265  11
   2  -4  -1 10075.0 237.404   3
   2  -4   0 169.938 77.0852  12
   2  -4   0 255.508 76.1443   3
  -2   4   0 279.605 73.7276  11
  -2   4   0 238.729 73.5260   5
  -2   4   0 225.813 78.6854   6
  -2   4   0 215.773 79.0319   2
  -2   4  -1 23820.7 438.078   6
  -2   4  -1 23337.9 446.659   2
   2  -4   1 25065.6 455.008  12
  -2   4  -1 23999.0 440.270   5
   2  -4   1 23909.5 438.821   3
  -2   4  -1 24530.8 452.402  11
   2  -4   2 20106.1 396.986  12
  -2   4  -2 20330.2 398.931  11
  -2   4  -2 19535.6 379.926   6
  -2   4  -2 19581.9 394.076   2
   2  -4   2 20684.0 392.016   3
  -2   4  -2 20450.0 394.696   5
  -2   4  -3 672.653 94.2626   2
  -2   4  -3 615.335 90.5497  11
  -2   4  -3 600.862 95.2497   5
   2  -4   3 645.558 90.1743  12
  -2   4  -3 663.597 82.4018   6
   2  -4   3 733.572 94.1454   3
   2   4   3 404.294 106.726   8
  -2   4  -4 52717.4 840.679  11
   2  -4   4 55034.0 847.130  12
  -2   4  -4 53208.6 838.740   2
  -2   4  -4 53097.1 814.280   6
  -2   4  -4 53413.4 849.907   5
   2   4   4 55071.3 870.743   8
   2  -4   4 54677.6 849.111   3
   2  -4   5 52809.9 837.085   3
  -2   4  -5 51946.9 822.429   2
  -2   4  -5 51995.7 838.534   5
   2  -4   5 53332.7 830.589  12
  -2   4  -5 50524.9 822.037  11
  -2   4  -5 52138.7 793.077   6
   2   4   5 52606.3 854.251   8
   2  -4   6 78713.1 1143.62  12
   2  -4   6 74587.2 1152.64   3
  -2   4  -6 74742.9 1132.79  11
  -2   4  -6 75988.7 1100.59   6
   2   4   6 76963.1 1170.96   8
  -2   4  -6 77613.7 1160.11   5
  -2   4  -6 75470.2 1132.73   2
  -2  -4  -7 201.836 106.222  10
   2   4   7 52.8800 55.7200   6
   2  -4   7 25.1396 64.2209  12
  -2   4  -7 224.201 94.3674   5
  -2   4  -7 52.4376 68.2261   2
   2   4   7 97.6542 99.9189   8
   2  -4   7 211.765 89.7825   3
  -2   4  -7 87.5549 64.5052  11
  -2   4  -8 2476.43 129.087   2
   2   4   8 2496.18 110.832   6
  -2   4  -8 2560.34 151.254   5
   2  -4   8 2522.26 134.259  12
  -2   4  -8 2451.03 128.379  11
  -2  -4  -8 2790.27 167.914  10
   2  -4   8 2463.52 144.787   3
   2   4   8 2660.53 161.493   8
  -2   4  -9 654.897 109.372   5
  -2   4  -9 716.340 85.9275   2
   2   4   9 591.492 67.6402   6
  -2   4  -9 740.085 91.8909  11
   2  -4   9 766.115 110.352   3
  -2  -4  -9 872.317 128.727  10
   2   4   9 729.515 117.858   8
   2  -4   9 637.608 88.9392  12
   2  -4  10 5543.39 181.752  12
   2   4  10 5243.95 150.335   6
  -2   4 -10 4804.92 171.261  11
  -2   4 -10 5193.22 205.860   5
  -2  -4 -10 5382.50 222.658  10
  -2   4 -10 5210.85 177.309   2
   2  -4  10 5446.63 208.681   3
   2   4  10 5130.48 218.277   8
  -2   4 -11 2498.51 161.653   5
   2  -4  11 2666.68 133.912  12
   2   4  11 2439.36 111.430   6
   2  -4  11 2556.50 158.841   3
  -2  -4 -11 2430.37 174.332  10
  -2   4 -11 2567.27 135.536   2
   2   4  11 2544.71 171.037   8
  -2   4 -11 2288.28 128.287  11
   2   4  12 14537.3 300.825   6
  -2   4 -12 14094.8 378.399   5
   2  -4  12 13943.3 375.481   3
  -2  -4 -12 14358.6 402.679  10
  -2   4 -12 13434.5 323.042  11
   2  -4  12 14684.5 334.030  12
  -2   4 -12 14370.8 331.753   2
   2   4  13-16.2208 56.0472   6
  -2   4 -13-16.9384 67.4611  11
  -2   4 -13-39.1115 111.738   5
  -2   4 -13 120.185 76.9665   2
   2   4  13 91.3177 116.209   9
   2  -4  13 57.3216 104.521   3
   2  -4  13 58.3252 67.1449  12
  -2  -4 -13-217.746 135.315  10
  -2   4 -14 4181.61 221.149   5
  -2   4 -14 4179.51 174.681   2
   2  -4  14 3965.62 221.800   1
   2   4  14 4436.49 150.719   6
   2   4  14 4638.44 243.467   9
  -2   4 -14 4130.87 170.329  11
  -2  -4 -14 4582.13 245.010  10
   2  -4  14 4457.32 174.189  12
   2  -4  15 11402.6 366.300   1
  -2   4 -15 11340.5 299.247   2
   2  -4  15 11884.7 296.814  12
  -2   4 -15 10860.8 287.489  11
  -2  -4 -15 11677.2 387.844  10
   2   4  15 12006.8 395.544   9
  -2   4 -15 11943.3 271.789   7
  -2   4 -15 12193.0 370.388   5
  -2   4 -16 659.707 79.8615   7
   2  -4  16 665.182 86.0376  12
  -2   4 -16 571.468 89.0123   2
  -2   4 -16 668.464 86.9604  11
   2   4  16 623.958 67.2418   4
  -2  -4 -16 506.330 153.518  10
  -2   4 -16 705.026 142.108   5
   2  -4  16 591.917 132.719   1
   2   4  16 524.752 142.537   9
   2  -4  17 3798.17 157.146  12
  -2  -4 -17 3634.77 242.294  10
  -2   4 -17 2955.70 147.634  11
  -2   4 -17 3306.05 142.499   7
   2  -4  17 3273.46 221.389   1
   2   4  17 3538.62 234.646   9
  -2   4 -17 3302.51 217.558   5
  -2   4 -17 3299.18 156.520   2
  -2  -4 -18 101.825 147.353  10
  -2   4 -18 57.9139 71.1430   2
   2   4  18 97.3872 129.390   9
  -2   4 -18-82.6439 124.555   5
   2  -4  18-84.5862 123.361   1
   2  -4  19 1040.33 154.724   1
   2   4  19 693.741 146.147   9
  -2  -4 -19 848.610 177.616  10
  -2   4 -19 1016.53 153.459   5
  -2   4 -20 107.148 124.451   5
  -2  -4 -20-2.78421 151.833  10
   2  -4  20 100.438 131.241   1
   2   4  20 140.695 130.480   9
   2   4  21-226.338 143.417   9
  -2  -4 -21 244.786 164.008  10
  -2   4 -21 227.710 115.943   5
   2  -4  21 75.6144 117.268   1
   2  -4  22 166.440 130.460   1
   2   4  22 279.024 148.326   9
  -2   4 -22 359.967 137.312   5
  -2  -4 -22 459.986 175.848  10
   2  -4  23 214.519 145.601   1
  -2   4 -23 221.012 138.980   5
  -2  -4 -23-32.6596 160.155  10
   2   4  23 36.7562 122.458   9
   2   4  24 96.7929 140.100   9
   2  -4  24 312.044 148.664   1
  -2  -4 -24-64.0546 157.795  10
  -2   4 -24 53.7737 127.441   5
  -2   4 -25 16.8634 115.819   5
   2  -4  25-261.893 132.225   1
   2   4  25-35.5658 135.530   9
  -2  -4 -26 44.1839 156.931  10
  -2   4 -26 295.916 133.611   5
   2   4  26 54.9406 140.802   9
   2  -4  26 282.491 168.025   1
   2  -4  27-67.1899 167.249   1
  -2  -4 -27 44.9651 176.279  10
   2   4  27 92.6277 177.406   9
  -2   4 -27-27.9303 115.839   5
   2   5 -27 332.756 142.183   7
   2  -5 -27 115.325 126.171   7
  -2   5  27 132.883 130.814   9
  -2  -5  27-114.146 159.391   1
   2   5 -27 355.899 145.831   5
   2  -5 -27 235.777 187.151  10
   2   5 -26 334.222 127.273   7
   2   5 -26-72.0507 144.949   5
  -2  -5  26 359.390 139.079   1
   2  -5 -26 392.392 168.023  10
  -2   5  26 272.200 148.639   9
   2   5 -25 626.517 166.971   5
   2   5 -25 472.475 129.502   7
   2  -5 -25 837.577 204.358  10
  -2   5  25 489.938 146.265   9
  -2  -5  25 506.774 153.310   1
  -2  -5  24 226.619 148.573   1
   2   5 -24 247.585 128.266   7
   2  -5 -24 259.508 158.037  10
   2   5 -24 584.969 142.434   5
  -2   5  24 549.221 152.155   9
   2   5 -23 420.908 139.586   7
  -2   5  23 613.178 118.024   4
  -2   5  23 322.436 131.944   9
   2   5 -23 277.796 148.813   5
   2  -5 -23 639.467 161.189  10
  -2  -5  23 814.380 182.119   1
   2   5 -22 113.974 121.889   7
   2   5 -22 59.0650 135.670   5
  -2   5  22-209.724 125.646   9
  -2   5  22-29.1755 88.5438   4
   2  -5 -22-385.373 174.512  10
  -2   5  21 1153.19 133.526   4
   2  -5 -21 907.399 181.427  10
   2   5 -21 1354.75 164.152   7
  -2   5  21 1172.90 158.687   9
  -2   5  20 359.012 107.324   4
   2   5 -20 573.510 137.277   7
  -2   5  20 84.1443 114.479   9
   2  -5 -20 332.899 161.471  10
   2   5 -19 1275.04 155.240   7
  -2   5  19 1135.58 133.423   4
   2  -5 -19 1110.56 185.094  10
  -2   5  19 1164.75 154.845   9
   2  -5 -18 105.636 140.155  10
  -2   5  18 264.215 99.5389   4
  -2   5  18 349.101 114.248   9
   2   5 -18 227.632 112.504   7
   2   5 -17 4475.77 236.105   7
  -2   5  17 3929.52 221.940   9
   2  -5 -17 4508.16 260.821  10
  -2   5  17 4369.84 224.492   4
  -2   5  16 5656.23 245.996   4
  -2   5  16 5292.73 244.962   9
   2  -5 -16 5317.02 276.350  10
   2   5 -16 6032.85 262.477   7
   2  -5 -15-40.3371 51.5671  12
  -2   5  15 66.1225 88.4772   4
  -2   5  15-11.8545 46.9537  11
   2  -5 -15-109.591 133.007  10
   2   5 -15 15.4290 102.545   7
  -2   5  15 21.3854 94.1579   9
  -2   5  14 979.540 128.370   4
   2  -5 -14 711.460 73.7378  12
  -2   5  14 724.852 117.225   9
  -2   5  14 897.287 74.5614  11
   2  -5 -14 775.812 144.983  10
   2   5 -14 727.623 125.915   7
  -2   5  13 226.388 96.9399   9
  -2   5  13 256.301 94.4847   4
   2  -5 -13 320.361 136.491  10
   2  -5 -13 222.031 59.6209  12
  -2   5  13 341.813 61.7484  11
   2   5 -13 101.992 106.372   7
  -2   5  12 7361.55 256.837   6
   2   5 -12 7143.36 266.097   7
   2  -5 -12 6915.79 270.709  10
  -2   5  12 6940.29 242.808   9
  -2   5  12 7505.40 203.482  11
   2  -5 -12 6840.50 200.239  12
   2  -5 -11 8102.92 281.219  10
  -2   5  11 8508.51 278.049   6
   2  -5 -11 8079.12 221.300  12
  -2   5  11 8758.05 225.137  11
  -2   5  11 8825.79 266.364   9
   2  -5 -10 31.1495 97.2403  10
  -2   5  10-54.5385 60.9491  11
   2  -5 -10-105.820 58.3100  12
  -2   5  10 93.9923 93.5372   6
  -2   5  10 144.102 80.9572   9
  -2   5   9 4104.97 155.176  11
   2  -5  -9 3967.62 187.820  10
  -2   5   9 4057.84 166.923   8
  -2   5   9 4360.11 194.801   6
   2  -5  -9 4119.36 156.249  12
   2  -5  -8 52.5747 63.1439  12
  -2   5   8 109.298 92.4726   6
  -2   5   8 173.014 60.5565  11
  -2   5   8 152.834 66.4068   8
   2  -5  -8 137.791 102.527  10
  -2   5   7 60481.7 969.218   6
   2  -5  -7 58878.7 946.997  10
  -2   5   7 60910.0 924.987  11
   2  -5  -7 58826.7 920.712  12
  -2   5   7 59632.0 914.287   8
   2  -5  -6 2739.60 133.914  12
  -2   5   6 2960.46 160.087   6
   2  -5  -6 2733.35 114.340   3
  -2   5   6 2819.69 134.944  11
   2  -5  -6 2671.51 147.199  10
  -2   5   6 2868.86 125.511   8
  -2   5   5 26134.2 481.047  11
  -2   5   5 26613.4 511.399   6
   2  -5  -5 24211.3 476.081  12
   2  -5  -5 24885.6 475.093  10
   2  -5  -5 26331.5 443.751   3
  -2   5   5 25948.8 451.974   8
   2  -5  -4 21584.7 393.625   3
   2  -5  -4 21393.0 416.984  10
   2  -5  -4 21790.3 431.012  12
  -2   5   4 22530.0 400.917   8
  -2   5   4 21310.7 447.661   6
  -2   5   4 21860.5 428.424  11
   2  -5  -3 17180.0 364.392  12
   2  -5  -3 16816.6 335.506   3
  -2   5   3 17567.2 370.032  11
  -2   5   3 16310.7 374.096   6
  -2   5   3 17298.3 332.104   8
   2  -5  -2 38101.7 646.815  12
  -2   5   2 37870.7 646.647  11
   2  -5  -2 37151.7 612.145   3
  -2   5   2 37896.2 653.355   6
  -2   5   1 2184.30 121.239   5
   2  -5  -1 2402.72 137.232  12
  -2   5   1 2431.07 138.062   6
   2  -5  -1 2200.56 117.819   3
  -2   5   1 3237.81 152.570  11
  -2   5   0 5933.81 189.238   5
   2  -5   0 5772.27 186.957   3
   2  -5   0 5720.39 198.357  12
  -2   5   0 5953.28 199.850  11
  -2   5   0 5992.02 201.584   6
  -2   5  -1 112.765 75.9200   5
   2  -5   1 169.178 82.6167  12
  -2   5  -1 85.1980 74.2144   6
  -2   5  -1 109.672 79.5541  11
   2  -5   1 86.3130 82.9392   3
   2  -5   2 2128.10 132.568  12
  -2   5  -2 2267.72 138.427   2
  -2   5  -2 2176.33 129.408   5
  -2   5  -2 2209.41 131.427  11
   2  -5   2 2125.84 123.874   3
  -2   5  -2 2260.74 128.525   6
  -2   5  -3 10082.5 271.340   2
   2  -5   3 10068.5 268.769   3
   2  -5   3 10387.9 275.829  12
   2   5   3 9605.75 289.500   8
  -2   5  -3 10056.9 271.318   5
  -2   5  -3 9671.62 257.523   6
  -2   5  -3 10085.9 272.141  11
  -2   5  -4 4230.08 179.597   5
  -2   5  -4 3982.94 159.006   6
  -2   5  -4 4018.53 169.590   2
   2  -5   4 4205.89 176.640  12
   2   5   4 4003.73 196.559   8
   2  -5   4 4338.33 178.115   3
  -2   5  -4 4213.73 178.144  11
  -2   5  -5 8677.83 261.816   5
  -2   5  -5 8587.75 235.389   6
   2  -5   5 8657.33 259.657   3
   2   5   5 9177.72 283.108   8
   2  -5   5 8857.53 255.724  12
  -2   5  -5 8720.15 254.705  11
  -2   5  -5 8541.16 249.207   2
  -2   5  -6 2569.52 145.062  11
   2  -5   6 3031.86 158.621  12
  -2   5  -6 2948.19 141.758   6
  -2   5  -6 2827.12 163.373   5
  -2   5  -6 2823.74 150.000   2
   2  -5   6 2840.23 160.739   3
   2   5   6 2856.72 186.282   8
  -2   5  -7 59015.5 928.803   2
   2  -5   7 58402.0 956.053   3
   2  -5   7 58430.1 938.717  12
  -2   5  -7 57384.7 936.328  11
   2   5   7 58644.3 906.175   6
  -2   5  -7 58786.9 961.982   5
   2   5   7 58595.9 971.614   8
  -2   5  -8 9333.13 289.710   5
   2  -5   8 9403.11 285.666   3
  -2   5  -8 9242.02 262.310   2
   2  -5   8 9679.42 274.173  12
  -2   5  -8 8861.45 262.804  11
   2   5   8 9754.97 302.483   8
   2   5   8 9138.62 242.842   6
  -2   5  -9 13423.6 333.721   2
  -2  -5  -9 13743.8 387.312  10
   2   5   9 13811.3 312.909   6
   2  -5   9 14087.4 364.761   3
  -2   5  -9 14098.9 371.774   5
  -2   5  -9 13893.8 336.813  11
   2  -5   9 14893.4 349.678  12
   2   5   9 13873.3 377.605   8
   2   5  10 297.909 68.6943   6
   2   5  10 405.008 127.172   8
  -2  -5 -10 503.591 146.985  10
   2  -5  10 353.564 94.9267  12
  -2   5 -10 206.040 109.215   5
  -2   5 -10 257.198 88.8277   2
  -2   5 -10 366.542 88.2214  11
   2  -5  10 273.565 101.096   3
   2   5  11 910.874 88.3418   6
  -2  -5 -11 761.348 157.963  10
  -2   5 -11 720.576 99.1610  11
  -2   5 -11 696.488 135.739   5
   2  -5  11 796.557 124.860   3
  -2   5 -11 802.189 97.1093   2
   2   5  11 701.017 140.492   8
   2  -5  11 859.512 106.632  12
  -2   5 -12 4620.15 193.292  11
  -2  -5 -12 4831.86 249.750  10
   2  -5  12 5023.04 199.608  12
   2   5  12 4882.50 176.677   6
   2  -5  12 4849.08 228.200   3
  -2   5 -12 4816.71 233.618   5
   2   5  12 4637.07 241.252   8
  -2   5 -12 4859.10 191.748   2
   2   5  13 52.4909 66.7251   6
  -2  -5 -13-37.6794 150.050  10
  -2   5 -13-92.9066 122.667   5
  -2   5 -13 53.3905 79.2415  11
   2   5  13-213.815 149.632   8
   2  -5  13 17.9918 76.8773  12
  -2   5 -13 22.7577 76.8355   2
  -2   5 -14 44.9920 73.7125  11
  -2   5 -14 32.8095 120.314   5
  -2   5 -14 4.46429 77.7178   2
   2   5  14 119.642 68.7724   6
   2  -5  14-9.92044 76.1001  12
  -2  -5 -15 1227.73 181.874  10
   2  -5  15 1289.10 111.477  12
   2   5  15 1195.57 100.414   6
  -2   5 -15 1183.23 110.200   2
  -2   5 -15 1188.94 167.837   5
  -2   5 -15 1034.88 112.519  11
   2   5  15 1245.05 168.209   9
   2  -5  16 3465.72 166.338  12
  -2   5 -16 2999.37 159.345   2
   2   5  16 3322.64 146.377   6
  -2   5 -16 3042.56 161.507  11
  -2   5 -16 3417.75 221.918   5
   2   5  16 3186.24 232.244   9
  -2  -5 -16 3533.45 244.541  10
   2  -5  16 3474.10 222.881   1
  -2   5 -17 1149.48 108.981   2
  -2  -5 -17 1172.56 188.342  10
   2  -5  17 936.509 151.908   1
  -2   5 -17 1113.57 164.929   5
   2   5  17 890.856 160.788   9
   2  -5  18 81.7307 117.154   1
  -2   5 -18-25.0795 129.072   5
  -2   5 -18 85.3886 73.1114   2
  -2  -5 -18 94.8253 158.280  10
   2   5  18 172.991 135.287   9
   2  -5  19 269.552 140.272   1
   2   5  19-14.8896 132.917   9
  -2   5 -19-103.691 133.328   5
  -2  -5 -19 74.6641 157.945  10
  -2   5 -20 106.021 135.918   5
   2  -5  20 271.866 128.823   1
   2   5  20 390.905 154.007   9
  -2  -5 -20 290.127 159.121  10
  -2   5 -21 1188.01 183.565   5
   2   5  21 1076.70 179.809   9
   2  -5  21 911.378 163.943   1
  -2  -5 -21 1101.65 194.117  10
   2   5  22-114.415 126.123   9
  -2   5 -22-105.017 133.820   5
   2  -5  22-14.9334 114.269   1
  -2  -5 -22 9.27942 153.860  10
  -2   5 -23-54.0802 120.584   5
   2   5  23-74.8914 129.984   9
   2  -5  23 62.3356 141.837   1
  -2  -5 -23-131.386 154.447  10
  -2  -5 -24 512.286 175.410  10
   2  -5  24 265.492 130.808   1
  -2   5 -24 363.486 142.005   5
   2   5  24 254.398 146.559   9
  -2  -5 -25 714.556 191.152  10
   2  -5  25 704.220 177.577   1
  -2   5 -25 1003.30 180.160   5
   2   5  25 644.615 174.094   9
  -2  -5 -26 73.8332 178.767  10
   2   5  26 374.757 157.491   9
   2  -5  26 174.306 155.999   1
  -2   5 -26 109.830 162.053   5
  -2  -6  26 368.463 158.284   1
   2   6 -26 502.073 163.519   5
   2  -6 -26 586.053 179.330  10
  -2   6  26 605.961 142.175   9
   2   6 -26 415.485 153.485   7
   2  -6 -25 158.451 181.859  10
   2   6 -25 101.349 126.190   7
  -2  -6  25-5.54194 150.634   1
  -2   6  25 180.356 140.283   9
   2   6 -25 32.4565 157.101   5
   2  -6 -24-145.451 175.774  10
  -2   6  24 0.05741 122.045   9
   2   6 -24 74.0770 135.445   5
   2   6 -24 151.631 123.155   7
   2   6 -23 391.868 141.895   5
   2   6 -23 229.805 119.580   7
  -2   6  23 373.812 137.248   9
   2  -6 -23 469.038 172.759  10
  -2   6  23 122.407 97.5773   4
  -2   6  22 99.4002 99.2306   4
   2  -6 -22-12.6656 157.781  10
   2   6 -22-186.225 122.541   7
  -2   6  22 10.5003 117.465   9
   2   6 -22 262.843 153.527   5
  -2   6  21 428.659 112.996   4
  -2   6  21 390.196 122.082   9
   2  -6 -21 328.168 156.375  10
   2   6 -21 490.982 162.067   5
   2   6 -21 220.228 126.724   7
   2   6 -20 4795.71 285.115   5
  -2   6  20 4656.09 246.170   4
   2  -6 -20 4867.49 300.309  10
   2   6 -20 5226.84 269.875   7
  -2   6  20 4792.32 261.634   9
  -2   6  19 989.423 134.101   4
  -2   6  19 813.257 142.499   9
   2  -6 -19 1060.44 186.883  10
   2   6 -19 788.009 147.615   7
  -2   6  18 4327.96 239.061   9
   2  -6 -18 4329.43 264.512  10
  -2   6  18 4826.84 244.952   4
   2   6 -18 4871.58 253.148   7
  -2   6  17 109.041 98.5400   4
   2  -6 -17 125.554 141.009  10
  -2   6  17 109.472 101.817   9
  -2   6  16 1099.69 142.907   4
   2  -6 -16 1004.38 171.449  10
  -2   6  16 1020.17 134.401   9
  -2   6  15 25.6068 97.3513   4
   2  -6 -15 41.2730 60.2131  12
  -2   6  15 156.165 64.8849  11
   2  -6 -15 69.4955 145.484  10
  -2   6  15-85.7623 97.2417   9
   2  -6 -14 98.7167 133.434  10
   2  -6 -14 189.103 67.8182  12
  -2   6  14 156.253 66.2202  11
  -2   6  14 297.381 113.281   9
   2  -6 -13 47.6276 128.812  10
   2  -6 -13 67.4067 65.7373  12
  -2   6  13 54.8100 90.1880   9
  -2   6  13 31.0959 55.8401  11
  -2   6  13 28.7506 101.845   6
  -2   6  12 2595.61 185.877   6
   2  -6 -12 2461.17 133.329  12
   2  -6 -12 2617.16 196.746  10
  -2   6  12 3000.49 180.230   9
  -2   6  12 3226.30 148.882  11
   2  -6 -11 4071.62 168.810  12
  -2   6  11 4079.90 205.687   6
   2  -6 -11 3830.29 221.152  10
  -2   6  11 4348.11 168.472  11
  -2   6  10 9338.48 307.155   6
   2  -6 -10 9346.85 212.753   3
  -2   6  10 8933.80 269.901   8
   2  -6 -10 9228.60 305.601  10
   2  -6 -10 9282.41 259.071  12
  -2   6  10 10046.7 262.619  11
  -2   6   9 147.915 101.045   6
  -2   6   9 182.272 85.6717   8
  -2   6   9 106.525 65.7509  11
   2  -6  -9 57.7184 110.909  10
   2  -6  -9 109.730 71.3101  12
   2  -6  -9 187.288 50.6270   3
   2  -6  -8-47.4748 52.3251   3
  -2   6   8-7.33729 96.0203   6
   2  -6  -8-112.915 102.349  10
  -2   6   8-33.7834 68.1807  11
   2  -6  -8-0.48370 73.9124  12
  -2   6   8-56.8550 81.5651   8
  -2   6   7 3158.52 179.640   6
   2  -6  -7 3190.36 124.613   3
   2  -6  -7 3099.14 172.414  10
  -2   6   7 3199.31 154.042  11
  -2   6   7 2981.10 144.177   8
   2  -6  -7 3207.40 153.649  12
  -2   6   6 2981.24 151.611  11
   2  -6  -6 2920.20 163.014  10
  -2   6   6 2937.41 173.151   6
   2  -6  -6 3004.39 151.803  12
  -2   6   6 2997.65 142.320   8
   2  -6  -6 3093.96 122.974   3
   2  -6  -5 4323.09 146.318   3
  -2   6   5 4286.35 193.468   6
   2  -6  -5 4203.43 180.512  12
  -2   6   5 4081.08 163.336   8
  -2   6   5 4110.62 177.434  11
  -2   6   4 15355.9 361.522  11
  -2   6   4 15139.3 374.337   6
   2  -6  -4 14816.2 353.803  12
   2  -6  -4 15153.3 318.772   3
  -2   6   4 15447.4 333.981   8
   2  -6  -3 8010.16 217.311   3
  -2   6   3 7886.41 255.201   6
   2  -6  -3 7713.97 247.021  12
  -2   6   3 7845.78 227.464   8
  -2   6   3 8456.27 253.739  11
  -2   6   2 22750.5 477.046   6
   2  -6  -2 21566.1 467.168  12
   2  -6  -2 23012.7 432.692   3
  -2   6   2 23483.3 439.103   5
  -2   6   2 22539.6 471.011  11
   2  -6  -1 625.340 89.7422   3
  -2   6   1 688.739 87.9779   5
  -2   6   1 521.525 102.374   6
  -2   6   1 487.005 92.0033  11
   2  -6  -1 485.294 99.5274  12
  -2   6   0 14803.9 341.096   5
   2  -6   0 14790.2 362.070  12
  -2   6   0 15524.1 367.050  11
   2  -6   0 15238.4 338.701   3
  -2   6   0 15359.0 367.080   6
  -2   6  -1 4724.16 186.757   5
   2  -6   1 4950.24 184.143   3
  -2   6  -1 4999.23 203.588  11
   2  -6   1 4875.92 200.755  12
  -2   6  -1 5044.16 197.078   6
  -2   6  -2 2203.24 141.586   6
   2  -6   2 2291.52 138.551   3
  -2   6  -2 2189.26 144.464  11
  -2   6  -2 2159.05 140.941   5
   2  -6   2 2273.54 151.068  12
  -2   6  -3 919.405 112.965   5
   2  -6   3 940.547 113.974  12
  -2   6  -3 842.862 100.748   6
   2  -6   3 989.589 113.395   3
  -2   6  -3 705.213 107.817  11
   2   6   3 828.407 149.552   8
  -2   6  -4 1026.23 114.801  11
   2  -6   4 1274.54 120.507   3
   2  -6   4 1129.70 116.697  12
  -2   6  -4 1114.61 118.966   5
  -2   6  -4 1120.18 108.797   6
   2   6   4 1379.11 154.350   8
  -2   6  -5 1559.74 122.269   6
   2  -6   5 1793.53 137.536  12
  -2   6  -5 1664.61 142.308   5
   2  -6   5 1732.37 134.379   3
   2   6   5 1486.10 153.959   8
  -2   6  -5 1642.73 131.586  11
   2  -6   6 13571.8 355.676   3
   2  -6   6 14199.8 358.219  12
  -2   6  -6 13223.2 342.434   2
  -2   6  -6 14301.3 366.019   5
  -2   6  -6 13726.4 336.785   6
   2   6   6 14254.7 385.341   8
  -2   6  -6 14046.0 354.831  11
  -2   6  -7 3199.74 183.387   5
   2  -6   7 3110.32 181.513   3
  -2   6  -7 2928.12 156.161   2
   2   6   7 3097.09 156.055   6
  -2   6  -7 2928.84 164.503  11
   2   6   7 3100.96 193.781   8
   2  -6   7 2907.57 166.744  12
   2  -6   8 971.514 114.074  12
  -2   6  -8 738.173 105.893  11
   2   6   8 948.340 105.570   6
  -2   6  -8 767.250 130.927   5
   2  -6   8 927.050 122.258   3
   2   6   8 856.124 143.240   8
  -2   6  -8 665.036 99.4189   2
   2  -6   9 579.683 109.180  12
   2   6   9 555.624 98.6040   6
  -2   6  -9 650.697 134.614   5
   2  -6   9 526.800 120.532   3
   2   6   9 860.268 151.159   8
  -2   6  -9 732.053 106.846   2
  -2   6  -9 511.727 101.777  11
  -2   6 -10 4404.06 202.645  11
   2   6  10 4725.43 242.859   8
  -2   6 -10 4647.63 196.679   2
   2   6  10 4986.44 193.934   6
  -2   6 -10 4799.88 240.658   5
   2  -6  10 4506.15 225.388   3
   2  -6  10 5011.56 212.786  12
  -2   6 -11 2335.81 159.229  11
   2   6  11 2667.36 195.865   8
   2  -6  11 2898.89 171.369  12
   2  -6  11 2608.15 189.935   3
   2   6  11 2569.70 145.350   6
  -2   6 -11 2587.74 159.717   2
  -2  -6 -11 2840.11 234.405  10
  -2   6 -11 2752.31 190.698   5
  -2   6 -12 6691.23 246.961  11
   2   6  12 7252.34 295.971   8
  -2   6 -12 7129.61 295.741   5
  -2   6 -12 6785.27 239.943   2
  -2  -6 -12 6628.31 316.425  10
   2   6  12 7016.92 231.036   6
   2  -6  12 7494.49 262.058  12
   2  -6  12 7231.58 286.497   3
   2   6  13 29.9451 70.0338   6
  -2  -6 -13 15.1706 150.921  10
  -2   6 -13 288.886 143.885   5
  -2   6 -13-13.3274 82.8402   2
   2   6  13 79.1395 130.349   8
   2  -6  13 115.643 90.2310  12
  -2   6 -13 152.470 98.6469  11
   2  -6  14 130.645 83.1043  12
   2   6  14 77.2538 77.4108   6
  -2   6 -14 350.496 99.3666  11
  -2  -6 -14 262.098 157.635  10
  -2   6 -14-143.319 143.562   5
  -2   6 -14 188.154 90.5641   2
   2   6  14 81.7200 139.374   8
  -2   6 -15 661.782 108.203  11
   2   6  15 695.196 92.0024   6
  -2  -6 -15 651.536 174.275  10
  -2   6 -15 379.095 93.8091   2
  -2   6 -15 271.466 140.360   5
   2  -6  15 648.052 108.955  12
  -2   6 -16 2731.96 160.294   2
  -2   6 -16 2739.70 167.761  11
  -2   6 -16 3080.42 222.976   5
  -2  -6 -16 3159.45 257.268  10
   2   6  16 3257.47 235.238   9
   2   6  16 2983.07 152.196   6
   2  -6  16 2989.80 164.492  12
  -2   6 -17 17.6400 72.2095   2
   2   6  17-46.2456 126.274   9
  -2   6 -17-56.9734 128.424   5
  -2  -6 -17-350.551 164.800  10
   2   6  18-26.1899 130.230   9
  -2   6 -18-40.7255 146.760   5
  -2  -6 -18-40.0856 156.044  10
   2  -6  18 377.372 142.652   1
   2  -6  19 542.641 151.956   1
  -2   6 -19 758.578 166.024   5
   2   6  19 352.545 137.796   9
  -2  -6 -19 539.428 183.065  10
  -2  -6 -20 249.605 171.994  10
   2  -6  20 144.391 120.730   1
  -2   6 -20 295.138 134.047   5
   2   6  20 159.457 144.166   9
  -2  -6 -21 988.645 211.909  10
   2  -6  21 669.365 156.951   1
   2   6  21 936.092 180.194   9
   2   6  22 485.194 173.458   9
   2  -6  22 236.775 137.324   1
  -2   6 -22 48.6183 141.946   5
  -2  -6 -22 137.086 163.926  10
  -2  -6 -23-103.849 165.216  10
   2  -6  23 38.0770 123.948   1
  -2   6 -23 70.2361 125.876   5
   2   6  23-77.4822 162.128   9
   2  -6  24-126.567 141.147   1
  -2  -6 -24-121.367 160.582  10
  -2   6 -24 124.626 152.988   5
   2   6  24 326.467 163.220   9
  -2  -6 -25 588.375 190.949  10
   2  -6  25 792.069 178.526   1
  -2   6 -25 585.985 183.311   5
   2   6  25 705.446 161.158   9
  -2   6 -26 128.514 152.442   5
  -2  -6 -26 216.291 168.357  10
   2  -7 -25-42.0387 184.133  10
  -2   7  25 192.592 121.814   9
   2   7 -25-9.46299 156.944   5
   2   7 -24-156.765 171.900   5
  -2   7  24 123.240 128.921   9
  -2   7  23 189.068 110.885   4
   2  -7 -23 353.039 187.625  10
   2   7 -23 235.098 159.072   5
  -2   7  23-88.1363 127.405   9
   2   7 -22 196.907 155.693   5
  -2   7  22 304.376 104.629   4
   2  -7 -22 351.410 177.168  10
  -2   7  22 256.639 121.729   9
   2  -7 -21 78.4465 154.554  10
  -2   7  21-31.1936 109.724   9
   2   7 -21 53.4245 142.608   5
  -2   7  21-127.156 102.387   4
  -2   7  20 159.955 108.417   9
  -2   7  20 289.379 108.327   4
   2   7 -20 274.005 143.727   5
   2  -7 -20 168.092 161.826  10
  -2   7  19 239.496 112.709   4
   2  -7 -19 243.134 171.371  10
  -2   7  19 238.657 105.240   9
   2   7 -19-31.6889 140.415   5
   2  -7 -18 2584.45 235.532  10
  -2   7  18 2499.92 192.767   9
  -2   7  18 2794.70 201.786   4
  -2   7  17 3411.91 219.028   4
   2  -7 -17 3220.93 238.445  10
  -2   7  17 2975.39 209.012   9
   2  -7 -16 5373.00 299.249  10
  -2   7  16 5171.33 253.167   9
  -2   7  16 5241.10 257.555   4
  -2   7  15-51.9409 105.845   6
   2  -7 -15-48.3549 68.0886  12
  -2   7  15-37.2463 98.0110   9
  -2   7  15-61.7838 63.4312  11
   2  -7 -14 2649.56 218.034  10
  -2   7  14 2616.45 191.987   6
   2  -7 -14 2373.79 138.813  12
  -2   7  14 2543.84 137.538  11
  -2   7  14 2558.32 181.188   9
   2  -7 -13 6767.40 230.813  12
  -2   7  13 7183.50 230.671  11
  -2   7  13 7182.91 277.516   9
   2  -7 -13 7047.80 309.636  10
  -2   7  13 7151.32 288.945   6
  -2   7  12 156.579 96.5635   8
   2  -7 -12 309.649 86.8536  12
   2  -7 -12 294.579 146.337  10
  -2   7  12 188.132 80.8005  11
   2  -7 -12 225.863 50.6387   3
  -2   7  12 283.578 113.744   6
  -2   7  11 1568.75 140.813   8
  -2   7  11 1681.10 164.234   6
  -2   7  11 1672.60 122.621  11
   2  -7 -11 1785.61 88.1152   3
   2  -7 -11 1718.30 178.952  10
   2  -7 -11 1635.42 134.295  12
   2  -7 -10 527.274 143.369  10
   2  -7 -10 604.757 100.768  12
   2  -7 -10 600.985 62.1090   3
  -2   7  10 480.470 125.965   6
  -2   7  10 529.979 92.1460  11
  -2   7  10 668.457 113.815   8
   2  -7  -9 1792.32 138.586  12
  -2   7   9 2138.90 135.927  11
   2  -7  -9 1901.87 171.217  10
  -2   7   9 2184.46 171.855   6
  -2   7   9 1711.89 136.757   8
   2  -7  -9 1923.88 99.4929   3
  -2   7   8 20194.1 442.776   8
   2  -7  -8 20587.0 457.628  12
   2  -7  -8 20936.6 382.789   3
  -2   7   8 20557.8 452.507  11
   2  -7  -8 20348.1 482.346  10
  -2   7   8 20958.5 496.789   6
  -2   7   7 662.833 99.9422  11
  -2   7   7 570.894 131.227   6
   2  -7  -7 645.151 108.485  12
  -2   7   7 478.684 96.1507   8
   2  -7  -7 616.918 73.7434   3
  -2   7   6 11062.5 308.475  11
  -2   7   6 10764.5 330.346   6
  -2   7   6 9597.80 282.068   8
   2  -7  -6 10514.6 249.930   3
   2  -7  -6 10724.2 306.318  12
   2  -7  -5 4573.21 201.291  12
  -2   7   5 4812.56 202.953  11
  -2   7   5 4947.04 228.422   6
   2  -7  -5 4634.11 165.213   3
  -2   7   5 4417.42 188.282   8
   2  -7  -4 1609.15 140.246  12
  -2   7   4 1292.05 140.299   6
  -2   7   4 1273.05 118.324   8
   2  -7  -4 1409.87 102.092   3
  -2   7   4 1431.04 128.930  11
   2  -7  -3 1787.40 143.892  12
  -2   7   3 1906.35 146.027  11
  -2   7   3 2008.99 137.782   8
  -2   7   3 1814.59 152.909   6
   2  -7  -3 1826.08 117.380   3
   2  -7  -2 52905.3 898.820  12
   2  -7  -2 51016.5 833.465   3
  -2   7   2 50942.8 888.826  11
  -2   7   2 53737.0 844.423   5
  -2   7   2 51693.7 901.468   6
  -2   7   1 18382.7 402.898   5
   2  -7  -1 18269.2 394.700   3
  -2   7   1 18237.4 438.740   6
  -2   7   1 18664.3 435.849  11
   2  -7  -1 18608.2 439.551  12
  -2   7   0 27.6755 78.9955   5
   2  -7   0 198.584 101.462  12
  -2   7   0 5.23416 99.7975   6
  -2   7   0 126.727 98.9259  11
   2  -7   0 131.244 77.5698   3
  -2   7  -1 11482.8 329.695   6
  -2   7  -1 11723.1 337.106  11
   2  -7   1 11947.0 312.487   3
  -2   7  -1 11920.6 313.031   5
   2  -7   1 11541.9 341.412  12
  -2   7  -2 19295.6 445.225   6
   2  -7   2 18633.3 424.708   3
   2  -7   2 20247.3 460.988  12
  -2   7  -2 19258.8 432.672   5
  -2   7  -2 19204.7 454.425  11
   2  -7   3 3572.08 195.891  12
   2  -7   3 3347.12 172.990   3
   2   7   3 3842.21 225.795   8
  -2   7  -3 3339.61 191.149  11
  -2   7  -3 3654.79 185.113   5
  -2   7  -3 3591.11 184.986   6
   2  -7   4 32997.9 648.226  12
  -2   7  -4 31481.1 621.087   6
  -2   7  -4 32113.8 641.497  11
   2   7   4 34096.5 674.428   8
  -2   7  -4 32898.8 631.401   5
   2  -7   4 31318.7 624.500   3
  -2   7  -5 747.707 115.199   6
   2  -7   5 988.563 136.583  12
  -2   7  -5 837.762 121.781  11
   2  -7   5 859.825 127.806   3
   2   7   5 980.754 162.835   8
  -2   7  -5 792.099 124.834   5
  -2   7  -6 13858.5 359.784   6
   2  -7   6 13847.1 381.358  12
  -2   7  -6 13093.0 372.799  11
   2   7   6 13886.3 256.731   5
   2  -7   6 13467.7 373.805   3
   2   7   6 14136.9 407.391   8
  -2   7  -6 13979.3 380.020   5
   2  -7   7 14365.1 395.624   3
   2  -7   7 15249.5 407.687  12
   2   7   7 14877.7 252.186   5
  -2   7  -7 15016.7 406.199   5
  -2   7  -7 13950.9 390.100  11
   2   7   7 14458.8 376.297   6
   2   7   7 15012.3 423.632   8
   2   7   8 1687.40 186.782   8
   2   7   8 1851.88 141.830   6
  -2   7  -8 1583.83 161.384   5
   2  -7   8 1926.94 162.406  12
   2  -7   8 1960.42 166.577   3
   2   7   8 1652.08 52.0002   5
  -2   7  -8 1801.99 155.164  11
   2  -7   9-8.92595 104.218  12
   2   7   9 50.3658 88.5297   6
  -2   7  -9-110.153 133.022   5
  -2   7  -9 57.9716 97.2044  11
   2   7   9-297.827 146.215   8
   2  -7   9-9.17475 113.779   3
   2   7  10 3200.62 175.497   6
  -2   7 -10 3025.46 214.052   5
  -2   7 -10 3263.55 196.181  11
   2   7  10 3131.03 223.905   8
   2  -7  10 3136.07 188.523  12
   2  -7  10 3083.81 202.841   3
   2   7  11 6585.23 300.343   8
   2  -7  11 6955.68 273.038  12
  -2   7 -11 6269.38 258.766  11
  -2   7 -11 6727.57 292.407   5
   2   7  11 6579.67 248.010   6
   2  -7  11 7143.52 294.142   3
   2  -7  12 4300.20 214.239  12
  -2   7 -12 3847.96 247.450   5
   2   7  12 4136.28 193.935   6
  -2   7 -12 3921.42 205.847  11
   2   7  12 4045.84 247.090   8
  -2   7 -13 2784.72 219.387   5
   2  -7  13 3238.97 191.185  12
   2   7  13 3110.85 171.847   6
  -2  -7 -13 3352.13 274.727  10
   2   7  13 3247.29 231.362   8
  -2   7 -13 2798.18 181.990  11
   2  -7  14 18887.2 461.334  12
   2   7  14 18060.9 429.618   6
  -2  -7 -14 18966.8 540.747  10
  -2   7 -14 17398.2 507.877   5
  -2   7 -14 16529.1 441.928  11
   2   7  14 18506.6 511.684   8
   2  -7  15 973.245 127.670  12
   2   7  15 996.658 112.538   6
   2   7  15 1077.02 175.816   8
  -2  -7 -15 755.301 190.898  10
  -2   7 -15 1000.16 130.813  11
  -2   7 -15 963.745 174.370   5
   2   7  16-84.0173 72.4838   6
  -2  -7 -16-107.473 168.714  10
  -2   7 -16 24.2062 139.817   5
   2   7  17 1458.51 127.883   6
  -2  -7 -17 1526.63 221.933  10
   2   7  17 1355.85 183.588   9
  -2   7 -17 1414.15 181.540   5
  -2   7 -18 6204.32 319.765   5
   2   7  18 6509.45 336.520   9
  -2  -7 -18 6550.53 343.503  10
  -2  -7 -19 46.9610 165.814  10
  -2   7 -19 172.065 138.374   5
   2   7  19 114.687 143.432   9
   2  -7  20-39.1440 132.830   1
  -2  -7 -20 75.6885 174.969  10
   2   7  20-62.9175 121.244   9
  -2   7 -20-1.86690 148.938   5
  -2   7 -21 168.547 143.699   5
  -2  -7 -21 234.271 178.206  10
   2  -7  21 164.296 122.866   1
   2   7  21-59.6720 130.987   9
  -2   7 -22-33.5885 157.193   5
   2   7  22-107.702 120.696   9
   2  -7  22 284.172 142.986   1
  -2  -7 -22-107.485 158.069  10
  -2   7 -23 300.004 151.887   5
   2  -7  23 223.569 148.661   1
   2   7  23 543.632 148.717   9
  -2  -7 -23 306.538 193.838  10
  -2  -7 -24 145.751 183.340  10
   2   7  24 83.3720 140.413   9
  -2   7 -24 7.62336 143.471   5
   2  -7  24 99.2981 118.066   1
  -2  -7 -25 214.876 197.034  10
  -2   7 -25-64.6293 173.838   5
   2   7  25 79.0162 153.754   9
   2  -7  25-34.7131 150.083   1
   2   8 -24 292.480 154.177   5
  -2   8  24-54.4875 112.204   9
  -2   8  23 197.254 107.599   4
   2  -8 -23-137.991 180.602  10
  -2   8  23 176.570 133.774   9
   2   8 -23 2.30487 135.269   5
  -2   8  22 88.4393 133.104   9
  -2   8  22-167.077 107.131   4
   2  -8 -22-34.5710 170.700  10
   2   8 -22 174.316 144.769   5
  -2   8  21 1488.77 169.946   4
   2   8 -21 1528.79 207.898   5
   2  -8 -21 1474.82 219.692  10
  -2   8  21 1354.44 177.104   9
   2  -8 -20 177.219 182.423  10
  -2   8  20 280.066 113.309   4
   2   8 -20 91.1702 135.165   5
  -2   8  20 109.705 126.188   9
  -2   8  19 1659.06 172.321   4
  -2   8  19 1608.85 178.829   9
   2  -8 -19 1369.99 204.659  10
   2   8 -19 1659.59 199.377   5
  -2   8  18-98.3853 111.221   4
   2   8 -18 44.6861 143.789   5
  -2   8  18 17.8840 116.065   9
   2  -8 -18-99.3831 167.922  10
  -2   8  17 236.045 108.807   9
   2  -8 -17 309.252 169.267  10
   2   8 -17 122.583 144.978   5
   2  -8 -16 1118.14 189.628  10
  -2   8  16 963.486 145.980   6
  -2   8  16 967.477 143.412   9
   2   8 -16 929.881 169.861   5
  -2   8  15 3661.99 227.421   6
   2  -8 -15 3758.79 262.713  10
  -2   8  15 3651.00 221.641   9
   2  -8 -14 4627.57 283.797  10
  -2   8  14 4989.67 260.158   6
  -2   8  14 5402.89 256.247   9
   2  -8 -14 4819.82 205.560  12
  -2   8  14 5491.94 211.812  11
   2  -8 -13 4497.43 203.648  12
  -2   8  13 5180.61 263.348   6
  -2   8  13 4985.23 204.408  11
  -2   8  13 4876.98 234.539   8
   2  -8 -13 4726.62 266.865  10
  -2   8  12 179.576 126.544   6
   2  -8 -12 135.297 152.305  10
   2  -8 -12 96.4037 81.9987  12
  -2   8  12 185.442 88.1423  11
  -2   8  12 171.042 103.880   8
  -2   8  11-143.535 120.489   6
  -2   8  11 34.0059 109.072   8
  -2   8  11-28.5792 78.9843  11
   2  -8 -11-79.4238 140.566  10
   2  -8 -11 116.105 89.2055  12
  -2   8  10 385.575 127.542   6
  -2   8  10 458.958 98.9784  11
   2  -8 -10 346.232 106.815  12
   2  -8 -10 570.448 165.075  10
   2  -8 -10 385.444 59.2811   3
  -2   8  10 211.908 111.245   8
  -2   8   9 973.875 152.072   6
  -2   8   9 920.314 119.731  11
   2  -8  -9 890.471 79.3160   3
   2  -8  -9 693.486 114.706  12
  -2   8   9 711.898 119.302   8
   2  -8  -8 228.559 100.280  12
  -2   8   8 286.402 129.297   6
   2  -8  -8 282.919 62.4418   3
  -2   8   8 285.344 103.976   8
  -2   8   8 204.749 95.2466  11
   2  -8  -7 1430.37 99.9804   3
  -2   8   7 1350.52 137.099  11
   2  -8  -7 1416.03 146.710  12
  -2   8   7 1396.03 163.925   6
  -2   8   7 1440.81 137.401   8
   2  -8  -6 4814.81 172.626   3
  -2   8   6 4673.48 237.518   6
  -2   8   6 4787.28 217.739  11
   2  -8  -6 4952.20 223.109  12
  -2   8   6 4766.88 209.526   8
   2  -8  -5 34.6301 98.1159  12
   2  -8  -5 92.3730 67.2301   3
  -2   8   5 161.485 96.1245  11
  -2   8   5 99.2674 122.255   6
  -2   8   5 10.6357 106.236   8
  -2   8   4 1510.12 139.804   8
   2  -8  -4 1357.53 107.942   3
  -2   8   4 1328.79 156.077   6
  -2   8   4 1437.15 143.542  11
   2  -8  -4 1545.33 147.156  12
  -2   8   3-59.0108 99.9363  11
   2  -8  -3 67.1419 104.480  12
   2  -8  -3-43.4749 72.8568   3
  -2   8   3 126.972 111.331   8
  -2   8   3 40.1788 116.596   6
  -2   8   2 2645.78 185.801   6
  -2   8   2 2501.00 148.243   5
   2  -8  -2 2354.31 142.972   3
   2  -8  -2 2291.32 168.293  12
  -2   8   2 2427.59 168.568  11
   2  -8  -1 11134.2 306.498   3
  -2   8   1 11804.2 353.218  11
  -2   8   1 11517.8 313.988   5
   2  -8  -1 11732.4 354.186  12
  -2   8   1 11492.6 349.911   6
  -2   8   0 1258.73 130.402   5
   2  -8   0 1205.95 123.290   3
  -2   8   0 1156.18 140.403  11
  -2   8   0 1337.56 152.723   6
   2  -8   0 1082.02 146.233  12
  -2   8  -1 3191.25 196.919  11
  -2   8  -1 3095.32 192.119   6
   2  -8   1 2984.11 198.696  12
   2  -8   1 3013.60 166.554   3
  -2   8  -1 3142.03 176.698   5
  -2   8  -2-16.5519 97.7535   5
  -2   8  -2-26.2940 108.987   6
   2  -8   2 64.4356 119.434  12
   2  -8   2-36.6795 88.7090   3
  -2   8  -2 106.233 120.398  11
  -2   8  -3 679.732 125.460   5
  -2   8  -3 389.796 117.777  11
   2  -8   3 370.081 121.724  12
  -2   8  -3 553.172 122.580   6
   2  -8   3 508.505 116.658   3
   2   8   3 618.666 178.537   8
  -2   8  -4 86.2745 111.084   6
   2  -8   4-3.70674 98.7458   3
   2  -8   4-32.7494 113.805  12
   2   8   4 86.3073 51.1223   5
  -2   8  -4-58.4826 111.173  11
  -2   8  -4-59.7330 111.520   5
   2   8   4-116.853 153.403   8
   2  -8   5 10.7845 108.451  12
   2  -8   5 184.677 111.492   3
  -2   8  -5 114.973 104.306  11
  -2   8  -5 80.2484 119.966   5
  -2   8  -5 115.451 106.347   6
   2   8   5 98.8264 45.3676   5
   2   8   5 94.0808 154.348   8
   2  -8   6 541.202 126.948   3
   2   8   6 527.291 56.8617   5
   2  -8   6 434.133 119.982  12
  -2   8  -6 227.918 112.047   6
   2   8   6 466.141 162.435   8
  -2   8  -6 561.573 127.722  11
  -2   8  -6 740.783 140.844   5
   2   8   7 107.457 37.9556   5
   2  -8   7 39.1395 115.728  12
  -2   8  -7 134.796 113.764  11
   2   8   7 91.9728 100.493   6
  -2   8  -7 147.445 126.121   5
   2  -8   7 169.394 118.589   3
   2   8   7 137.838 145.979   8
  -2   8  -7 156.924 98.3547   6
   2   8   8 1038.38 175.679   8
  -2   8  -8 1194.60 163.594   5
   2   8   8 1055.81 135.021   6
  -2   8  -8 894.472 140.340  11
   2  -8   8 1028.10 145.957  12
   2  -8   8 1131.21 153.844   3
   2  -8   9 757.486 129.927  12
   2   8   9 797.250 123.603   6
   2  -8   9 902.133 146.980   3
  -2   8  -9 746.577 153.302   5
   2   8   9 862.792 171.723   8
  -2   8  -9 716.301 126.494  11
   2  -8  10 581.956 128.975  12
   2   8  10 583.671 126.345   6
  -2   8 -10 730.152 133.991  11
   2   8  10 491.073 150.842   8
  -2   8 -10 411.980 136.265   5
   2   8  11 2184.48 162.562   6
  -2   8 -11 1814.75 167.947  11
  -2   8 -11 2178.23 203.046   5
   2  -8  11 2242.00 179.069  12
   2   8  11 2065.72 210.764   8
   2   8  12 4059.88 205.862   6
  -2   8 -12 3629.89 212.146  11
   2  -8  12 3940.23 220.541  12
  -2   8 -12 3782.30 250.962   5
   2   8  12 3190.89 243.027   8
   2  -8  13 4652.17 236.107  12
   2   8  13 4276.70 217.219   6
   2   8  13 4267.49 262.670   8
  -2   8 -13 4906.44 278.715   5
  -2   8 -13 4273.78 229.696  11
   2  -8  14 1758.11 157.380  12
  -2   8 -14 1628.01 156.496  11
   2   8  14 1743.89 147.535   6
  -2   8 -14 1621.79 198.669   5
   2   8  14 1850.50 203.784   8
   2   8  15 1398.82 136.647   6
   2   8  15 1208.94 176.665   8
  -2   8 -15 1285.47 184.225   5
   2   8  16 2232.90 161.192   6
   2   8  16 2189.84 208.127   8
  -2  -8 -16 2790.62 268.990  10
  -2   8 -16 1919.85 214.723   5
   2   8  17-30.9802 85.4720   6
  -2   8 -17 61.1073 139.394   5
  -2  -8 -17 343.634 201.008  10
   2   8  18 1336.94 196.142   9
  -2   8 -18 1332.15 191.590   5
  -2  -8 -18 1546.01 230.831  10
  -2  -8 -19 163.183 187.075  10
   2   8  19 118.133 151.263   9
  -2   8 -19 247.493 163.613   5
  -2  -8 -20 129.044 189.102  10
  -2   8 -20-10.5205 144.249   5
   2   8  20-27.7346 136.504   9
  -2  -8 -21-174.728 169.121  10
  -2   8 -21-48.9636 158.028   5
   2   8  21-53.5565 130.446   9
   2  -8  21 58.4403 120.763   1
  -2   8 -22 483.148 149.280   5
   2  -8  22 384.001 155.603   1
   2   8  22 360.691 133.945   9
  -2  -8 -22 656.967 211.482  10
   2  -8  23 123.996 139.230   1
  -2   8 -23 365.433 182.480   5
  -2  -8 -23 125.964 182.920  10
   2   8  23 33.1366 127.205   9
  -2   8 -24 25.8057 150.955   5
  -2  -8 -24-156.621 174.013  10
   2  -8  24 169.375 129.683   1
   2   8  24 103.688 134.660   9
  -2   9  23 1048.71 163.444   4
  -2   9  23 1404.98 188.416   9
   2   9 -23 1514.57 237.042   5
   2  -9 -23 1517.65 248.306  10
  -2   9  22 57.8257 95.3758   4
   2   9 -22-40.4154 160.112   5
   2  -9 -22-0.20764 173.215  10
  -2   9  22 60.1347 136.252   9
  -2   9  21 77.6056 104.991   4
  -2   9  21 160.032 120.403   9
   2  -9 -21 111.889 181.040  10
   2   9 -21-2.99010 161.374   5
  -2   9  20-100.064 109.020   4
   2  -9 -20 123.026 160.462  10
  -2   9  20-13.9234 118.820   9
   2   9 -20 9.36938 144.520   5
   2  -9 -19 193.438 181.555  10
   2   9 -19-48.6340 144.279   5
  -2   9  19 90.5797 110.169   9
  -2   9  19 120.209 101.235   4
   2  -9 -18 16.2370 161.798  10
   2   9 -18 153.638 149.512   5
  -2   9  18-2.95769 99.0354   9
  -2   9  17 322.788 131.085   6
  -2   9  17 406.020 127.873   9
   2   9 -17 662.909 169.463   5
   2  -9 -17 101.790 162.209  10
  -2   9  16 837.197 159.799   6
   2  -9 -16 626.392 179.147  10
  -2   9  16 599.142 134.878   9
   2   9 -16 645.087 163.676   5
  -2   9  15 84.8028 124.127   6
   2  -9 -15 57.8849 158.834  10
  -2   9  15 149.225 123.020   9
   2   9 -15-157.521 146.084   5
   2   9 -14 75.6346 153.764   5
  -2   9  14 406.135 129.448   6
   2  -9 -14 272.254 172.226  10
  -2   9  13 3477.86 228.369   6
   2   9 -13 3180.17 230.082   5
  -2   9  13 3424.34 208.197   8
   2  -9 -13 4189.15 270.097  10
  -2   9  12 7683.74 325.610   6
   2  -9 -12 7263.93 271.909  12
   2   9 -12 7551.70 331.567   5
  -2   9  12 7708.65 277.135  11
  -2   9  12 6918.25 281.948   8
  -2   9  11 18040.6 472.465   8
  -2   9  11 18778.7 514.745   6
   2  -9 -11 18335.7 458.305  12
  -2   9  11 18880.2 463.565  11
  -2   9  10 1525.26 181.923   6
   2  -9 -10 1622.22 152.282  12
  -2   9  10 1569.65 151.592  11
  -2   9  10 1737.90 164.992   8
  -2   9   9 5541.15 285.901   6
   2  -9  -9 5359.80 171.697   3
   2  -9  -9 5139.98 238.211  12
  -2   9   9 5974.08 252.785  11
  -2   9   9 5385.12 241.949   8
   2  -9  -8-0.23935 101.595  12
  -2   9   8 38.6417 123.317   6
  -2   9   8 18.8817 108.277   8
   2  -9  -8 140.164 61.1526   3
  -2   9   8-1.42580 99.4010  11
   2  -9  -7 6386.28 264.828  12
  -2   9   7 6392.13 286.942   6
  -2   9   7 5964.68 247.070   8
  -2   9   7 6411.59 261.983  11
   2  -9  -7 5926.16 194.172   3
   2  -9  -6 1622.29 156.125  12
  -2   9   6 1546.75 153.732   8
  -2   9   6 1448.28 152.854  11
  -2   9   6 1574.69 177.164   6
   2  -9  -6 1569.35 112.358   3
   2  -9  -5 495.109 121.617  12
  -2   9   5 510.045 123.359   8
   2  -9  -5 395.142 79.5988   3
  -2   9   5 370.700 119.816  11
  -2   9   5 551.114 144.254   6
  -2   9   4 5837.96 249.865   8
   2  -9  -4 5771.28 207.793   3
  -2   9   4 5981.26 276.480   6
  -2   9   4 6173.63 268.414  11
   2  -9  -4 5925.49 263.786  12
  -2   9   3 486.726 137.632   6
  -2   9   3 638.653 104.677   5
   2  -9  -3 828.316 145.496  12
   2  -9  -3 537.847 97.7029   3
  -2   9   3 507.635 128.710  11
  -2   9   3 398.609 129.353   8
   2  -9  -2 2002.93 179.012  12
  -2   9   2 2208.95 187.956   6
  -2   9   2 2000.99 144.247   5
   2  -9  -2 1949.07 139.133   3
  -2   9   2 1890.93 173.186  11
  -2   9   1 7761.09 265.749   5
  -2   9   1 7426.42 297.178  11
   2  -9  -1 7112.06 296.981  12
  -2   9   1 7353.00 306.620   6
   2  -9  -1 7220.32 249.476   3
   2  -9   0 475.029 133.611  12
  -2   9   0 568.206 141.470   6
  -2   9   0 761.686 121.259   5
   2  -9   0 614.418 114.365   3
   2   9   0 603.663 102.168   5
  -2   9   0 571.124 135.575  11
   2  -9   1 2343.42 164.085   3
   2   9   1 2314.87 140.004   5
   2  -9   1 2324.04 186.008  12
  -2   9  -1 2383.48 168.918   5
  -2   9  -1 2344.31 186.014  11
  -2   9  -1 2152.69 184.367   6
   2   9   2 2819.66 145.252   5
  -2   9  -2 2502.45 193.525   6
  -2   9  -2 3076.48 187.476   5
   2  -9   2 2723.06 202.322  12
   2  -9   2 2421.21 166.830   3
  -2   9  -2 2528.61 199.189  11
  -2   9  -3-64.2937 125.956   6
  -2   9  -3 103.926 118.738  11
  -2   9  -3 90.6944 111.004   5
   2   9   3 148.453 67.6255   5
   2  -9   3 125.151 126.915  12
   2  -9   3 115.165 106.076   3
   2   9   4 2489.51 123.128   5
  -2   9  -4 2171.33 177.096   5
   2  -9   4 2583.21 193.303  12
  -2   9  -4 2407.59 189.684   6
   2  -9   4 2321.67 177.212   3
  -2   9  -4 2734.88 200.774  11
   2   9   4 1925.90 216.237   8
  -2   9  -5 3549.75 221.768   5
   2  -9   5 3728.62 228.315  12
  -2   9  -5 3106.18 204.185   6
   2   9   5 3599.65 137.836   5
  -2   9  -5 3429.04 224.094  11
   2  -9   5 3503.44 206.993   3
   2   9   5 3715.91 252.631   8
   2   9   6 712.578 137.335   6
  -2   9  -6 781.267 142.793   5
  -2   9  -6 847.149 144.142   6
  -2   9  -6 689.096 142.514  11
   2   9   6 788.881 69.3005   5
   2  -9   6 578.321 131.973   3
   2   9   6 646.507 173.649   8
   2  -9   6 824.536 145.695  12
  -2   9  -7 1237.63 166.366   5
   2   9   7 1266.70 202.835   8
  -2   9  -7 988.396 144.295  11
   2  -9   7 1253.02 161.460  12
   2  -9   7 1272.92 160.509   3
  -2   9  -7 1107.98 147.759   6
   2   9   7 1203.05 149.560   6
   2   9   8 12147.7 423.386   8
  -2   9  -8 11626.4 367.082   6
   2   9   8 11547.9 371.434   6
  -2   9  -8 12021.2 395.731   5
   2  -9   8 12210.9 399.772  12
  -2   9  -8 11289.3 387.465  11
   2  -9   9 10355.5 365.013  12
   2   9   9 9928.52 337.485   6
  -2   9  -9 8660.44 338.481  11
   2   9   9 9538.31 372.692   8
  -2   9  -9 9675.98 332.989   6
  -2   9  -9 9323.25 355.245   5
   2   9  10 2140.95 182.331   6
   2  -9  10 2042.62 187.908  12
  -2   9 -10 1678.28 172.987  11
   2   9  10 1990.63 216.288   8
  -2   9 -10 1650.36 191.001   5
  -2   9 -11 2314.68 207.922   5
   2   9  11 2553.75 227.449   8
   2  -9  11 2375.31 194.516  12
  -2   9 -11 2109.63 182.539  11
   2   9  11 2427.94 182.384   6
   2  -9  12 2075.03 181.852  12
  -2   9 -12 2184.01 207.696   5
  -2   9 -12 2024.42 178.622  11
   2   9  12 2101.79 215.532   8
   2   9  12 2092.91 168.959   6
   2  -9  13 1463.92 162.552  12
   2   9  13 937.853 134.401   6
  -2   9 -13 1465.74 163.041  11
  -2   9 -13 1029.29 183.881   5
   2   9  13 1085.89 182.771   8
   2   9  14 7696.74 297.763   6
  -2   9 -14 7575.23 351.971   5
   2   9  14 7335.26 346.016   8
   2   9  15 2094.06 172.579   6
  -2   9 -15 2441.21 234.468   5
   2   9  15 2438.03 230.351   8
  -2   9 -16 1.14417 152.105   5
   2   9  16 214.193 145.311   8
   2   9  16 161.156 98.1288   6
   2   9  17 901.296 172.627   8
  -2   9 -17 1193.77 189.184   5
   2   9  17 1166.09 136.072   6
  -2   9 -18 28.0131 141.578   5
  -2   9 -19 1466.97 217.076   5
   2   9  19 1520.49 212.135   9
   2   9  20-6.10923 129.303   9
  -2   9 -20-15.4116 168.260   5
  -2   9 -21 46.2202 136.430   5
   2   9  21 75.9972 126.737   9
  -2   9 -22-323.096 184.864   5
  -2  -9 -22 316.547 204.112  10
   2   9  22-150.385 153.660   9
   2  -9  22 65.4539 153.164   1
   2   9  23-136.025 152.207   9
  -2   9 -23 48.9904 155.990   5
   2  10 -22 304.406 188.136   5
   2 -10 -22 518.129 202.158  10
  -2  10  22 225.951 121.756   4
  -2  10  22 227.009 151.050   9
  -2  10  21 531.135 138.091   4
   2 -10 -21 141.351 190.213  10
  -2  10  21 270.227 147.491   9
   2  10 -21 581.736 193.645   5
   2  10 -20 111.468 162.384   5
  -2  10  20 250.395 114.136   4
  -2  10  20 448.277 144.398   9
   2 -10 -20 282.796 184.563  10
   2 -10 -19 137.975 174.408  10
  -2  10  19-3.99032 111.783   9
   2  10 -19-49.2478 142.675   5
  -2  10  18 25.9758 112.752   6
   2 -10 -18 140.206 177.677  10
  -2  10  18 101.008 114.548   9
   2  10 -18-143.468 166.469   5
   2 -10 -17 172.203 174.769  10
  -2  10  17-48.1234 122.453   6
   2  10 -17 27.2768 157.384   5
  -2  10  17 183.606 126.500   9
  -2  10  16 603.128 134.333   9
   2 -10 -16 776.164 200.748  10
  -2  10  16 799.564 157.765   6
   2  10 -16 439.447 159.240   5
   2  10 -15-50.2274 151.681   5
  -2  10  15 31.5792 130.573   6
   2  10 -14 970.793 172.074   5
  -2  10  14 947.278 148.602   8
  -2  10  14 889.335 162.568   6
   2  10 -13 1314.51 187.189   5
  -2  10  13 1262.09 151.832   8
  -2  10  13 1413.90 180.591   6
  -2  10  12 3776.57 248.265   6
   2  10 -12 3446.16 247.156   5
  -2  10  12 3814.70 224.385   8
   2  10 -11-101.710 145.874   5
  -2  10  11 195.378 96.4078  11
  -2  10  11 95.8838 127.492   6
   2 -10 -11 198.034 104.336  12
  -2  10  11 207.425 110.768   8
  -2  10  10 2268.23 213.137   6
   2 -10 -10 2008.36 165.088  12
  -2  10  10 2150.37 173.181  11
   2  10 -10 2290.37 197.455   5
  -2  10  10 2068.10 174.958   8
  -2  10   9 5170.52 286.250   6
   2  10  -9 5216.17 275.111   5
  -2  10   9 5348.49 253.408  11
   2 -10  -9 4971.35 244.208  12
  -2  10   9 5056.19 246.180   8
   2 -10  -8 12.8081 105.125  12
  -2  10   8 96.7254 107.249  11
   2  10  -8 106.700 119.151   5
  -2  10   8 162.121 141.904   6
  -2  10   8-31.1187 107.850   8
  -2  10   7 1408.46 154.095  11
  -2  10   7 1337.43 180.421   6
   2 -10  -7 1365.54 107.501   3
   2 -10  -7 1199.06 149.416  12
  -2  10   7 1363.97 157.439   8
   2  10  -7 1209.27 157.986   5
   2 -10  -6 173.908 118.791  12
  -2  10   6 230.681 133.789   6
   2  10  -6 214.035 115.758   5
  -2  10   6 327.180 124.513  11
   2 -10  -6 321.290 81.0095   3
  -2  10   6 333.680 122.577   8
   2 -10  -5 4358.93 185.644   3
  -2  10   5 4489.00 243.469  11
   2 -10  -5 4581.74 245.443  12
   2  10  -5 4421.95 232.872   5
  -2  10   5 4414.65 255.275   6
  -2  10   5 4260.91 234.364   8
  -2  10   4 9581.31 361.416   6
   2 -10  -4 9095.61 278.209   3
  -2  10   4 8882.51 342.373  11
   2  10  -4 9742.92 322.856   5
  -2  10   4 9261.05 330.902   8
   2 -10  -4 8971.15 344.550  12
  -2  10   3 799.834 143.959  11
   2 -10  -3 879.834 158.058  12
  -2  10   3 990.890 169.212   6
   2 -10  -3 927.899 116.314   3
   2  10  -3 940.696 136.859   5
  -2  10   3 992.090 125.493   5
  -2  10   3 1055.19 155.433   8
   2  10  -2 3825.76 197.545   5
  -2  10   2 3505.37 236.814   6
   2 -10  -2 3038.65 175.623   3
  -2  10   2 3421.73 225.603  11
  -2  10   2 3612.85 193.903   5
   2 -10  -2 3405.25 225.713  12
   2 -10  -1 184.282 95.2277   3
  -2  10   1 366.741 143.163  11
  -2  10   1 46.6795 96.3769   5
   2 -10  -1 207.933 125.360  12
   2  10  -1 286.142 98.9193   5
  -2  10   1 106.820 132.830   6
  -2  10   0 1488.78 146.522   5
   2 -10   0 1718.49 180.426  12
  -2  10   0 1689.26 186.839   6
  -2  10   0 1450.79 177.342  11
   2  10   0 1769.32 134.835   5
   2 -10   0 1245.67 134.181   3
   2 -10   1 595.850 145.901  12
  -2  10  -1 708.856 154.779   6
  -2  10  -1 473.539 115.253   5
  -2  10  -1 568.966 150.659  11
   2  10   1 574.306 96.3771   5
   2 -10   1 602.469 115.812   3
   2 -10   2 3843.48 240.081  12
   2 -10   2 3602.92 212.159   3
  -2  10  -2 3685.51 236.221  11
  -2  10  -2 3761.52 234.002   6
  -2  10  -2 4036.39 223.460   5
   2  10   2 3905.30 172.984   5
  -2  10  -3 6379.85 275.480   5
  -2  10  -3 6468.56 290.245   6
   2 -10   3 6135.04 297.545  12
   2 -10   3 6297.76 265.581   3
   2  10   3 6660.07 217.556   5
   2  10   3 6405.32 337.112   8
  -2  10  -3 5768.66 287.467  11
  -2  10  -4 522.313 139.807   5
   2 -10   4 222.463 126.842  12
  -2  10  -4 438.385 140.315  11
   2 -10   4 595.837 133.616   3
  -2  10  -4 483.965 139.612   6
   2  10   4 666.677 90.3687   5
   2  10   4 255.945 172.911   8
   2 -10   5 781.326 148.774  12
  -2  10  -5 814.725 146.536   6
  -2  10  -5 871.538 156.337  11
   2  10   5 980.995 157.855   6
   2  10   5 913.515 84.6890   5
  -2  10  -5 1002.96 151.397   5
   2 -10   5 949.084 152.247   3
   2  10   5 1042.08 197.910   8
   2  10   6 2514.61 200.538   6
   2 -10   6 2977.34 222.145  12
  -2  10  -6 2846.13 211.021   6
  -2  10  -6 2831.37 218.350  11
   2  10   6 2664.49 242.757   8
  -2  10  -6 2931.04 215.474   5
   2  10   7 2269.32 195.146   6
   2 -10   7 2134.16 191.059  12
  -2  10  -7 2173.96 189.382   6
  -2  10  -7 1973.09 188.953  11
  -2  10  -7 2245.78 200.157   5
   2  10   7 2119.24 218.121   8
   2  10   8 3403.70 218.323   6
  -2  10  -8 3451.28 227.112   6
  -2  10  -8 3420.75 234.194   5
   2 -10   8 3693.10 239.831  12
   2  10   8 3523.59 265.817   8
  -2  10  -8 3232.60 229.207  11
   2  10   9 3076.06 214.476   6
   2 -10   9 3324.98 227.877  12
  -2  10  -9 2745.02 203.852   6
   2  10   9 3128.00 247.745   8
  -2  10  -9 2921.75 219.707  11
  -2  10  -9 3125.93 223.540   5
   2 -10  10 158.499 117.422  12
   2  10  10 107.550 108.734   6
  -2  10 -10 127.765 139.350   5
  -2  10 -10 54.5871 109.371   6
   2  10  10-17.8161 159.955   8
  -2  10 -10 52.6758 124.653  11
  -2  10 -11 221.488 137.217   5
  -2  10 -11 22.4306 115.088   6
  -2  10 -11 190.353 123.303  11
   2  10  11 11.8851 104.836   6
   2 -10  11 38.2619 113.250  12
   2  10  11-166.217 148.946   8
   2  10  12 313.654 123.014   6
  -2  10 -12 362.783 144.631   5
   2  10  12 311.673 145.786   8
   2  10  13 49.2190 107.416   6
   2  10  13-101.062 142.856   8
  -2  10 -13 287.709 161.095   5
  -2  10 -14 518.621 157.448   5
   2  10  14 215.496 157.405   8
   2  10  14 556.566 128.378   6
   2  10  15 214.519 108.808   6
  -2  10 -15 91.7038 157.515   5
   2  10  15 133.836 139.339   8
   2  10  16-63.4671 147.465   8
   2  10  16-252.653 120.364   6
  -2  10 -16-60.4035 165.629   5
   2  10  17-118.818 104.201   6
   2  10  17-177.931 168.762   8
  -2  10 -18 711.435 170.842   5
  -2  10 -19 130.565 153.772   5
   2  10  19 636.063 172.419   9
  -2  10 -20 376.329 186.007   5
   2  10  20 615.517 188.902   9
  -2  10 -21 549.337 162.111   5
   2  10  21 655.511 184.579   9
  -2  11  20 24.6491 124.510   4
   2  11 -20-28.3885 158.224   5
  -2  11  20-121.982 120.867   9
   2  11 -19 34.6528 150.208   5
  -2  11  19-221.106 149.483   6
  -2  11  19 172.441 140.499   9
   2  11 -18 827.277 189.505   5
  -2  11  18 899.872 161.022   9
  -2  11  18 1199.95 189.206   6
  -2  11  17 655.653 141.619   9
  -2  11  17 753.488 170.738   6
   2  11 -17 476.895 160.635   5
  -2  11  16 165.511 136.257   6
   2  11 -16 3.92859 156.540   5
  -2  11  15 846.591 164.680   6
  -2  11  15 734.301 139.911   8
   2  11 -15 794.027 176.544   5
   2  11 -14-139.055 152.602   5
  -2  11  14-74.9201 135.390   6
  -2  11  14-109.964 124.716   8
   2  11 -13 263.960 134.787   5
  -2  11  13 260.787 123.481   6
  -2  11  13 314.283 125.163   8
  -2  11  12 492.818 146.868   6
  -2  11  12 367.721 124.711   8
   2  11 -12 157.556 141.207   5
  -2  11  11-41.3373 110.005   8
  -2  11  11-87.0292 128.802   6
   2  11 -11 42.1672 137.963   5
  -2  11  10 91.3617 144.720   6
   2  11 -10-36.8170 138.313   5
  -2  11  10 60.3466 113.006   8
  -2  11   9 5938.07 305.808   6
   2  11  -9 5662.32 292.408   5
  -2  11   9 6059.29 280.789   8
  -2  11   8 1373.43 190.509   6
  -2  11   8 905.860 154.942   8
   2 -11  -8 1190.11 162.639  12
   2  11  -8 1239.20 163.518   5
  -2  11   8 1270.33 158.531  11
   2  11  -7 6855.14 304.804   5
   2 -11  -7 6591.85 302.280  12
  -2  11   7 6756.49 305.536  11
  -2  11   7 6783.50 332.957   6
  -2  11   7 6557.77 286.379   8
   2 -11  -6 269.579 121.533  12
  -2  11   6 195.286 107.215  11
   2 -11  -6 171.504 78.9125   3
  -2  11   6 277.104 156.662   6
   2  11  -6 229.685 126.081   5
  -2  11   6 148.971 128.875   8
  -2  11   5 11996.1 425.970   6
   2 -11  -5 11872.4 406.508  12
  -2  11   5 11869.8 409.765  11
   2 -11  -5 11045.3 320.352   3
  -2  11   5 11628.4 385.510   8
   2  11  -5 12244.4 392.026   5
   2  11  -4 1386.65 156.928   5
  -2  11   4 1766.77 204.501   6
   2 -11  -4 1356.39 169.359  12
   2 -11  -4 1313.34 125.756   3
  -2  11   4 1467.22 168.825  11
  -2  11   4 1290.62 171.522   8
  -2  11   3 4827.75 285.850   6
  -2  11   3 5253.80 278.262  11
   2 -11  -3 4959.79 220.183   3
   2 -11  -3 5299.41 282.671  12
  -2  11   3 5121.79 264.309   8
   2  11  -3 5809.34 257.030   5
   2 -11  -2 932.537 120.125   3
  -2  11   2 811.398 172.102   6
   2 -11  -2 907.906 153.390  12
  -2  11   2 890.062 155.820  11
  -2  11   2 1226.57 141.952   5
   2  11  -2 1293.12 137.982   5
  -2  11   1 3135.44 233.446   6
   2 -11  -1 3103.07 233.058  12
   2  11  -1 3298.47 184.667   5
  -2  11   1 3207.36 199.044   5
   2 -11  -1 2906.62 183.697   3
  -2  11   1 3240.58 235.850  11
   2 -11   0 1986.25 192.422  12
   2 -11   0 1838.79 156.128   3
  -2  11   0 2178.62 202.620   6
  -2  11   0 1915.67 193.815  11
   2  11   0 2345.24 164.324   5
  -2  11   0 1917.51 165.624   5
  -2  11  -1 1126.84 174.161   6
  -2  11  -1 1024.02 162.453  11
   2 -11   1 1298.56 173.007  12
  -2  11  -1 1164.04 146.665   5
   2 -11   1 1200.71 143.669   3
   2  11   1 1288.82 125.639   5
  -2  11  -2 221.084 120.689   5
   2 -11   2 133.275 131.943  12
  -2  11  -2 68.7504 140.534  11
   2  11   2 185.928 83.9630   5
  -2  11  -2 344.831 144.095   6
  -2  11  -3 41.7663 134.354  11
  -2  11  -3 160.212 143.319   6
   2 -11   3 30.8416 129.388  12
  -2  11  -3 120.164 110.587   5
   2  11   3 68.2872 67.5413   5
   2  11   3 164.990 171.249   8
  -2  11  -4 1096.88 170.888   6
  -2  11  -4 868.840 157.403  11
  -2  11  -4 1074.17 156.089   5
   2 -11   4 1023.97 163.973  12
   2  11   4 1127.43 196.528   8
   2  11   5 512.627 173.485   8
  -2  11  -5 149.331 132.471   5
  -2  11  -5 31.2946 126.053   6
   2  11   5 260.128 142.890   6
   2 -11   5 22.6078 135.000  12
  -2  11  -5 278.114 141.027  11
  -2  11  -6 1807.28 194.255   6
   2 -11   6 1748.89 194.570  12
  -2  11  -6 1674.68 187.870  11
   2  11   6 2274.30 202.384   6
  -2  11  -6 2382.96 203.334   5
   2  11   6 2136.84 223.154   8
   2 -11   7-33.2984 126.064  12
  -2  11  -7 211.836 133.792   6
  -2  11  -7-29.0772 137.236   5
   2  11   7 537.839 175.021   8
   2  11   7 439.931 151.871   6
  -2  11  -7 145.564 130.934  11
   2 -11   8 620.176 151.938  12
  -2  11  -8 739.261 154.464  11
  -2  11  -8 762.745 155.175   6
   2  11   8 1047.31 193.909   8
  -2  11  -8 758.125 162.479   5
   2  11   8 820.227 153.285   6
  -2  11  -9 1120.04 171.121   6
   2  11   9 1225.61 169.281   6
  -2  11  -9 1399.95 184.395   5
   2  11   9 1202.59 192.346   8
   2  11  10 1084.20 159.095   6
  -2  11 -10 911.507 151.796   6
  -2  11 -10 835.825 168.137   5
   2  11  10 782.184 179.493   8
   2  11  11 25.9767 147.968   8
   2  11  11-41.1141 118.920   6
  -2  11 -11 174.450 158.082   5
  -2  11 -11-62.4918 126.443   6
  -2  11 -12 1035.65 155.425   6
   2  11  12 1222.34 162.304   6
  -2  11 -12 1014.76 172.847   5
   2  11  12 1468.64 209.952   8
   2  11  13 189.875 124.727   6
   2  11  13 380.252 151.869   8
  -2  11 -13 194.938 145.543   5
  -2  11 -14 1779.90 182.304   6
  -2  11 -14 1719.10 225.132   5
   2  11  14 2025.87 189.757   6
   2  11  14 2191.41 230.344   8
   2  11  15 2018.33 185.698   6
  -2  11 -15 1875.73 183.615   6
  -2  11 -15 1623.05 210.128   5
   2  11  15 1548.69 204.219   8
  -2  11 -16 281.037 133.624   6
   2  11  16 245.654 118.765   6
  -2  11 -16 428.349 186.791   5
   2  11  16 136.182 160.782   8
  -2  11 -17 2423.59 212.808   6
  -2  11 -17 2666.64 251.376   5
   2  11  17 3160.91 273.276   8
  -2  11 -18-121.623 144.660   5
   2  11  18 125.582 144.044   8
  -2  11 -19 1329.21 220.200   5
   2  12 -18 180.318 166.954   5
  -2  12  18 84.7570 115.541   9
  -2  12  18-137.473 141.617   6
  -2  12  17 97.4137 118.562   9
  -2  12  17 201.996 144.152   6
   2  12 -17 230.761 163.548   5
  -2  12  16 377.171 148.549   6
   2  12 -16 482.962 182.042   5
  -2  12  15-17.6577 141.115   6
   2  12 -15-238.327 166.402   5
  -2  12  15 87.9497 111.941   8
  -2  12  14 92.4507 140.234   6
   2  12 -14 307.119 142.279   5
  -2  12  14 119.267 121.858   8
   2  12 -13-11.9051 144.386   5
  -2  12  13-52.2094 144.425   6
  -2  12  13 4.75925 122.857   8
   2  12 -12 392.578 169.111   5
  -2  12  12 172.019 116.380   8
  -2  12  12 542.700 173.914   6
  -2  12  11 283.910 164.418   6
   2  12 -11 235.767 148.169   5
  -2  12  11 206.367 120.370   8
  -2  12  10 2453.16 228.558   6
   2  12 -10 2194.57 212.711   5
  -2  12  10 2262.59 191.234   8
  -2  12   9 790.023 152.067   8
   2  12  -9 898.455 164.121   5
  -2  12   9 1063.39 190.841   6
  -2  12   8 3110.49 224.055   8
   2  12  -8 2774.05 220.455   5
  -2  12   8 3165.00 251.873   6
   2  12  -7 4.98533 127.517   5
  -2  12   7 103.472 121.887   8
  -2  12   7-42.9418 149.351   6
   2  12  -6 358.964 141.161   5
  -2  12   6 299.209 147.888   6
  -2  12   6 546.930 147.201   8
  -2  12   5-204.084 164.482   6
  -2  12   5 79.0784 134.945   8
   2  12  -5 135.641 105.497   5
  -2  12   4 351.189 137.290  11
  -2  12   4 489.108 163.213   6
   2 -12  -4 335.890 143.766  12
   2  12  -4 414.900 130.401   5
  -2  12   4 189.144 132.462   8
   2 -12  -3-59.4310 138.885  12
  -2  12   3 79.4333 149.150   6
   2  12  -3-19.0244 101.460   5
  -2  12   3 86.3988 134.078  11
  -2  12   3-23.1297 130.461   8
   2 -12  -2-105.395 140.379  12
   2  12  -2-40.2772 102.441   5
  -2  12   2 203.237 131.913  11
  -2  12   2 302.169 112.208   5
  -2  12   2 167.973 146.469   8
  -2  12   2-81.9677 138.492   6
   2 -12  -1-144.984 128.653  12
  -2  12   1 133.142 128.756  11
  -2  12   1 5.52186 108.900   5
  -2  12   1-148.812 146.196   6
   2  12  -1 74.3590 97.3487   5
  -2  12   0 469.860 126.108   5
   2 -12   0 198.152 128.234  12
  -2  12   0 353.116 139.126  11
   2  12   0 435.715 110.125   5
  -2  12   0 564.499 166.757   6
  -2  12  -1 2406.61 191.617   5
  -2  12  -1 1977.59 204.371  11
   2  12   1 2266.31 157.437   5
   2 -12   1 1972.77 199.918  12
  -2  12  -1 2266.47 217.428   6
   2  12   2 4725.60 321.321   8
   2 -12   2 4114.24 268.238  12
   2  12   2 4387.81 200.645   5
  -2  12  -2 4159.90 278.205  11
  -2  12  -2 4277.80 242.766   5
  -2  12  -2 3794.46 257.471   6
  -2  12  -3 3172.45 226.601   5
   2 -12   3 2946.80 240.700  12
  -2  12  -3 3190.88 247.001  11
  -2  12  -3 2625.74 229.895   6
   2  12   3 2737.90 257.444   8
   2  12   3 3099.62 243.884   6
  -2  12  -4 1223.33 187.651   6
   2  12   4 1071.00 204.899   8
   2  12   4 1313.80 184.626   6
  -2  12  -4 1363.27 190.115  11
   2 -12   4 1261.14 185.303  12
  -2  12  -4 1613.43 184.233   5
   2  12   5 255.618 129.556   6
  -2  12  -5 182.859 129.748   5
  -2  12  -5 37.8054 138.741   6
   2  12   5 381.698 176.767   8
  -2  12  -6 3023.96 242.049   6
  -2  12  -6 2877.65 232.606   5
   2  12   6 2953.64 255.647   8
   2  12   6 2341.02 213.077   6
   2  12   7 336.206 146.576   6
  -2  12  -7 101.427 141.888   6
  -2  12  -7 222.244 131.069   5
   2  12   7-90.0378 149.558   8
  -2  12  -8 64.2026 127.974   6
   2  12   8-34.0021 120.370   6
  -2  12  -8 178.797 139.655   5
   2  12   8-223.542 169.595   8
  -2  12  -9 445.776 159.710   5
   2  12   9 235.843 132.281   6
  -2  12  -9 236.925 137.471   6
   2  12   9 671.984 180.642   8
   2  12  10 1665.10 211.376   8
   2  12  10 1963.06 205.093   6
  -2  12 -10 1753.81 202.171   6
  -2  12 -10 1494.26 192.080   5
  -2  12 -11-72.6121 161.644   5
  -2  12 -11 262.187 133.782   6
   2  12  11 388.383 171.267   8
   2  12  11-94.3044 129.422   6
   2  12  12 733.320 151.626   6
  -2  12 -12 774.861 159.815   6
  -2  12 -12 665.596 185.790   5
   2  12  12 811.927 176.282   8
  -2  12 -13 1179.32 171.867   6
  -2  12 -13 1007.28 187.518   5
   2  12  13 995.198 160.919   6
   2  12  13 926.031 191.031   8
  -2  12 -14 154.319 115.105   6
  -2  12 -14 399.147 156.091   5
   2  12  14 392.711 165.678   8
   2  12  14 529.581 139.824   6
  -2  12 -15 277.145 157.712   5
  -2  12 -15 383.559 143.169   6
   2  12  15 454.364 172.788   8
   2  12  15-44.5893 124.336   6
   2  12  16 701.986 162.449   6
  -2  12 -16 436.305 140.801   6
  -2  12 -16 390.174 168.271   5
   2  12  17-97.4299 152.246   8
  -2  12 -17-110.987 147.214   5
  -2  12 -18 610.858 191.608   5
   2  13 -16 473.269 163.709   5
  -2  13  16 295.894 166.246   6
   2  13 -15-93.3727 162.346   5
  -2  13  15 247.170 135.659   8
  -2  13  15 187.099 138.175   6
  -2  13  14 151.470 128.689   8
  -2  13  14-150.871 139.027   6
   2  13 -14 30.8216 162.363   5
  -2  13  13-153.039 138.413   6
   2  13 -13-75.8358 157.392   5
  -2  13  13 12.5838 118.930   8
  -2  13  12 206.522 148.053   6
   2  13 -12 181.854 135.752   5
  -2  13  12 68.6245 131.322   8
   2  13 -11 235.219 137.260   5
  -2  13  11 212.366 131.809   8
  -2  13  11 254.784 162.803   6
  -2  13  10 806.801 174.820   6
   2  13 -10 737.392 156.564   5
  -2  13  10 524.490 143.853   8
   2  13  -9 178.037 122.957   5
  -2  13   9 180.105 155.859   6
  -2  13   9 166.777 135.877   8
   2  13  -8 135.151 130.576   5
  -2  13   8 264.425 160.525   6
  -2  13   8 146.034 137.911   8
  -2  13   7 278.503 140.010   6
   2  13  -7 79.9349 125.166   5
  -2  13   7 127.289 132.687   8
  -2  13   6 950.557 175.689   6
   2  13  -6 971.867 152.365   5
  -2  13   6 1187.22 178.195   8
  -2  13   5 930.156 174.309   6
   2  13  -5 994.551 151.248   5
  -2  13   5 1208.80 176.753   8
  -2  13   4 1765.55 215.672   6
   2  13  -4 2172.03 188.349   5
  -2  13   4 1361.67 179.396   8
   2  13  -3 3087.77 212.648   5
  -2  13   3 2693.56 221.654   8
  -2  13   3 2825.08 250.393   6
  -2  13   2 709.377 161.492   8
  -2  13   2 717.862 177.862   6
   2  13  -2 801.346 135.482   5
  -2  13   2 702.106 133.145   5
  -2  13   1 3390.83 216.887   5
  -2  13   1 3453.47 266.477   6
   2  13  -1 3616.26 209.296   5
   2  13   0-1.40363 94.6189   5
  -2  13   0-70.7622 137.415   6
  -2  13   0 268.557 125.751   5
  -2  13  -1 2191.61 183.201   5
  -2  13  -1 1969.23 212.503   6
   2  13   2 171.691 189.381   8
   2  13   2 44.5632 146.339   6
  -2  13  -2-199.067 142.886   6
  -2  13  -2 84.1889 119.421   5
   2  13   3 158.992 140.626   6
  -2  13  -3-139.703 139.662   6
  -2  13  -3 79.5995 117.662   5
   2  13   3-254.636 165.904   8
  -2  13  -4 1471.20 193.917   6
   2  13   4 1147.98 179.864   6
   2  13   4 1631.31 224.037   8
  -2  13  -4 1471.79 183.156   5
  -2  13  -5 673.536 153.134   6
   2  13   5 743.884 177.697   6
  -2  13  -5 1090.56 172.527   5
   2  13   5 1061.75 202.729   8
   2  13   6 781.567 178.101   6
  -2  13  -6 551.490 159.056   6
  -2  13  -6 415.823 157.726   5
   2  13   6 308.908 174.276   8
   2  13   7 451.954 161.399   6
  -2  13  -7 396.440 152.552   6
  -2  13  -7 281.531 150.084   5
   2  13   7 239.954 172.913   8
  -2  13  -8 2.40577 138.162   5
  -2  13  -8 589.066 167.805   6
   2  13   8 210.855 146.985   6
   2  13   8 244.739 158.245   8
  -2  13  -9 682.824 150.982   6
   2  13   9 608.066 166.796   6
  -2  13  -9 554.337 164.247   5
   2  13   9 608.086 182.702   8
  -2  13 -10 393.044 159.760   6
  -2  13 -10 733.706 178.167   5
   2  13  10 593.284 166.005   6
   2  13  10 684.812 176.828   8
   2  13  11 176.085 133.256   6
  -2  13 -11 283.922 148.687   5
  -2  13 -11 718.178 157.143   6
   2  13  11 499.305 177.941   8
   2  13  12-90.7887 119.659   6
   2  13  12-96.1101 172.296   8
  -2  13 -12 83.3472 138.767   6
  -2  13 -12 80.2603 147.284   5
   2  13  13 188.091 129.998   6
  -2  13 -13-42.5810 130.084   6
  -2  13 -13-90.5802 164.294   5
   2  13  14 240.556 147.094   6
  -2  13 -14 172.724 126.526   6
  -2  13 -14 140.056 176.846   5
   2  13  14 384.853 188.676   8
   2  13  15 145.363 159.755   8
   2  13  15 173.112 128.261   6
  -2  13 -15 278.203 146.861   6
  -2  13 -15 62.1246 171.529   5
  -2  14  13 547.108 152.723   8
   2  14 -13 288.350 154.914   5
  -2  14  13 667.316 174.862   6
   2  14 -12 203.395 150.177   5
  -2  14  12-128.783 137.454   8
  -2  14  12 120.352 155.913   6
  -2  14  11 191.001 134.387   8
  -2  14  11 102.070 158.357   6
   2  14 -11-60.4055 144.052   5
   2  14 -10-166.603 139.735   5
  -2  14  10-76.0687 133.171   6
  -2  14  10-48.6050 121.114   8
  -2  14   9 115.361 142.549   8
   2  14  -9-62.5118 119.569   5
  -2  14   9-78.0853 164.140   6
  -2  14   8 137.285 136.571   6
   2  14  -8 77.7009 130.752   5
  -2  14   8 287.490 137.209   8
  -2  14   7-187.879 175.939   6
   2  14  -7-3.16270 129.586   5
  -2  14   7 26.6661 119.930   8
  -2  14   6 170.209 131.402   6
   2  14  -6 434.306 121.832   5
  -2  14   6 139.774 132.750   8
  -2  14   5-133.997 165.049   6
   2  14  -5-48.6558 122.734   5
  -2  14   5-100.364 144.447   8
   2  14  -4 238.131 119.719   5
  -2  14   4 36.4139 140.855   8
  -2  14   4 78.9011 142.029   6
  -2  14   3-161.510 155.937   6
   2  14  -3 192.263 115.165   5
  -2  14   3 197.194 149.932   8
  -2  14   2 198.375 162.150   6
   2  14  -2 67.7339 95.3871   5
  -2  14   2 417.566 163.353   8
  -2  14   1 645.079 188.131   6
  -2  14   1 510.231 129.091   5
  -2  14   1 706.419 174.965   8
  -2  14   0 59.0810 157.929   6
  -2  14   0 73.2932 110.424   5
   2  14   1 1216.18 207.851   6
  -2  14  -1 849.989 162.030   5
  -2  14  -1 700.674 174.206   6
   2  14   2 1793.89 228.987   6
  -2  14  -2 1313.96 177.623   5
  -2  14  -2 1269.67 186.002   6
   2  14   2 1632.19 241.921   8
   2  14   3 310.203 168.433   6
  -2  14  -3-102.632 125.772   5
  -2  14  -3-103.405 151.137   6
   2  14   3 341.938 197.203   8
  -2  14  -4-106.876 147.207   6
   2  14   4 42.3920 149.144   6
  -2  14  -4 44.6017 112.835   5
   2  14   4 193.858 172.685   8
  -2  14  -5 1249.33 202.134   6
   2  14   5 1427.62 206.769   6
  -2  14  -5 1322.47 176.733   5
   2  14   5 1481.06 217.744   8
  -2  14  -6 463.895 171.014   6
   2  14   6 149.793 133.538   6
  -2  14  -6 162.157 123.691   5
   2  14   6-18.9111 184.926   8
   2  14   7 1003.90 170.790   6
  -2  14  -7 1028.40 174.959   6
  -2  14  -7 1204.16 184.277   5
   2  14   7 819.830 182.456   8
   2  14   8 293.784 154.952   6
  -2  14  -8 517.783 161.700   6
  -2  14  -8 334.041 160.634   5
   2  14   8 305.869 179.656   8
   2  14   9 59.4666 152.783   6
  -2  14  -9 217.708 145.575   5
  -2  14  -9 59.7058 148.991   6
   2  14   9 189.675 170.524   8
   2  14  10 865.303 189.994   6
   2  14  10 369.127 175.357   8
  -2  14 -10 239.497 139.161   6
  -2  14 -10 595.534 173.343   5
   2  14  11-49.8213 148.393   6
  -2  14 -11-60.5442 145.502   6
   2  14  11 282.075 198.145   8
  -2  14 -11-148.897 154.545   5
  -2  14 -12-123.061 179.523   5
  -2  14 -12 111.095 155.247   6
   2  14  12-81.7637 143.620   6
   2  14  12 89.4848 156.384   8
   2  15  -8-38.3556 134.654   5
  -2  15   8-6.66175 170.299   6
  -2  15   8-76.0768 149.887   8
   2  15  -7-50.5213 140.136   5
  -2  15   7 24.0937 146.763   6
  -2  15   7-70.9740 148.630   8
  -2  15   6 119.608 165.566   6
  -2  15   6 135.418 137.540   8
   2  15  -6 284.865 114.834   5
  -2  15   5 473.544 186.288   6
   2  15  -5 180.167 130.827   5
  -2  15   5 183.378 163.493   8
  -2  15   4 265.124 153.820   6
   2  15  -4 446.704 141.240   5
  -2  15   4 353.018 169.665   8
  -2  15   3 57.2069 160.188   6
  -2  15   3-36.8897 134.063   8
  -2  15   2 445.586 177.656   6
  -2  15   2-278.121 171.862   8
  -2  15   1 808.543 205.080   6
  -2  15   1 560.334 191.408   8
   2  15  -1 526.407 171.296   6
  -2  15   0 150.008 188.975   6
   2  15   0 103.745 161.879   6
  -2  15   0 220.064 156.628   8
  -2  15  -1 218.777 117.497   5
   2  15   1-5.44262 174.139   6
  -2  15  -1-40.6197 167.785   6
   2  15   1 205.610 182.868   8
   2  15   2 294.196 169.142   6
   2  15   2 131.712 197.368   8
  -2  15  -2 126.788 175.839   6
  -2  15  -2 229.177 151.214   5
   2  15   3 437.118 170.824   6
  -2  15  -3 209.577 179.884   6
  -2  15  -3 194.945 121.029   5
   2  15   3-36.2065 192.546   8
   2  15   4 966.738 206.851   6
  -2  15  -4 1294.98 180.500   5
  -2  15  -4 1148.24 209.005   6
   2  15   4 990.030 211.995   8
   2  15   5-201.458 158.791   6
  -2  15  -5-129.267 140.215   6
  -2  15  -5-113.332 152.524   5
   2  15   5 29.4340 174.531   8
   2  15   6 221.338 185.716   8
  -2  15  -6 86.1508 147.707   6
  -2  15  -6 20.8227 135.180   5
   2  15   6 65.9500 146.036   6
  -2  15  -7 494.997 195.458   6
   2  15   7 687.350 188.285   6
  -2  15  -7 290.170 139.084   5
   2  15   7 599.823 196.346   8
  -3   0  28 108.803 153.061   1
   3   0 -28-72.4242 121.180   7
   3   0 -27 221.757 118.697   7
  -3   0  27 146.922 158.292   1
   3   0 -26 46.1424 113.185   7
  -3   0  26 44.3120 127.315   1
   3   0 -25 569.135 140.888   7
  -3   0  25 285.055 124.349   1
   3   0 -24-27.0561 120.031   7
  -3   0  24-131.825 129.962   1
   3   0 -23 1397.79 184.132   7
  -3   0  23 1835.68 197.182   1
   3   0 -22 216.080 144.880   7
  -3   0  22 576.915 158.374   1
  -3   0  21 39235.2 834.767   1
   3   0 -21 38561.2 835.970   7
  -3   0  20-1.58434 130.324   1
   3   0 -20 190.569 127.872   7
  -3   0  20 69.9226 94.0261   4
  -3   0  19 6588.50 295.791   1
  -3   0  19 6664.00 268.064   4
   3   0 -19 6624.09 300.718   7
   3   0 -18 180.828 125.309   7
  -3   0  18-86.0303 110.226   1
  -3   0  18 81.5968 85.7010   4
   3   0 -17 1.17971 115.262   7
  -3   0  17 108.136 113.157   1
  -3   0  17 279.986 103.886   4
   3   0 -16 393.591 132.250   7
  -3   0  16 293.733 113.685   1
  -3   0  16 492.578 107.694   4
   3   0 -15 748.561 126.493   7
  -3   0  15 889.762 122.386   1
  -3   0  15 596.844 104.847   4
   3   0 -14 227.383 109.757   7
  -3   0  14 120.179 93.2614   1
  -3   0  14 232.024 89.1383   4
  -3   0  13 3842.22 186.314   1
  -3   0  13 4166.58 187.473   4
   3   0 -13 3987.28 200.941   7
   3   0 -12 403.863 104.620   7
  -3   0  12 534.810 94.8082   4
  -3   0  12 440.757 90.9503   1
   3   0 -11 19991.4 446.026   7
  -3   0  11 20507.5 439.064   4
   3   0 -10 154.662 89.0227   7
  -3   0  10 227.566 78.9814   4
   3   0  -9 120231. 1748.14   7
  -3   0   9 123287. 1744.40   4
   3   0  -8 175.030 80.4631   7
  -3   0   8 103.950 34.0617   2
  -3   0   8-2.29605 68.8436   4
  -3   0   7 928.957 54.7971   2
   3   0  -7 1052.18 102.757   7
  -3   0   7 795.402 88.8539   4
   3   0  -6 161.235 78.5458   7
  -3   0   6 212.394 42.2473   2
  -3   0   6 180.966 65.8641   4
   3   0  -5 15161.2 314.665   7
  -3   0   5 14608.0 316.102   4
  -3   0   5 14977.7 269.076   2
  -3   0   4 7528.78 216.393   4
  -3   0   4 7887.41 183.924   2
   3   0  -4 8977.67 213.244   7
   3   0  -3 9062.79 214.217   7
  -3   0   3 9259.50 228.930   4
  -3   0   3 9208.37 200.172   2
   3   0  -2 5464.94 153.733   7
  -3   0   2 4966.67 159.227   4
  -3   0   1 88361.8 1253.05   4
   3   0  -1 89979.7 1237.36   7
   3   0   0 1893.20 85.5692   7
   3   0   0 1988.23 77.3718   8
  -3   0   0 2029.19 93.8668   4
   3   0   1 247542. 3200.23   7
  -3   0  -1 241110. 3212.84   4
   3   0   1 248263. 3188.58   8
   3   0   2 212.824 51.3417   8
  -3   0  -2 127.027 49.5795   4
   3   0   3 394371. 5201.35   8
  -3   0  -3 410034. 5184.40   4
  -3   0  -4 273.935 38.5559   4
  -3   0  -4 262.383 57.0768  10
   3   0   5 7273.75 190.699   1
  -3   0  -5 7346.64 169.541  10
   3   0   5 7384.22 189.990   9
   3   0   6 50.5700 55.1524   9
   3   0   6-77.7672 64.4258   1
   3   0   6-12.5330 58.4939   3
  -3   0  -6 39.2510 50.2588  10
   3   0   7 8605.68 220.561   3
  -3   0  -7 8569.91 205.325  10
   3   0   7 8315.12 225.575   9
   3   0   7 8700.23 233.635   1
   3   0   8 2427.29 114.857   3
   3   0   8 2209.15 127.260   1
  -3   0  -8 1934.08 112.958  10
   3   0   8 2125.35 126.937   9
   3   0   9 9036.81 254.012   1
   3   0   9 8696.49 251.298   9
   3   0   9 8737.94 226.940   3
   3   0  10 427.083 71.8814   3
   3   0  10 379.016 91.2176   1
   3   0  10 225.447 81.6941   9
   3   0  11 28953.2 523.318   3
   3   0  11 29076.8 575.200   1
  -3   0 -11 28921.3 530.144   5
   3   0  11 30180.4 574.794   9
   3   0  12 129.105 97.7910   1
   3   0  12 120.482 63.4578   3
  -3   0 -12 21.9025 72.6411   5
  -3   0 -12 4.82067 45.3810  11
   3   0  12 1.20876 86.2397   9
  -3   0 -13 7608.83 191.571  11
   3   0  13 7730.60 230.537   3
  -3   0 -13 7882.62 240.350   5
   3   0  13 7912.01 282.220   9
   3   0  13 7445.49 272.287   1
   3   0  14-49.7787 113.989   1
  -3   0 -14 23.9583 45.4232  11
  -3   0 -14 66.5646 82.4386   5
   3   0  14 22.1093 101.780   9
   3   0  14-34.5001 73.3616   3
   3   0  15 33037.3 602.221   3
   3   0  15 32838.0 520.260  12
   3   0  15 33094.4 682.191   9
   3   0  15 33547.9 685.995   1
  -3   0 -15 31488.4 517.439  11
  -3   0 -15 32321.5 609.476   5
  -3   0 -16 20.5220 88.3650   5
   3   0  16-76.0696 121.474   1
  -3   0 -16 2.42794 41.6271  11
   3   0  16-55.7640 72.9969   3
   3   0  16-76.6030 121.217   9
   3   0  16 2.86476 37.2664  12
   3   0  17 5337.71 270.872   1
   3   0  17 5626.92 272.071   9
  -3   0 -17 5258.77 215.202   5
  -3   0 -18 50.8236 91.2070   5
   3   0  18 326.456 137.234   1
  -3   0 -18 126.915 64.8965   7
   3   0  18 6.66490 127.336   9
   3   0  19 1822.47 182.415   1
  -3   0 -19 2121.63 151.817   5
   3   0  19 2247.07 194.340   9
  -3   0 -19 2030.35 129.697   7
  -3   0 -20 672.212 122.247   5
   3   0  20 878.427 173.626   1
   3   0  20 643.262 154.160   9
  -3   0 -21 10817.3 340.528   5
   3   0  21 12110.4 431.995   9
   3   0  21 12195.9 444.189   1
   3   0  22-86.6641 142.904   1
   3   0  22 71.0083 129.914   9
   3   0  23 13.0099 135.957   1
   3   0  23 18.6513 118.547   9
   3   0  24-141.548 132.769   9
   3   0  24-187.119 156.087   1
   3   0  25 141.526 155.275   9
   3   0  25 266.154 157.539   1
   3   0  26 8.48131 152.903   9
   3   0  26-3.26306 151.171   1
   3   0  27 493.548 177.545   9
   3   0  27 401.828 190.225   1
  -3   0 -27 437.288 165.402  10
   3   1 -28 189.998 130.136   7
  -3  -1  28-85.2376 123.142   1
  -3   1  28-122.718 165.637   1
   3   1 -27 66.6136 129.478   7
   3  -1 -27-200.041 149.788   7
  -3  -1  27 215.247 137.637   1
  -3   1  27-48.7969 140.698   1
   3   1 -26 267.379 143.952   7
   3  -1 -26-63.5218 128.089   7
  -3  -1  26 75.7567 133.565   1
  -3   1  26 433.116 153.910   1
   3   1 -25 1028.33 174.955   7
   3  -1 -25 643.831 148.296   7
  -3  -1  25 767.727 166.417   1
  -3   1  25 656.450 161.152   1
  -3  -1  24 557.949 157.441   1
   3   1 -24 370.742 135.149   7
   3  -1 -24 468.532 143.086   7
  -3   1  24 403.549 145.681   1
  -3   1  24 415.291 103.587   4
  -3  -1  23 2201.50 202.755   1
   3   1 -23 2169.75 200.896   7
  -3   1  23 2285.57 209.867   1
  -3   1  23 1991.55 168.824   4
   3  -1 -23 2286.00 214.671   7
   3  -1 -22 870.236 158.491   7
  -3   1  22 915.264 158.638   1
   3   1 -22 998.863 154.982   7
  -3   1  22 1319.43 142.177   4
  -3  -1  22 950.809 155.806   1
  -3  -1  21 3027.14 225.431   1
   3  -1 -21 3340.56 231.686   7
  -3   1  21 3382.58 223.435   1
  -3   1  21 3419.96 201.592   4
   3   1 -21 3213.50 224.235   7
   3   1 -20 506.224 141.692   7
   3  -1 -20 428.813 126.691   7
  -3  -1  20 581.663 138.033   1
  -3   1  20 210.594 91.9598   4
  -3   1  20 681.566 136.456   1
   3  -1 -19 195.931 116.961   7
  -3   1  19 266.772 120.211   1
   3   1 -19 243.433 127.538   7
  -3  -1  19 11.0445 109.732   1
  -3   1  19 198.870 91.0159   4
   3  -1 -18 53.2486 114.581   7
   3   1 -18 3.83515 118.395   7
  -3  -1  18-32.7561 114.052   1
  -3   1  18 46.7205 115.121   1
  -3   1  18-75.3644 92.4892   4
  -3   1  17 20991.6 506.548   9
  -3   1  17 20368.8 506.804   1
  -3  -1  17 21293.0 514.751   1
  -3   1  17 21784.1 501.816   4
   3   1 -17 20658.7 520.724   7
   3  -1 -17 20632.6 525.862   7
   3   1 -16 1711.48 165.916   7
  -3   1  16 1787.19 155.931   1
  -3   1  16 1670.03 142.502   4
  -3  -1  16 1655.44 158.921   1
  -3   1  16 1654.26 148.300   9
   3  -1 -16 1669.10 166.328   7
   3  -1 -15 10744.4 353.148   7
  -3   1  15 11275.7 331.885   1
  -3   1  15 12020.2 341.723   4
  -3   1  15 11826.4 336.656   9
  -3  -1  15 12061.5 341.152   4
   3   1 -15 10763.6 350.050   7
   3  -1 -14 2594.22 175.620   7
  -3   1  14 2472.02 151.292   1
  -3   1  14 2337.50 154.685   9
  -3  -1  14 2639.85 160.593   4
  -3   1  14 2599.06 160.714   4
   3   1 -14 2466.70 174.430   7
   3  -1 -13 3287.88 191.763   7
  -3   1  13 3721.42 174.080   1
  -3  -1  13 3802.91 179.743   4
  -3   1  13 3522.07 178.206   4
  -3   1  13 3553.14 171.097   9
   3   1 -13 3520.43 192.992   7
   3  -1 -12 10949.5 321.647   7
  -3   1  12 11085.2 296.269   1
  -3  -1  12 11094.3 310.160   4
  -3   1  12 11370.0 296.501   9
  -3   1  12 11314.0 314.653   4
   3   1 -12 10898.0 318.375   7
   3   1 -11 484.359 98.6615   7
  -3   1  11 787.225 101.264   4
   3  -1 -11 501.786 107.392   7
  -3   1  11 331.851 80.8659   1
  -3  -1  11 466.119 89.0281   4
  -3   1  11 666.653 86.8890   9
   3  -1 -10 18352.8 411.641   7
  -3   1  10 17769.6 371.754   1
  -3   1  10 18373.0 373.094   9
  -3  -1  10 18957.0 407.481   4
  -3   1  10 18320.4 407.569   4
   3   1 -10 17896.1 407.509   7
   3  -1  -9 22972.7 464.750   7
  -3  -1   9 22304.1 334.092   2
  -3   1   9 23129.4 415.437   1
  -3  -1   9 22608.1 457.685   4
  -3   1   9 23165.5 460.764   4
  -3   1   9 22685.9 416.629   9
   3   1  -9 22362.8 459.380   7
  -3   1   8 24979.5 433.484   1
   3  -1  -8 24907.3 482.352   7
  -3  -1   8 24868.7 482.273   4
  -3   1   8 25276.9 482.163   4
   3   1  -8 25206.0 483.823   7
  -3  -1   8 24683.9 371.339   2
   3  -1  -7 7290.66 218.915   7
  -3   1   7 7448.25 179.249   1
  -3   1   7 7420.23 174.475   2
  -3  -1   7 7109.46 146.066   2
  -3  -1   7 7267.55 218.029   4
  -3   1   7 7113.42 219.683   4
   3   1  -7 7040.52 218.233   7
   3  -1  -6 2912.98 138.232   7
   3   1  -6 2915.74 140.074   7
  -3   1   6 2901.35 105.838   2
  -3  -1   6 2897.90 88.5122   2
  -3  -1   6 3134.77 137.943   4
  -3   1   6 2854.93 135.499   4
  -3   1   6 2994.49 102.113   1
  -3   1   5 50078.4 787.933   4
   3   1  -5 50187.6 786.321   7
   3  -1  -5 51224.2 779.996   7
  -3  -1   5 49670.1 787.669   4
  -3   1   5 50148.7 742.662   2
   3  -1  -4 5912.26 173.767   7
  -3  -1   4 6150.21 185.862   4
  -3   1   4 5701.79 181.011   4
   3   1  -4 5776.95 178.855   7
  -3   1   4 6004.09 160.703   2
   3  -1  -3 15418.7 300.965   7
  -3  -1   3 15334.3 314.344   4
  -3   1   3 15773.8 316.891   4
  -3   1   3 15300.5 295.543   2
   3   1  -3 15007.1 309.415   7
   3  -1  -2 7151.84 175.361   7
  -3   1   2 7410.47 194.600   4
  -3  -1   2 6807.53 190.588   4
  -3   1   2 7891.11 187.362   2
   3   1  -2 6951.49 186.377   7
   3   1  -1 2550.67 112.231   7
  -3  -1   1 2612.19 114.470   4
   3  -1  -1 2755.20 99.0130   7
  -3   1   1 2729.40 117.806   4
  -3   1   1 2978.22 115.887   2
  -3   1   0 27712.4 455.690   4
  -3   1   0 27494.3 469.126   2
   3  -1   0 28269.5 428.465   7
  -3   1  -1 12141.7 266.601   2
   3  -1   1 12676.6 199.197   9
   3   1   1 11791.7 246.018   8
  -3   1  -1 12389.0 243.302   4
   3  -1   1 12254.4 214.980   7
  -3   1  -2 741.070 64.8287   4
   3  -1   2 657.605 52.0999   1
   3  -1   2 865.482 49.7965   9
  -3   1  -2 1079.51 92.7302   2
   3   1   2 739.772 76.3202   8
   3  -1   2 815.464 45.3637   7
   3  -1   3 2181.42 84.5254   1
  -3   1  -3 2370.50 64.5957  10
   3  -1   3 2504.91 87.3020   9
  -3   1  -3 2398.81 86.8904   4
   3   1   3 2460.85 107.102   8
   3  -1   4 3384.04 112.389   1
  -3   1  -4 3534.46 88.6364  10
   3  -1   4 3313.47 109.815   9
   3   1   4 3385.49 129.320   8
  -3   1  -4 3258.00 94.5816   4
   3  -1   5 1037.30 74.6374   1
   3  -1   5 968.728 72.1867   9
   3  -1   5 1017.08 94.1118   3
   3   1   5 1061.63 90.4667   8
  -3   1  -5 1021.38 50.2619   4
  -3  -1  -5 972.782 83.9815  10
  -3   1  -5 987.643 58.1188  10
   3  -1   6 66613.6 997.456   3
   3  -1   6 65783.1 973.126   9
   3  -1   6 67564.0 974.983   1
  -3  -1  -6 67504.9 974.576  10
   3   1   6 65853.1 993.598   8
  -3   1  -6 63992.0 889.336   4
   3  -1   7 50949.4 771.180   3
   3  -1   7 51042.0 759.268   1
   3  -1   7 49777.3 757.222   9
  -3  -1  -7 50258.3 750.936  10
   3   1   7 49489.0 734.861   3
  -3   1  -7 45715.9 640.497   4
  -3  -1  -8 33916.7 578.929  10
   3  -1   8 34044.7 585.236   3
   3   1   8 33650.7 554.595   3
   3   1   8 33543.6 602.757   1
   3  -1   8 33246.0 584.022   1
  -3   1  -8 33811.4 588.449   5
   3   1   8 34215.0 607.612   9
   3  -1   8 34512.6 586.151   9
   3  -1   9 10058.5 261.473   3
  -3   1  -9 9759.56 263.517   5
  -3  -1  -9 10095.5 259.703  10
   3   1   9 9405.02 272.896   9
   3  -1   9 9986.38 265.413   9
   3   1   9 10250.7 281.883   1
  -3   1  -9 9591.96 230.221  11
   3   1   9 10272.8 236.375   3
   3  -1   9 10041.2 268.009   1
  -3   1 -10 18385.9 355.763  11
   3  -1  10 18643.6 411.154   1
   3   1  10 18849.8 358.621   3
  -3  -1 -10 18880.4 396.764  10
   3  -1  10 19432.4 410.071   9
   3   1  10 19142.9 422.877   9
  -3   1 -10 17471.0 295.531   7
  -3   1 -10 19723.8 400.400   5
   3   1  10 18773.8 426.090   1
   3  -1  10 19131.9 392.245   3
  -3   1 -11 845.912 52.6079   7
   3  -1  11 550.373 97.4034   1
  -3   1 -11 398.237 92.9585   5
   3   1  11 499.204 72.2050   3
  -3   1 -11 417.079 63.1141  11
  -3  -1 -11 598.559 99.1315  10
   3   1  11 446.410 109.938   1
   3  -1  11 544.764 86.1117   3
   3  -1  11 371.612 92.7535   9
   3   1  11 533.875 93.0289   9
   3   1  12 1546.06 148.395   1
  -3   1 -12 1535.24 93.3332  11
   3  -1  12 1578.94 118.166   3
  -3  -1 -12 1496.13 127.676  10
  -3   1 -12 1492.27 70.9645   7
   3  -1  12 1439.16 126.901   9
  -3   1 -12 1578.32 125.616   5
   3   1  12 1503.41 139.804   9
   3   1  12 1521.88 96.6803   3
   3  -1  12 1535.58 130.617   1
   3   1  13 1264.40 147.130   1
   3   1  13 1386.86 98.5726   3
   3  -1  13 1508.84 147.363   1
  -3  -1 -13 1139.02 124.597  10
   3  -1  13 1355.31 134.767   9
   3  -1  13 1425.07 116.024   3
  -3   1 -13 1273.80 85.0956  11
   3   1  13 1237.20 136.129   9
  -3   1 -13 1147.04 117.429   5
  -3   1 -13 1108.39 68.3178   7
   3  -1  14 4161.14 143.094  12
   3  -1  14 3965.01 214.465   1
   3   1  14 4291.29 231.495   1
  -3   1 -14 4213.23 196.867   5
  -3   1 -14 3965.12 138.548  11
  -3  -1 -14 4245.65 206.162  10
   3  -1  14 4095.00 211.875   9
   3   1  14 4144.44 214.289   9
   3  -1  14 4156.39 181.576   3
   3   1  14 4293.19 159.681   3
  -3   1 -14 4134.65 133.516   7
   3  -1  15 6192.71 172.684  12
   3  -1  15 6178.90 225.147   3
  -3  -1 -15 5194.27 148.858  11
  -3   1 -15 5741.09 168.694  11
   3   1  15 6531.73 200.857   3
   3   1  15 6512.20 284.652   1
   3  -1  15 6291.11 262.309   1
  -3  -1 -15 6306.64 251.824  10
   3  -1  15 6032.30 261.401   9
   3   1  15 5814.16 258.669   9
  -3   1 -15 5640.08 228.719   5
  -3   1 -15 5642.45 166.169   7
   3  -1  16 14161.3 415.284   1
   3  -1  16 14161.8 361.902   3
  -3   1 -16 13000.8 277.687  11
   3   1  16 14326.1 331.050   3
   3   1  16 14084.2 434.146   1
  -3   1 -16 13624.0 365.843   5
  -3  -1 -16 13756.8 400.372  10
   3   1  16 14462.3 423.471   9
   3  -1  16 14555.8 421.048   9
   3  -1  16 13980.8 284.226  12
  -3  -1 -16 13699.9 334.781   5
  -3   1 -16 13322.2 293.423   7
   3  -1  17 178.026 123.388   1
  -3  -1 -17-21.7643 121.776  10
  -3   1 -17 98.4449 56.1621   7
   3  -1  17 50.3081 112.479   9
   3   1  17 199.865 127.793   9
  -3  -1 -17 141.265 82.7940   5
  -3   1 -17 304.464 106.105   5
   3   1  17 124.063 139.393   1
   3   1  18 348.848 143.036   1
  -3  -1 -18 190.601 85.1686   5
  -3   1 -18 280.396 106.157   5
  -3  -1 -18 87.8304 123.454  10
   3  -1  18 307.255 120.766   9
   3   1  18 298.813 134.853   9
   3  -1  18 311.987 134.897   1
   3   1  19 186.852 142.164   1
  -3  -1 -19 147.612 83.7081   5
   3  -1  19-185.430 138.903   1
  -3   1 -19-8.46775 97.4515   5
  -3  -1 -19-275.499 146.020  10
   3  -1  19 71.3493 120.245   9
   3   1  19 70.4200 131.159   9
   3   1  20 2517.72 225.809   1
  -3   1 -20 2453.38 176.405   5
  -3  -1 -20 2408.68 209.889  10
   3   1  20 2638.43 218.076   9
   3  -1  20 2541.80 211.641   9
   3  -1  20 2491.65 210.696   1
  -3  -1 -21 720.479 153.217  10
   3   1  21 560.139 157.678   1
   3  -1  21 441.851 129.879   9
  -3   1 -21 680.669 127.575   5
   3   1  21 664.622 151.231   9
   3  -1  21 833.648 164.332   1
   3   1  22 33.8430 148.271   1
  -3   1 -22 163.218 104.335   5
   3  -1  22-148.295 130.963   9
   3   1  22 213.575 147.516   9
  -3  -1 -22 7.02960 135.960  10
   3  -1  22-167.499 146.870   1
   3  -1  23-48.1262 137.277   1
   3   1  23 228.176 166.314   1
   3  -1  23-46.9647 126.760   9
   3   1  23-171.697 137.899   9
  -3   1 -23 242.350 115.652   5
  -3  -1 -23-120.113 137.649  10
   3  -1  24-276.768 143.286   1
   3   1  24 109.397 138.753   1
   3  -1  24-186.648 135.644   9
   3   1  24-79.6447 144.543   9
  -3  -1 -24-217.663 153.663  10
   3  -1  25 174.435 152.970   1
   3   1  25-183.061 151.418   1
   3  -1  25 266.014 141.927   9
   3   1  25 355.922 155.158   9
  -3  -1 -25-187.545 143.761  10
  -3  -1 -26 335.484 174.187  10
   3  -1  26 215.066 139.043   9
   3  -1  26-84.6143 162.059   1
   3   1  26 9.99419 123.060   9
   3   1  26 216.235 158.473   1
   3   1  27-330.602 155.338   1
  -3  -1 -27-290.811 146.742  10
   3   1  27-50.2205 150.206   9
   3   2 -28 119.854 143.615   7
   3  -2 -28 118.629 131.916   7
  -3  -2  28-0.82805 150.727   1
  -3   2  28-36.3109 153.431   1
   3   2 -28 444.293 154.858   5
   3   2 -27 33.9202 126.590   7
  -3  -2  27-211.014 139.301   1
   3  -2 -27-74.5165 130.055   7
  -3   2  27 2.72079 145.171   1
   3   2 -27 36.6232 127.076   5
   3   2 -26 135.233 114.766   7
   3  -2 -26 232.506 134.842   7
  -3   2  26 389.975 143.148   1
  -3  -2  26 469.254 154.116   1
   3   2 -25 448.117 149.647   7
  -3   2  25 180.948 102.008   4
  -3   2  25 468.174 134.606   1
   3  -2 -25 200.398 142.765   7
  -3  -2  25 242.283 126.918   1
  -3   2  24 2141.07 199.668   1
   3   2 -24 2199.29 202.504   7
   3  -2 -24 1737.08 200.647   7
  -3  -2  24 2226.67 217.070   1
  -3   2  24 2301.74 180.501   4
   3   2 -23 887.889 160.994   7
   3  -2 -23 997.934 175.093   7
  -3   2  23 1141.60 180.499   9
  -3  -2  23 863.368 156.382   1
  -3   2  23 1090.24 142.060   4
  -3   2  23 790.771 157.676   1
   3   2 -22 1556.43 176.721   7
   3  -2 -22 1550.07 190.340   7
  -3  -2  22 1380.08 182.871   1
  -3   2  22 1445.38 178.526   9
  -3   2  22 1630.94 154.620   4
  -3   2  22 1739.31 188.108   1
   3   2 -21 1030.47 156.831   7
   3  -2 -21 1072.95 161.346   7
  -3   2  21 1225.69 140.972   4
  -3   2  21 1345.78 170.809   9
  -3  -2  21 972.143 162.516   1
  -3   2  21 1074.43 158.868   1
   3   2 -20 1791.75 172.069   7
  -3   2  20 2077.46 167.888   4
   3  -2 -20 1914.77 187.126   7
  -3   2  20 1792.55 174.804   1
  -3   2  20 2076.06 183.947   9
  -3  -2  20 1981.17 188.077   1
  -3   2  19 404.744 107.268   4
   3   2 -19 431.849 134.106   7
   3  -2 -19 399.470 138.018   7
  -3  -2  19 358.725 129.343   1
  -3   2  19 88.4929 101.801   9
  -3   2  19 189.201 111.087   1
  -3   2  18 103.207 92.1744   4
   3   2 -18 303.567 126.408   7
   3  -2 -18 270.560 126.794   7
  -3  -2  18 308.564 134.686   1
  -3   2  18 101.354 114.915   1
  -3   2  18 288.986 112.693   9
  -3   2  17 9384.07 317.253   1
  -3   2  17 9571.40 322.092   4
  -3   2  17 9431.17 320.462   9
   3  -2 -17 9160.92 342.014   7
   3   2 -17 9142.82 331.150   7
   3  -2 -16 3540.90 215.313   7
  -3   2  16 3564.96 119.278  11
  -3   2  16 3673.86 197.869   9
  -3   2  16 3705.47 196.882   4
  -3   2  16 3504.00 197.498   1
   3   2 -16 3600.88 208.861   7
   3  -2 -15 22248.8 536.157   7
  -3   2  15 22501.3 497.647   1
  -3   2  15 22521.4 498.433   9
  -3   2  15 23178.5 515.012   4
  -3   2  15 22268.8 392.583  11
   3   2 -15 21944.1 520.792   7
  -3   2  14 2129.58 98.7828  11
  -3   2  14 1739.74 137.842   1
  -3   2  14 2155.21 148.282   9
  -3   2  14 2171.96 152.664   4
   3   2 -14 2010.80 165.325   7
  -3   2  13 11691.8 335.399   4
  -3   2  13 11936.3 312.536   1
  -3   2  13 11722.5 313.089   9
   3   2 -13 11878.7 345.122   7
  -3   2  12 11455.4 324.362   4
  -3   2  12 12086.5 302.586   1
  -3   2  12 12018.3 302.273   9
   3   2 -12 11652.9 336.524   7
   3   2 -11 61.1260 82.4169   7
  -3   2  11 55.3460 66.6038   1
  -3   2  11 37.0649 73.8839   4
  -3   2  11 56.9024 62.8022   9
  -3   2  10 6297.30 195.835   1
  -3   2  10 6757.87 199.425   9
  -3   2  10 6410.68 226.014   4
   3   2 -10 6297.67 234.927   7
  -3  -2   9 2358.88 61.9792   2
  -3   2   9 2621.47 115.485   1
  -3   2   9 2556.61 113.007   9
  -3   2   9 2559.23 145.280   4
   3   2  -9 2587.03 148.775   7
  -3   2   8 60302.9 882.839   1
  -3   2   8 60312.2 885.994   9
  -3   2   8 59234.2 954.634   4
   3   2  -8 60685.8 958.877   7
  -3   2   7 56702.2 820.306   1
   3   2  -7 57227.9 902.396   7
  -3   2   7 56575.1 822.117   9
  -3   2   7 56018.2 900.113   4
  -3   2   6 46573.5 706.510   2
  -3   2   6 45873.9 663.234   1
  -3   2   6 45118.5 663.008   9
  -3   2   6 45904.1 749.456   4
   3   2  -6 45579.1 748.183   7
  -3   2   5 19997.8 366.698   2
  -3   2   5 20160.8 313.566   1
  -3   2   5 19674.2 394.921   4
  -3   2   5 19149.4 310.914   9
   3   2  -5 18668.8 390.357   7
  -3   2   4 169492. 2296.00   2
  -3   2   4 163900. 2208.31   9
  -3   2   4 162994. 2319.04   4
   3   2  -4 166779. 2319.89   7
  -3   2   3 39071.6 621.420   2
  -3   2   3 38722.7 638.066   4
   3   2  -3 39154.3 639.774   7
  -3   2   2 109786. 1528.74   2
  -3   2   2 109833. 1536.30   4
   3  -2  -1 74611.9 1019.62  10
  -3   2   1 78437.6 1118.69   4
  -3   2   1 77721.1 1119.81   2
  -3   2   0 9664.94 237.714   2
  -3   2  -1 32324.4 509.409   6
   3  -2   1 31666.7 440.094   1
   3   2   1 32318.7 532.357   8
  -3   2  -1 31752.1 540.644   2
   3  -2   2 6163.71 120.923   7
  -3   2  -2 6113.08 158.670   6
   3  -2   2 6369.94 127.628   1
   3   2   2 5782.18 182.932   8
  -3   2  -2 5914.40 187.698   2
   3   2   3 33724.9 563.588   8
   3  -2   3 33722.9 497.233   1
  -3   2  -3 34308.9 569.064   2
   3  -2   3 33817.8 571.825   3
  -3   2  -3 33914.1 516.124   6
   3  -2   3 32908.3 497.935   9
   3  -2   3 32998.7 456.736   7
   3  -2   4 6019.60 151.343   9
  -3   2  -4 6215.68 186.433  11
   3  -2   4 5942.12 148.796   1
  -3   2  -4 6419.59 150.315   6
   3  -2   4 6223.29 194.038   3
   3   2   4 5947.63 188.074   8
  -3   2  -4 6241.17 191.680   2
   3  -2   5 4546.20 136.197   1
  -3   2  -5 4396.95 118.909   6
   3  -2   5 4478.97 136.277   9
   3   2   5 4768.94 167.142   8
  -3   2  -5 4513.09 160.159  11
   3  -2   5 4671.41 168.825   3
  -3   2  -5 4221.93 165.918   2
   3  -2   6 34741.2 591.591   3
  -3   2  -6 33902.0 500.854   6
  -3   2  -6 34083.7 593.839   5
  -3  -2  -6 33497.9 574.999  10
   3  -2   6 33462.3 551.061   1
   3   2   6 33986.5 588.502   8
  -3   2  -6 33787.9 572.607  11
  -3   2  -6 33982.2 585.370   2
   3  -2   6 33526.9 553.562   9
   3   2   7 123108. 1739.25   8
   3  -2   7 122279. 1706.31   9
   3  -2   7 122506. 1705.04   1
  -3   2  -7 121282. 1621.78   6
  -3  -2  -7 123039. 1724.36  10
  -3   2  -7 121567. 1708.43  11
  -3   2  -7 122619. 1730.82   2
   3  -2   7 123621. 1739.06   3
  -3   2  -7 122021. 1738.11   5
   3  -2   8 4219.29 161.959   1
   3   2   8 3993.88 173.637   8
  -3   2  -8 3918.36 98.3315   6
   3   2   8 4062.18 100.108   6
  -3   2  -8 4037.69 150.305  11
  -3  -2  -8 3852.74 168.750  10
   3  -2   8 3994.81 155.419   9
   3   2   8 4064.12 130.596   3
  -3   2  -8 4075.37 171.870   5
   3  -2   8 4465.59 174.190   3
  -3   2  -8 3903.46 160.908   2
   3   2   9 122065. 1613.61   6
   3  -2   9 124617. 1746.96   1
  -3   2  -9 121122. 1611.47   6
   3  -2   9 122624. 1757.36   3
  -3   2  -9 122919. 1714.30  11
  -3  -2  -9 126442. 1760.09  10
  -3   2  -9 123129. 1761.36   5
   3  -2   9 125822. 1750.68   9
   3   2   9 121739. 1677.91   3
  -3   2  -9 121846. 1749.78   2
   3  -2  10 3184.23 159.781   3
   3  -2  10 3554.54 163.561   1
  -3   2 -10 2950.79 74.5171   6
  -3   2 -10 3325.21 166.412   5
  -3   2 -10 3024.17 130.702  11
  -3  -2 -10 3176.23 165.493  10
  -3   2 -10 3134.96 148.757   2
   3   2  10 3118.86 171.762   9
   3   2  10 3064.37 76.4793   6
  -3   2 -10 2660.45 67.4978   7
   3  -2  10 3250.56 157.452   9
   3   2  10 3208.88 117.196   3
   3  -2  11 887.964 112.202   1
  -3   2 -11 732.315 92.1917   2
  -3   2 -11 692.123 34.2284   6
   3   2  11 668.451 33.6553   6
  -3   2 -11 734.893 109.452   5
   3  -2  11 873.535 102.707   3
   3  -2  11 930.700 106.412   9
   3   2  11 852.787 69.9497   3
   3   2  11 739.485 116.113   9
  -3   2 -11 783.527 77.5991  11
   3  -2  11 898.887 80.7523  12
  -3   2 -11 672.843 40.6613   7
  -3  -2 -11 766.362 118.225  10
  -3   2 -12 107.368 30.6827   7
   3   2  12 106.139 16.8865   4
   3  -2  12 303.445 97.6087   1
  -3   2 -12 118.884 77.1364   2
   3  -2  12 129.150 56.1177  12
   3  -2  12 126.098 84.2257   3
  -3   2 -12 118.328 61.3825  11
  -3   2 -12 88.2168 17.6260   6
   3   2  12 191.212 120.496   1
  -3   2 -12 135.947 97.0579   5
   3   2  12 181.164 54.7875   3
   3  -2  12 40.5461 87.2846   9
  -3  -2 -12 140.600 100.596  10
   3   2  12 324.927 107.814   9
  -3   2 -13 94.3364 35.8104   7
   3   2  13 5.38187 47.8805   3
  -3   2 -13 64.8854 60.3174  11
  -3   2 -13 5.02916 76.4084   2
   3  -2  13 164.574 107.662   1
  -3  -2 -13 141.869 111.219  10
   3   2  13-25.5320 119.111   1
  -3   2 -13-33.3726 94.3621   5
   3  -2  13-2.79096 55.9744  12
   3  -2  13 139.926 90.6994   9
   3  -2  13 245.206 91.6056   3
   3   2  13 3.27892 109.426   9
  -3   2 -14 3354.22 138.159  11
   3   2  14 3712.92 227.379   1
   3  -2  14 3480.65 203.170   1
   3   2  14 3781.73 136.614   3
   3  -2  14 3766.71 186.990   3
   3  -2  14 3657.85 143.260  12
  -3  -2 -14 3723.57 205.974  10
  -3   2 -14 3531.64 192.540   5
   3  -2  14 3676.97 198.815   9
   3   2  14 3889.44 215.734   9
  -3   2 -14 3663.59 171.604   2
  -3   2 -14 3499.88 112.449   7
   3  -2  15 141.784 54.9069  12
  -3   2 -15 123.313 46.5788   7
  -3  -2 -15 1.42902 119.498  10
  -3   2 -15 4.04518 53.7215  11
  -3   2 -15 172.487 86.6180   2
  -3   2 -15-39.0888 101.685   5
   3   2  15 108.914 55.9901   3
   3  -2  15-41.6296 116.089   9
   3  -2  15 103.368 88.1673   3
   3   2  15 151.072 108.413   9
   3   2  15 328.438 138.688   1
   3  -2  15 232.883 123.658   1
   3  -2  16 5967.18 262.323   1
  -3   2 -16 5565.18 176.347  11
   3  -2  16 6383.11 244.686   3
  -3   2 -16 5667.40 243.994   5
  -3  -2 -16 5753.97 269.036  10
   3  -2  16 5820.13 263.776   9
   3   2  16 6000.81 286.859   1
   3   2  16 5728.35 271.486   9
  -3   2 -16 5646.45 216.870   2
  -3   2 -16 5444.96 159.305   7
   3  -2  16 5678.42 178.471  12
  -3   2 -17 3646.87 144.240  11
   3  -2  17 4409.80 153.683  12
   3  -2  17 5178.89 260.956   1
  -3   2 -17 4518.99 224.405   5
   3   2  17 4545.28 252.764   9
   3   2  17 4620.83 273.432   1
  -3  -2 -17 4679.00 245.028  10
   3  -2  17 4303.65 239.188   9
  -3   2 -17 4385.75 198.447   2
  -3   2 -18 9971.10 332.801   5
   3  -2  18 11169.9 380.265   1
   3   2  18 10644.1 384.394   9
   3  -2  18 10787.6 376.802   9
  -3   2 -18 9807.96 300.034   2
   3   2  18 10909.3 403.674   1
  -3  -2 -18 10418.3 368.831  10
  -3   2 -19 2536.83 186.827   5
   3   2  19 2415.98 206.247   9
   3  -2  19 2571.11 204.043   1
  -3   2 -19 2446.61 153.917   2
  -3  -2 -19 2298.71 206.098  10
   3   2  19 2474.74 229.944   1
   3  -2  19 2461.28 206.446   9
  -3   2 -20 159.695 81.6483   2
   3  -2  20-127.160 122.414   1
  -3   2 -20-91.4552 107.570   5
   3  -2  20-49.8288 113.427   9
  -3  -2 -20-156.313 133.680  10
   3   2  20-290.376 143.480   9
   3   2  20 8.68421 138.649   1
   3  -2  21 75.5021 127.039   9
  -3  -2 -21 96.5390 138.373  10
   3  -2  21 125.414 119.380   1
   3   2  21 386.351 140.700   9
   3   2  21 336.923 155.291   1
  -3   2 -21 363.109 125.414   5
   3   2  22 197.003 159.952   1
   3  -2  22-22.1569 138.404   1
  -3  -2 -22 92.1034 141.340  10
   3  -2  22 255.748 147.597   9
   3   2  22-86.0686 122.710   9
  -3   2 -22-130.847 122.083   5
   3   2  23 287.165 164.824   1
   3   2  23 168.600 141.892   9
  -3   2 -23-58.9106 105.166   5
  -3  -2 -23-187.942 148.097  10
   3  -2  23 98.1614 149.833   1
   3   2  24 758.457 168.927   1
  -3   2 -24 665.941 137.813   5
   3  -2  24 472.969 163.688   1
   3   2  24 599.320 169.839   9
  -3  -2 -24 595.659 163.157  10
   3   2  25 173.223 146.759   9
   3   2  25 180.582 174.464   1
   3  -2  25 84.3860 153.292   1
  -3  -2 -25 190.937 148.686  10
   3   2  26 479.017 201.289   1
  -3  -2 -26 229.184 168.552  10
   3   2  26 131.389 147.159   9
   3  -2  26 121.672 151.704   1
   3  -2  27-138.064 165.911   1
  -3  -2 -27-209.494 158.255  10
   3   2  27 151.292 131.509   9
   3   2  27-69.2422 167.636   1
   3   3 -27 10.3103 136.487   7
   3  -3 -27 105.969 147.550   7
  -3   3  27 141.365 134.390   1
   3   3 -27 292.971 143.562   5
  -3   3  27 176.170 128.312   9
  -3  -3  27 203.373 151.696   1
  -3   3  26 178.985 145.408   1
   3   3 -26 102.130 117.673   7
   3  -3 -26 163.901 130.004   7
  -3   3  26 208.796 133.325   9
  -3  -3  26 138.658 138.331   1
   3   3 -25 243.099 134.008   7
   3  -3 -25 249.343 130.417   7
  -3   3  25 352.103 134.780   9
  -3  -3  25 122.333 146.300   1
  -3   3  25 177.509 149.558   1
  -3   3  25 249.731 99.8980   4
   3   3 -24 1187.88 167.509   7
   3  -3 -24 994.166 174.399   7
  -3   3  24 1589.46 183.830   9
  -3  -3  24 1146.12 174.276   1
  -3   3  24 1275.84 177.700   1
  -3   3  24 1256.33 146.017   4
   3  -3 -23 1413.63 193.426   7
  -3  -3  23 1367.57 183.328   1
  -3   3  23 1458.28 179.650   1
  -3   3  23 1167.04 168.912   9
   3   3 -23 1212.72 169.671   7
  -3   3  23 1576.05 156.068   4
   3  -3 -22 2560.41 224.968   7
  -3  -3  22 2852.37 239.253   1
  -3   3  22 2694.98 220.940   1
  -3   3  22 2946.29 218.198   9
  -3   3  22 2500.52 183.543   4
   3   3 -22 2605.35 207.068   7
  -3   3  21 24.8691 98.2097   4
   3   3 -21-2.50048 118.105   7
   3  -3 -21 204.689 124.847   7
  -3   3  21 51.5386 116.660   9
  -3   3  21 323.107 125.875   1
  -3  -3  21 11.9497 129.589   1
  -3   3  20 2619.36 200.750   9
   3  -3 -20 2063.64 196.488   7
   3   3 -20 2654.10 205.301   7
  -3   3  20 2504.15 200.579   1
  -3   3  20 2756.19 192.012   4
  -3   3  19 636.940 118.919   4
   3   3 -19 361.573 132.365   7
  -3   3  19 686.832 137.156   1
  -3   3  19 708.930 137.165   9
  -3   3  18 9699.89 334.176   9
  -3   3  18 9899.52 340.207   4
   3   3 -18 9867.69 354.589   7
  -3   3  18 10057.7 343.942   1
  -3   3  17 262.350 104.560   4
   3   3 -17 440.180 128.558   7
  -3   3  17 262.776 111.302   9
  -3   3  17 195.263 103.488   1
  -3   3  16 2301.60 99.8177  11
  -3   3  16 2288.66 169.085   1
   3  -3 -16 2335.74 102.068  12
  -3   3  16 2298.58 162.793   9
  -3   3  16 2324.75 171.815   4
   3   3 -16 2632.62 193.067   7
  -3   3  15 8108.26 279.987   1
  -3   3  15 8128.63 276.713   9
   3  -3 -15 7692.21 198.282  12
  -3   3  15 7789.25 289.137   4
  -3   3  15 8512.77 203.118  11
   3   3 -15 8622.32 307.790   7
  -3   3  14 4110.52 138.483  11
  -3   3  14 3875.79 187.323   1
  -3   3  14 4037.15 186.775   9
  -3   3  14 3889.03 204.673   4
   3   3 -14 4050.28 217.608   7
   3   3 -13 725.486 122.886   7
  -3   3  13 916.060 104.702   9
  -3   3  13 720.045 105.824   4
  -3   3  13 917.856 75.3706  11
  -3   3  13 905.711 109.437   1
   3   3 -12 882.288 122.375   7
  -3   3  12 1029.52 122.723   4
  -3   3  12 969.850 107.942   1
  -3   3  12 1089.60 82.1221  11
  -3   3  12 982.370 97.1914   9
  -3   3  11 23415.2 451.945   1
  -3   3  11 22416.5 417.768  11
  -3   3  11 22857.2 446.131   9
  -3   3  11 22473.3 493.547   4
   3   3 -11 22998.9 501.313   7
   3   3 -10 13.3073 86.9605   7
  -3   3  10 173.391 71.1986   1
  -3   3  10 69.8405 77.6905   4
  -3   3  10 71.2428 52.5355  11
  -3   3  10-1.68865 56.7047   9
   3   3  -9 252.913 97.5430   7
  -3   3   9 353.227 88.7069   4
  -3   3   9 408.905 64.5392  11
  -3   3   9 421.889 66.7041   9
  -3   3   9 422.544 72.2626   1
  -3   3   8 76684.5 1096.52   1
  -3   3   8 76617.2 1113.37  11
  -3   3   8 75185.2 1088.27   9
  -3   3   8 74833.5 1172.96   4
   3   3  -8 75945.7 1171.68   7
  -3   3   7 15705.7 326.466  11
  -3   3   7 16782.3 306.390   1
  -3   3   7 15438.1 294.909   9
  -3   3   7 15721.0 365.738   4
   3   3  -7 15037.2 363.555   7
  -3   3   6 39109.2 640.648  11
  -3   3   6 38814.2 677.691   4
  -3   3   6 39167.0 585.413   9
   3   3  -6 39670.0 681.684   7
  -3   3   5 62866.6 951.289   2
  -3   3   5 62752.9 871.985   9
  -3   3   5 62499.5 950.650  11
   3   3  -5 63894.8 984.482   7
  -3   3   4 2197.44 119.726  11
  -3   3   4 2338.31 133.290   6
  -3   3   4 2318.30 122.405   2
   3  -3  -4 2172.04 96.1414  10
  -3   3   4 2218.28 70.2124   9
  -3   3   3 3304.00 139.594   2
  -3   3   3 3197.50 145.052   6
  -3   3   3 3296.77 139.897  11
   3  -3  -3 3054.33 103.517  10
  -3   3   2 381.353 78.8709   6
   3  -3  -2 180.127 45.0053  10
  -3   3   2 222.055 73.0906   2
  -3   3   2 172.810 76.2866  11
  -3   3   2 173.185 22.2538   8
  -3   3   1 521.120 88.1487   2
  -3   3   1 354.994 81.2069   6
  -3   3   1 314.372 29.8213   8
  -3   3   1 397.922 81.9113  11
  -3   3   0 24011.3 448.306   2
  -3   3   0 24123.2 432.280   6
  -3   3   0 23666.0 447.796  11
  -3   3  -1 5183.28 178.405   2
  -3   3  -1 4599.76 155.731   6
   3  -3   1 4862.85 173.895   3
  -3   3  -1 4769.02 173.527  11
  -3   3  -2 13604.3 308.845  11
  -3   3  -2 13720.3 281.253   6
   3  -3   2 13618.7 308.568   3
  -3   3  -2 13263.9 308.246   2
   3   3   2 13351.2 313.029   8
  -3   3  -3 13763.5 316.799   2
  -3   3  -3 14167.7 316.309  11
  -3   3  -3 14260.9 284.294   6
   3   3   3 14353.7 327.794   8
   3  -3   3 13897.8 318.401   3
  -3   3  -4 2063.95 123.754  11
  -3   3  -4 1967.80 136.008   5
   3   3   4 2098.29 129.669   8
  -3   3  -4 2048.20 100.060   6
  -3   3  -4 2091.66 127.867   2
   3  -3   4 2069.77 130.466   3
  -3   3  -5 144348. 1941.87   6
  -3   3  -5 144759. 2003.11  11
  -3   3  -5 143275. 2020.44   5
   3   3   5 146277. 2020.13   8
   3  -3   5 144502. 2019.63   3
  -3   3  -5 141791. 2010.36   2
   3  -3   6 9031.12 255.124   3
  -3   3  -6 8708.35 240.634  11
   3   3   6 8987.79 259.345   8
  -3   3  -6 8842.26 198.020   6
  -3   3  -6 8795.05 256.983   5
  -3   3  -6 8886.87 245.308   2
   3  -3   6 8682.38 223.216   1
   3   3   7 32494.6 606.844   8
  -3   3  -7 32931.9 513.265   6
  -3   3  -7 32492.3 602.361   5
  -3   3  -7 32377.2 576.121  11
  -3  -3  -7 33723.3 599.781  10
   3  -3   7 33853.2 566.645   1
   3  -3   7 33123.9 601.021   3
  -3   3  -7 32408.1 589.614   2
   3  -3   8 7325.96 224.583   1
   3  -3   8 7646.07 242.390   3
   3  -3   8 7870.11 223.733  12
  -3   3  -8 7526.92 222.993  11
  -3  -3  -8 7446.31 248.479  10
   3   3   8 7823.88 253.934   8
  -3   3  -8 7951.06 177.257   6
  -3   3  -8 7693.95 236.462   2
  -3   3  -8 8016.99 251.116   5
   3  -3   9 1852.37 119.932   1
   3  -3   9 1770.63 113.959  12
   3   3   9 1759.62 78.5128   6
  -3   3  -9 1548.47 110.162  11
  -3  -3  -9 1761.70 140.943  10
  -3   3  -9 1712.59 132.954   5
   3  -3   9 1814.61 133.481   3
   3   3   9 1880.09 142.960   8
  -3   3  -9 1677.76 78.5333   6
  -3   3  -9 1733.09 119.364   2
   3   3   9 1698.22 79.9825   3
   3  -3  10 9175.74 271.991   1
  -3   3 -10 9068.74 191.135   6
   3  -3  10 9097.15 278.349   3
   3   3  10 9388.18 194.531   6
   3   3  10 9069.19 199.083   3
  -3   3 -10 8733.71 247.947  11
  -3  -3 -10 9452.37 293.720  10
  -3   3 -10 9009.66 284.821   5
   3   3  10 9602.52 293.042   8
   3  -3  10 9330.44 252.501  12
  -3   3 -10 9425.67 263.123   2
   3  -3  11 4496.84 196.122   1
  -3   3 -11 4422.24 208.822   5
   3   3  11 4420.57 121.487   6
  -3   3 -11 4314.86 185.158   2
  -3   3 -11 4423.27 120.966   6
  -3   3 -11 4379.25 168.502  11
   3  -3  11 4557.54 171.456  12
  -3  -3 -11 4463.83 212.288  10
   3   3  11 4324.33 130.289   3
   3  -3  11 4739.13 199.639   3
  -3   3 -12 18.5254 34.5324   6
  -3   3 -12 129.061 105.662   5
   3  -3  12 3.60518 61.8225  12
  -3  -3 -12 20.9581 113.062  10
  -3   3 -12 11.5153 66.8311  11
  -3   3 -12-53.4606 73.8378   2
   3   3  12 15.8983 39.9037   3
   3  -3  12-50.6277 93.3185   3
   3   3  12-21.7873 103.536   9
   3   3  12 31.8613 33.0059   6
   3  -3  12-50.5952 97.3027   1
  -3  -3 -13 1343.72 153.633  10
   3   3  13 1324.24 63.9940   6
  -3   3 -13 1134.63 62.2051   6
   3  -3  13 1326.24 101.087  12
  -3   3 -13 1325.92 103.828  11
   3   3  13 1397.96 78.2919   3
  -3   3 -13 1364.59 144.947   5
   3   3  13 1404.79 155.849   9
  -3   3 -13 1316.30 116.374   2
   3  -3  13 1371.42 135.473   3
   3  -3  13 1493.12 141.483   1
   3  -3  14 2577.01 173.363   1
   3   3  14 2331.16 97.7995   3
   3  -3  14 2291.90 124.118  12
  -3   3 -14 1989.16 78.0531   6
  -3   3 -14 2125.01 122.800  11
   3  -3  14 2217.17 160.863   3
  -3  -3 -14 2258.24 186.499  10
  -3   3 -14 2128.47 141.403   2
   3   3  14 2107.47 179.837   9
  -3   3 -14 1883.87 164.761   5
   3   3  14 2082.97 77.5729   4
  -3   3 -14 2021.98 83.2813   7
   3  -3  15 291.555 109.146   1
   3  -3  15 471.412 114.677   3
  -3   3 -15 481.450 91.5092   2
  -3  -3 -15 102.726 128.080  10
  -3   3 -15 483.091 81.9430  11
   3  -3  15 479.967 73.6205  12
   3   3  15 446.219 135.195   9
  -3   3 -15 321.967 117.087   5
   3  -3  16 2225.64 125.140  12
   3  -3  16 2419.62 188.159   1
  -3   3 -16 1951.82 119.245  11
   3  -3  16 2293.17 170.613   3
  -3  -3 -16 2067.61 196.445  10
  -3   3 -16 2118.71 178.669   5
   3   3  16 2300.34 198.461   9
  -3   3 -16 2310.39 148.150   2
  -3   3 -17 25.5580 82.3513   2
   3  -3  17 316.808 126.166   1
  -3   3 -17 105.982 63.0032  11
  -3   3 -17 149.670 117.060   5
  -3  -3 -17 213.042 149.632  10
   3  -3  17 186.535 59.9495  12
   3  -3  18 6660.74 300.810   1
  -3  -3 -18 6325.11 305.114  10
  -3   3 -18 6769.03 287.191   5
   3   3  18 6668.53 310.941   9
  -3   3 -18 6231.72 237.574   2
   3  -3  19 4246.26 253.458   1
  -3  -3 -19 4477.34 265.218  10
  -3   3 -19 4259.53 241.161   5
   3   3  19 4319.50 267.860   9
  -3   3 -19 4193.73 196.643   2
  -3  -3 -20 188.343 142.383  10
  -3   3 -20 170.087 82.6982   2
   3   3  20 292.498 135.605   9
   3  -3  20 14.8624 122.056   1
  -3   3 -20 154.747 115.806   5
   3  -3  21 243.550 129.879   1
   3   3  21 40.2692 137.045   9
  -3  -3 -21-65.7673 142.072  10
  -3   3 -21-59.6410 119.543   5
  -3  -3 -22-161.746 153.516  10
  -3   3 -22-5.59788 121.308   5
   3   3  22 33.2282 132.665   9
   3  -3  22 88.0718 134.926   1
  -3  -3 -23 166.340 149.282  10
   3  -3  23 580.891 165.561   1
  -3   3 -23 241.660 132.424   5
   3   3  23 169.164 120.365   9
  -3   3 -24 141.906 112.133   5
   3  -3  24 368.572 151.498   1
   3   3  24 388.006 167.831   9
  -3  -3 -24 40.2096 150.880  10
  -3  -3 -25 171.458 154.018  10
   3   3  25 125.305 120.264   9
  -3   3 -25 252.556 124.975   5
   3  -3  25 295.128 162.151   1
  -3   3 -26-218.730 149.190   5
  -3  -3 -26 130.956 151.884  10
   3   3  26-13.1301 158.714   9
   3  -3  26 288.230 162.001   1
  -3  -3 -27 696.133 209.408  10
  -3   4  27 453.248 169.881   1
   3   4 -27 606.792 164.833   7
   3  -4 -27 194.043 140.455   7
   3   4 -27 77.6445 130.764   5
  -3   4  27 433.795 132.875   9
  -3  -4  27 477.706 157.444   1
   3  -4 -26 449.574 148.879   7
  -3   4  26 546.817 152.566   1
  -3   4  26 725.136 156.998   9
  -3  -4  26 318.674 138.061   1
   3   4 -26 621.659 177.235   5
   3   4 -26 140.311 126.433   7
   3   4 -25 22.9193 134.020   7
   3  -4 -25-108.506 147.109   7
  -3   4  25-101.760 144.818   1
  -3  -4  25 238.127 153.242   1
  -3   4  25-222.050 127.186   9
  -3   4  25 136.480 92.0865   4
   3   4 -24 938.425 161.872   7
  -3   4  24 925.751 157.010   1
  -3  -4  24 571.826 154.801   1
   3  -4 -24 808.582 175.288   7
  -3   4  24 925.344 163.000   9
  -3   4  24 819.537 127.337   4
  -3   4  23 896.226 136.318   4
   3  -4 -23 782.733 157.715   7
  -3  -4  23 916.875 157.754   1
  -3   4  23 1002.69 158.641   9
   3   4 -23 833.034 153.803   7
  -3   4  23 750.617 157.692   1
  -3   4  22 389.636 113.305   4
   3   4 -22 85.5433 120.101   7
  -3   4  22 209.499 114.918   9
  -3   4  22 213.942 138.346   1
  -3   4  21 1676.27 161.266   4
   3   4 -21 1855.95 191.164   7
  -3   4  21 1690.90 183.392   9
  -3   4  21 1840.59 181.674   1
  -3   4  20 505.694 113.528   4
  -3   4  20 426.786 124.551   9
  -3   4  20 422.778 130.641   1
   3   4 -20 380.407 132.721   7
   3   4 -19 1080.96 160.357   7
  -3   4  19 729.779 127.938   4
  -3   4  19 939.585 140.356   1
  -3   4  19 762.776 126.504   9
   3   4 -18 2249.28 184.855   7
  -3   4  18 2506.07 188.975   1
  -3   4  18 2183.36 172.149   9
  -3   4  18 2705.72 187.469   4
   3   4 -17-45.6386 118.620   7
  -3   4  17-179.040 105.910   4
  -3   4  17-51.4373 117.355   1
  -3   4  17-46.5036 95.4192   9
   3   4 -16 963.448 147.211   7
  -3   4  16 893.217 125.739   4
   3  -4 -16 769.825 72.6418  12
  -3   4  16 926.291 72.6392  11
  -3   4  16 938.939 123.606   9
  -3   4  16 1023.80 142.390   1
   3   4 -15 542.378 122.378   7
  -3   4  15 468.281 104.618   4
  -3   4  15 570.367 67.2499  11
  -3   4  15 359.838 93.2621   9
   3  -4 -15 385.138 62.4964  12
  -3   4  15 432.015 113.435   1
  -3   4  14 797.277 119.724   1
   3   4 -14 731.197 134.180   7
  -3   4  14 833.874 118.380   4
   3  -4 -14 809.856 76.7667  12
  -3   4  14 930.156 79.4760  11
  -3   4  14 909.018 112.601   9
   3   4 -13 698.084 129.854   7
   3  -4 -13 775.615 81.6469  12
  -3   4  13 715.231 124.551   4
  -3   4  13 922.970 81.3228  11
  -3   4  13 891.262 107.962   9
  -3   4  13 934.368 120.789   1
   3  -4 -12 8115.09 222.166  12
  -3   4  12 9179.03 265.468   1
  -3   4  12 8534.31 224.753  11
  -3   4  12 8431.26 251.424   9
  -3   4  12 8224.25 290.196   4
   3   4 -12 7991.58 290.135   7
  -3   4  11 1486.88 100.217  11
  -3   4  11 1274.12 133.051   4
  -3   4  11 1281.97 103.238   9
   3   4 -11 1408.29 141.721   7
   3  -4 -11 1281.79 96.4701  12
   3  -4 -10 4735.53 167.093  12
  -3   4  10 5042.88 172.217  11
  -3   4  10 4513.73 170.231   9
  -3   4  10 4925.51 213.566   4
   3   4 -10 4769.33 215.765   7
   3   4  -9 908.469 123.492   7
  -3   4   9 957.699 86.3509  11
  -3   4   9 869.527 78.2865   9
  -3   4   9 728.229 110.419   4
  -3   4   8 58333.2 897.204  11
   3  -4  -8 56611.4 909.343  10
  -3   4   8 57466.8 865.822   9
   3   4  -8 58362.7 960.862   7
  -3   4   7 64261.6 1015.47   6
  -3   4   7 63847.9 977.057  11
   3  -4  -7 62823.4 965.389  10
  -3   4   7 63608.4 928.042   9
  -3   4   6 37830.3 681.242   6
   3  -4  -6 38275.3 630.755  10
  -3   4   6 39000.2 596.080   9
  -3   4   6 39262.2 654.785  11
  -3   4   5 3883.35 173.670   6
   3  -4  -5 3601.56 135.088  10
  -3   4   5 3677.82 109.869   8
  -3   4   5 3806.89 157.413  11
  -3   4   4 2040.97 134.888   6
  -3   4   4 1785.18 120.033  11
   3  -4  -4 1708.62 100.276  10
  -3   4   4 1887.65 77.6131   8
  -3   4   3 39728.9 674.166   2
  -3   4   3 39269.0 674.748   6
   3  -4  -3 39235.0 605.414  10
  -3   4   3 39753.5 568.797   8
  -3   4   3 39097.9 668.165  11
  -3   4   2 3681.19 163.781   2
  -3   4   2 3474.39 153.862   6
  -3   4   2 3717.53 160.650  11
  -3   4   2 3469.03 98.2747   8
  -3   4   1 14551.0 336.600   2
  -3   4   1 14718.0 329.468   6
  -3   4   1 14592.2 334.541  11
   3  -4  -1 14901.1 328.182   3
  -3   4   0 14134.1 330.906   2
   3  -4   0 14380.7 324.658   3
  -3   4   0 14249.5 318.807   6
  -3   4   0 14287.8 330.235  11
  -3   4  -1 9133.60 251.811   2
  -3   4  -1 8396.68 229.860   6
   3  -4   1 8337.98 242.381   3
  -3   4  -1 8533.64 245.103  11
  -3   4  -2 4221.59 176.743   2
  -3   4  -2 4549.88 163.818   6
   3  -4   2 4328.81 175.998   3
   3   4   2 4594.19 194.083   8
  -3   4  -2 4332.17 174.892  11
  -3   4  -3 83120.1 1261.96   2
   3   4   3 83660.2 1277.77   8
   3  -4   3 86888.7 1265.18   3
  -3   4  -3 84075.7 1259.90  11
  -3   4  -3 83750.9 1261.14   5
   3  -4   3 85868.5 1261.39  12
  -3   4  -3 84210.1 1220.77   6
  -3   4  -4 4632.08 185.443   2
  -3   4  -4 4699.27 189.785   5
  -3   4  -4 4612.54 182.965  11
   3  -4   4 4478.85 182.929  12
  -3   4  -4 4363.40 155.000   6
   3   4   4 4270.11 189.081   8
   3  -4   4 4523.46 186.058   3
  -3   4  -5 30894.9 565.696   2
   3  -4   5 31435.0 566.076  12
  -3   4  -5 30320.6 519.916   6
  -3   4  -5 30279.3 560.586  11
  -3   4  -5 29840.3 575.477   5
   3   4   5 30118.2 583.835   8
   3  -4   5 31285.5 577.316   3
  -3   4  -6 5745.81 210.895   2
  -3   4  -6 5978.01 177.237   6
   3  -4   6 6325.93 211.777  12
   3   4   6 6184.20 230.916   8
  -3   4  -6 5760.68 204.542  11
  -3   4  -6 5912.31 221.469   5
   3  -4   6 6117.53 221.820   3
  -3   4  -7 898.031 104.166  11
  -3   4  -7 816.873 124.061   5
   3  -4   7 1119.72 117.736   3
   3   4   7 1032.71 128.376   8
   3  -4   7 1035.10 105.998  12
  -3   4  -7 973.828 102.991   2
  -3   4  -7 753.898 79.9390   6
   3  -4   8 99.9181 71.2325  12
  -3   4  -8-32.9036 58.9405   6
  -3   4  -8-46.5783 94.7539   5
   3  -4   8 41.6899 90.2447   3
   3   4   8 138.078 102.774   8
  -3   4  -8 38.7907 69.5030  11
  -3   4  -8 43.5302 71.6958   2
  -3   4  -9 3605.96 165.972  11
   3   4   9 3588.91 109.735   3
   3  -4   9 3681.01 165.619  12
   3   4   9 3781.05 133.951   6
  -3   4  -9 3327.81 190.677   5
  -3  -4  -9 4024.19 206.673  10
   3   4   9 3855.83 200.093   8
  -3   4  -9 3620.24 131.272   6
   3  -4   9 4084.86 194.350   3
  -3   4  -9 4013.85 173.315   2
  -3   4 -10 19205.8 361.004   6
   3  -4  10 19313.6 455.960   3
   3   4  10 19473.6 325.675   3
  -3   4 -10 18789.5 415.963  11
   3  -4  10 20135.3 424.598  12
  -3  -4 -10 19445.5 468.401  10
  -3   4 -10 19536.4 463.477   5
   3   4  10 19878.1 471.577   8
   3   4  10 19983.7 365.554   6
   3  -4  10 19969.8 441.575   1
  -3   4 -10 20058.9 431.442   2
  -3   4 -11 289.115 81.1459  11
   3  -4  11 450.779 87.1341  12
   3   4  11 269.756 56.3461   6
   3   4  11 312.489 40.6895   3
  -3   4 -11 258.716 88.8087   2
   3  -4  11 139.296 87.7400   1
  -3  -4 -11 202.684 129.101  10
  -3   4 -11 380.021 123.314   5
   3  -4  11 240.475 101.368   3
   3   4  11 280.023 114.126   8
  -3   4 -11 271.186 59.2642   6
   3   4  12 1254.61 61.9929   3
  -3  -4 -12 1282.12 159.690  10
   3   4  12 1284.96 81.2246   6
   3  -4  12 1288.65 135.658   3
  -3   4 -12 1263.29 118.211   2
  -3   4 -12 1049.06 104.257  11
   3  -4  12 1318.57 127.293   1
  -3   4 -12 1249.08 144.953   5
   3   4  12 1294.03 149.351   8
  -3   4 -12 1222.44 83.3262   6
   3  -4  12 1114.69 105.543  12
   3  -4  13 1634.58 120.024  12
  -3   4 -13 1389.97 86.4673   6
  -3   4 -13 1553.78 164.552   5
   3   4  13 1610.93 88.2902   6
  -3   4 -13 1478.16 123.837   2
   3  -4  13 1402.87 145.318   1
  -3   4 -13 1481.64 118.147  11
   3  -4  13 1432.77 147.098   3
   3   4  13 1528.04 66.5805   3
  -3  -4 -13 1649.34 172.572  10
   3  -4  14 2310.58 165.822   1
   3   4  14 2008.16 96.1446   6
  -3  -4 -14 1998.20 190.422  10
   3  -4  14 2123.99 132.751  12
  -3   4 -14 1917.79 94.4110   6
  -3   4 -14 1905.01 130.711  11
  -3   4 -14 1759.94 164.690   5
   3   4  14 2130.84 193.974   9
   3  -4  14 2270.01 169.373   3
  -3   4 -14 2197.14 143.052   2
  -3  -4 -15 419.830 147.678  10
  -3   4 -15 368.543 83.9204  11
  -3   4 -15 352.323 91.7581   2
   3  -4  15 431.392 119.183   3
   3  -4  15 440.500 118.399   1
  -3   4 -15 557.405 132.565   5
   3  -4  15 461.142 77.0040  12
   3   4  15 431.763 140.296   9
   3  -4  16 72.3858 106.739   3
  -3  -4 -16-56.9111 143.654  10
  -3   4 -16 309.256 90.2991   2
  -3   4 -16 230.324 131.446   5
   3   4  16 209.376 123.031   9
  -3   4 -16 143.872 70.5496  11
   3  -4  16 48.1560 110.876   1
   3  -4  16 259.147 75.0085  12
   3  -4  17 4700.41 248.791   1
   3  -4  17 5010.78 189.639  12
  -3   4 -17 4173.37 178.514  11
  -3  -4 -17 4877.27 273.378  10
   3   4  17 4903.57 270.129   9
  -3   4 -17 4497.36 205.641   2
  -3   4 -17 4566.02 250.122   5
  -3   4 -18 1957.39 182.475   5
   3   4  18 2090.49 197.332   9
  -3  -4 -18 1943.93 208.998  10
   3  -4  18 1976.16 183.699   1
  -3   4 -18 2122.18 147.949   2
   3  -4  19 2847.65 220.542   1
  -3  -4 -19 3177.36 240.941  10
   3   4  19 3162.45 243.533   9
  -3   4 -19 2836.68 166.143   2
  -3   4 -19 3565.92 238.595   5
  -3   4 -20 1236.86 174.135   5
   3  -4  20 1153.82 170.612   1
  -3  -4 -20 1523.10 201.069  10
   3   4  20 1106.67 185.394   9
   3  -4  21 1.45916 123.843   1
  -3  -4 -21 132.548 148.718  10
  -3   4 -21 202.410 124.066   5
   3   4  21 149.210 132.157   9
   3  -4  22 639.313 144.973   1
  -3  -4 -22 503.011 166.869  10
   3   4  22 650.937 154.198   9
  -3   4 -22 495.365 144.485   5
  -3  -4 -23 145.652 171.367  10
   3  -4  23 252.567 144.136   1
  -3   4 -23-121.171 139.851   5
   3   4  23 260.523 154.468   9
   3  -4  24 34.0719 137.104   1
  -3   4 -24-176.789 136.444   5
  -3  -4 -24-103.314 152.422  10
   3   4  24-326.353 162.935   9
  -3  -4 -25-4.34142 160.794  10
   3  -4  25 121.075 150.143   1
  -3   4 -25 196.692 143.512   5
   3   4  25-67.6796 135.531   9
   3   4  26 86.4653 155.373   9
   3  -4  26 191.170 161.169   1
  -3   4 -26 198.093 136.901   5
  -3  -4 -26 49.7370 175.160  10
   3   5 -27-212.975 151.595   7
  -3   5  27 265.622 153.852   9
   3   5 -27 81.9293 147.663   5
   3  -5 -27-89.0107 157.876  10
   3   5 -26-110.173 125.983   7
   3  -5 -26-244.214 161.686   7
  -3  -5  26-188.306 167.948   1
  -3   5  26-123.852 110.754   9
   3   5 -26-9.45274 144.954   5
   3  -5 -26-74.7444 172.407  10
  -3   5  25-1.47463 92.4032   4
   3   5 -25 78.7110 138.726   7
   3  -5 -25-149.948 160.757   7
   3   5 -25-129.472 140.344   5
  -3  -5  25-353.469 171.533   1
   3  -5 -25-360.552 166.943  10
  -3   5  25 228.730 123.983   9
  -3   5  24 138.600 106.544   4
   3   5 -24 182.366 130.981   7
   3  -5 -24-324.855 174.361  10
  -3   5  24 105.902 120.877   9
  -3  -5  24-103.691 152.369   1
   3   5 -23 152.017 131.095   7
  -3   5  23-27.3308 100.195   4
   3  -5 -23-10.0351 153.224  10
  -3   5  23 58.9542 109.909   9
   3   5 -22 119.117 120.061   7
  -3   5  22 42.1051 99.6683   4
   3  -5 -22-169.954 171.946  10
  -3   5  22 126.809 124.628   9
   3  -5 -21 3533.08 261.764  10
  -3   5  21 3363.51 226.214   9
  -3   5  21 3415.36 219.802   4
   3   5 -21 3588.16 237.930   7
   3   5 -20-55.7476 117.954   7
   3  -5 -20 152.111 139.793  10
  -3   5  20 195.508 99.1476   4
  -3   5  20 21.9511 105.697   9
   3   5 -19-80.1911 127.591   7
  -3   5  19 93.3763 96.6833   4
  -3   5  19 109.816 94.9240   9
   3  -5 -19 119.973 151.609  10
   3  -5 -18 2034.25 207.439  10
   3   5 -18 2347.95 198.977   7
  -3   5  18 2312.61 178.993   9
  -3   5  18 2304.03 183.968   4
   3  -5 -17 3626.62 240.874  10
  -3   5  17 3497.29 203.512   9
  -3   5  17 3606.07 216.180   4
   3   5 -17 3836.17 232.651   7
  -3   5  16 577.595 70.1015  11
  -3   5  16 897.587 136.104   4
   3  -5 -16 583.192 145.577  10
  -3   5  16 715.196 119.086   9
   3  -5 -16 530.428 73.7750  12
   3   5 -16 686.079 136.240   7
   3   5 -15 445.100 138.844   7
   3  -5 -15 304.227 69.3647  12
   3  -5 -15 157.082 132.604  10
  -3   5  15 219.995 114.709   4
  -3   5  15 401.520 103.006   9
  -3   5  15 361.074 68.0731  11
   3  -5 -14 2299.29 121.393  12
  -3   5  14 2207.88 118.378  11
   3  -5 -14 2214.66 184.659  10
  -3   5  14 2289.84 153.974   9
  -3   5  14 2104.43 177.707   4
   3   5 -14 2507.38 192.161   7
   3   5 -13-17.0428 115.036   7
  -3   5  13-35.5471 59.7594  11
  -3   5  13 29.6446 99.1854   4
   3  -5 -13-51.1580 126.577  10
  -3   5  13 66.0374 76.0090   9
   3  -5 -13 50.0078 66.2966  12
  -3   5  12 284.029 69.7848  11
   3   5 -12 187.459 117.236   7
   3  -5 -12 293.197 75.3705  12
  -3   5  12 228.303 98.7676   4
   3  -5 -12 120.726 111.230  10
  -3   5  12 188.527 79.5359   9
   3  -5 -11 6600.65 207.233  12
   3  -5 -11 6247.00 242.517  10
  -3   5  11 6573.59 217.221   9
  -3   5  11 6627.26 263.679   4
   3   5 -11 7031.43 274.441   7
  -3   5  11 6618.64 210.392  11
  -3   5  10 721.088 85.5791  11
  -3   5  10 823.845 90.4276   9
  -3   5  10 665.576 126.386   6
   3  -5 -10 646.749 114.109  10
   3  -5 -10 707.646 93.1442  12
  -3   5   9 2882.19 173.791   6
   3  -5  -9 2840.49 141.993  12
   3  -5  -9 2816.69 162.059  10
  -3   5   9 2896.13 146.137  11
  -3   5   9 2751.61 133.153   9
  -3   5   8 57.2677 68.7791  11
   3  -5  -8 10.4928 78.2242  10
   3  -5  -8 80.3410 74.0717  12
  -3   5   8 166.864 100.534   6
  -3   5   8 226.489 63.0006   9
   3  -5  -7 513.355 89.2337  12
  -3   5   7 413.471 97.1033   6
  -3   5   7 496.611 65.6317   8
   3  -5  -7 587.813 96.0458  10
  -3   5   7 591.641 89.7910  11
  -3   5   6 5123.56 210.682   6
   3  -5  -6 4917.67 185.305  12
   3  -5  -6 4992.72 176.401  10
  -3   5   6 4921.62 151.235   8
  -3   5   6 5017.48 189.479  11
   3  -5  -5 703.080 96.5699  12
  -3   5   5 746.794 91.1052  11
   3  -5  -5 715.806 90.7879  10
  -3   5   5 811.969 67.8813   8
  -3   5   5 686.961 110.093   6
   3  -5  -4 1424.05 117.976  12
  -3   5   4 1358.33 112.590  11
  -3   5   4 1396.80 127.786   6
   3  -5  -4 1382.09 103.040  10
  -3   5   4 1222.11 77.2499   8
  -3   5   3 48928.0 727.032   8
  -3   5   3 48882.3 827.976   6
  -3   5   3 49929.3 820.461  11
   3  -5  -3 48945.7 791.833   3
   3  -5  -3 49196.5 815.990  12
  -3   5   2 1727.98 130.428   6
   3  -5  -2 1692.07 119.717   3
  -3   5   2 1711.90 92.2292   8
  -3   5   2 1772.46 130.088  11
   3  -5  -2 1653.44 129.406  12
  -3   5   1 38071.1 676.699   2
  -3   5   1 38664.9 671.834   6
   3  -5  -1 37966.7 652.754   3
  -3   5   1 38175.1 673.384  11
   3  -5  -1 37157.5 670.306  12
  -3   5   0 28789.2 562.763   2
  -3   5   0 29908.4 551.931   6
   3  -5   0 30431.8 565.137  12
  -3   5   0 29804.3 564.915  11
   3  -5   0 29202.4 545.198   3
  -3   5  -1 2456.02 145.933  11
  -3   5  -1 2412.11 150.164   2
  -3   5  -1 2288.54 135.702   6
   3  -5   1 2502.69 146.306   3
   3  -5   1 2491.08 148.060  12
  -3   5  -2 807.303 99.2902   6
  -3   5  -2 812.650 113.420   5
   3  -5   2 981.460 112.217   3
  -3   5  -2 885.224 118.361   2
   3  -5   2 955.321 111.288  12
  -3   5  -2 803.426 109.685  11
  -3   5  -3 1714.73 128.023  11
  -3   5  -3 1449.69 128.051   5
  -3   5  -3 1487.40 110.739   6
   3  -5   3 1590.04 122.644   3
   3  -5   3 1719.15 128.934  12
  -3   5  -3 1442.31 121.866   2
   3   5   3 1646.12 156.167   8
  -3   5  -4 3859.84 178.491  11
  -3   5  -4 3793.35 178.195   2
   3  -5   4 3798.43 172.982  12
  -3   5  -4 3653.77 181.291   5
   3   5   4 3627.18 193.860   8
  -3   5  -4 3690.79 157.953   6
   3  -5   4 4081.33 182.156   3
  -3   5  -5 4002.39 179.028   2
  -3   5  -5 3961.17 179.016  11
  -3   5  -5 3913.51 160.045   6
   3  -5   5 4028.77 182.499  12
  -3   5  -5 3777.66 186.553   5
   3  -5   5 4243.96 189.769   3
   3   5   5 3936.12 200.849   8
   3  -5   6 3843.26 182.662  12
  -3   5  -6 4123.64 186.963   2
  -3   5  -6 4298.87 200.261   5
   3  -5   6 4272.31 195.443   3
  -3   5  -6 4172.92 158.901   6
  -3   5  -6 3825.94 182.629  11
   3   5   6 3786.56 202.018   8
  -3   5  -7 5132.68 206.451   2
  -3   5  -7 4776.61 217.317   5
   3  -5   7 4837.55 212.644   3
  -3   5  -7 5062.89 201.982  11
   3  -5   7 5157.63 203.726  12
  -3   5  -7 4823.00 173.185   6
   3   5   7 5053.66 226.515   8
  -3   5  -8 1103.18 97.3414   6
   3  -5   8 1032.93 118.293  12
  -3   5  -8 1105.91 137.599   5
  -3   5  -8 1072.83 114.505   2
   3  -5   8 1063.22 132.903   3
  -3   5  -8 1048.42 111.835  11
   3   5   8 1008.40 148.916   8
  -3   5  -9 9155.71 281.124   2
   3  -5   9 9464.01 285.124  12
  -3   5  -9 9106.68 241.832   6
   3   5   9 9518.21 247.244   6
   3  -5   9 9316.01 306.291   3
  -3   5  -9 9647.10 282.955  11
   3   5   9 10118.7 323.607   8
  -3   5  -9 9246.01 311.749   5
  -3   5 -10 1883.97 143.992   2
  -3   5 -10 1836.76 137.903  11
   3   5  10 1585.21 64.2836   3
   3  -5  10 2057.77 139.159  12
   3   5  10 1870.61 112.695   6
  -3   5 -10 1805.01 112.591   6
  -3   5 -10 1848.31 171.088   5
   3  -5  10 1901.76 153.781   3
   3   5  10 1821.39 171.951   8
  -3  -5 -11 1899.00 182.984  10
  -3   5 -11 1665.82 134.859   2
   3   5  11 1414.74 54.1540   3
  -3   5 -11 1653.01 107.993   6
   3  -5  11 1815.94 138.584  12
   3   5  11 1682.44 104.780   6
  -3   5 -11 1562.84 167.670   5
  -3   5 -11 1474.33 131.697  11
   3  -5  11 1603.55 155.152   3
   3   5  11 1812.74 174.912   8
   3   5  12 1572.42 51.2124   3
   3  -5  12 1854.98 136.423  12
  -3   5 -12 1622.04 106.047   6
  -3   5 -12 1591.96 130.556  11
  -3  -5 -12 1434.36 188.514  10
  -3   5 -12 1727.00 173.046   5
   3   5  12 1605.55 102.796   6
   3  -5  12 1516.46 153.469   3
  -3   5 -12 1599.02 136.913   2
   3   5  12 1568.90 167.047   8
  -3   5 -13 2316.10 152.306   2
   3   5  13 2197.22 116.407   6
   3  -5  13 2282.25 151.450  12
  -3   5 -13 2104.40 116.371   6
  -3   5 -13 1969.98 142.958  11
   3  -5  13 2566.38 187.572   3
  -3  -5 -13 2228.10 205.808  10
   3   5  13 2057.99 186.818   8
  -3   5 -13 2173.34 190.916   5
   3  -5  13 2218.21 169.350   1
   3  -5  14 2.73715 79.2924  12
  -3  -5 -14 155.221 149.809  10
  -3   5 -14-35.0538 58.1809   6
   3  -5  14 13.6481 104.291   1
  -3   5 -14 25.7104 79.1454  11
  -3   5 -14-76.4082 89.8471   2
   3   5  14 131.631 63.8945   6
  -3   5 -14-13.8809 125.518   5
   3  -5  14-96.8217 122.411   3
   3   5  15 36.6228 55.0330   6
  -3   5 -15-118.568 80.4351  11
  -3   5 -15-148.583 90.3835   2
   3  -5  15 13.0700 76.7280  12
   3  -5  15-96.9175 110.968   1
  -3   5 -15 8.65526 126.424   5
  -3  -5 -15 46.0962 151.746  10
   3   5  15 0.91568 124.896   9
   3  -5  15 131.991 116.190   3
   3  -5  16 4816.04 251.581   1
  -3   5 -16 4699.81 204.922  11
   3  -5  16 4942.66 251.027   3
  -3   5 -16 5054.50 219.147   2
  -3  -5 -16 5165.46 286.288  10
   3   5  16 5050.97 278.298   9
  -3   5 -16 4691.20 261.504   5
   3  -5  16 5137.15 212.666  12
  -3   5 -17 1857.67 145.208   2
   3  -5  17 2402.26 146.405  12
  -3  -5 -17 2112.65 219.482  10
  -3   5 -17 1956.91 141.701  11
  -3   5 -17 2012.53 195.438   5
   3   5  17 2123.52 210.986   9
   3  -5  17 2007.05 180.011   1
  -3   5 -18 1236.83 119.025  11
   3  -5  18 1291.50 117.227  12
   3   5  18 953.401 165.907   9
  -3   5 -18 1110.29 171.681   5
  -3   5 -18 1244.05 125.653   2
   3  -5  18 1192.21 162.822   1
  -3  -5 -18 1086.21 189.735  10
  -3   5 -19 1895.73 146.323   2
  -3  -5 -19 1729.85 212.392  10
  -3   5 -19 2198.11 206.774   5
   3   5  19 1683.91 201.965   9
   3  -5  19 1843.75 183.532   1
  -3   5 -20 100.809 128.292   5
  -3  -5 -20 165.510 165.031  10
   3   5  20 151.598 130.508   9
   3  -5  20 208.970 130.827   1
  -3  -5 -21 436.722 166.606  10
  -3   5 -21 350.499 147.896   5
   3   5  21 88.0697 134.066   9
   3  -5  21 56.5272 127.230   1
  -3  -5 -22 62.7738 159.960  10
   3  -5  22 96.9082 120.880   1
  -3   5 -22 93.9332 132.074   5
   3   5  22-206.390 136.784   9
  -3  -5 -23-17.5136 163.779  10
   3  -5  23 45.8140 129.803   1
  -3   5 -23 58.6629 148.289   5
   3   5  23-221.747 136.353   9
  -3  -5 -24-254.469 191.262  10
   3  -5  24 195.213 145.244   1
  -3   5 -24 22.9453 121.923   5
   3   5  24 34.8378 150.569   9
  -3  -5 -25-39.9048 183.488  10
   3  -5  25 109.192 156.996   1
  -3   5 -25 359.442 164.122   5
   3   5  25 241.658 152.537   9
  -3  -5 -26 122.149 190.347  10
   3   5  26 113.650 141.508   9
  -3   5 -26 104.576 164.358   5
   3   6 -26 297.990 140.746   7
  -3  -6  26 80.0034 140.109   1
  -3   6  26-81.5499 137.919   9
   3   6 -26 227.404 151.395   5
   3  -6 -26 59.2781 186.262  10
   3   6 -25 454.462 157.193   7
   3   6 -25 433.011 179.083   5
   3  -6 -25 195.743 157.760  10
  -3   6  25 420.267 126.704   9
  -3   6  25 80.6923 90.6237   4
   3   6 -24 17.5210 133.684   7
  -3   6  24-113.148 112.506   4
   3  -6 -24 114.242 163.551  10
  -3   6  24-156.008 134.038   9
   3   6 -24 45.4006 147.927   5
   3   6 -23 29.6702 130.845   7
  -3   6  23 92.2765 103.258   4
   3  -6 -23-208.666 160.417  10
  -3   6  23 39.4917 109.950   9
   3   6 -22-8.43910 129.891   7
  -3   6  22-71.8543 105.606   4
   3  -6 -22-120.775 166.974  10
  -3   6  22-59.3877 129.382   9
   3   6 -21-76.3513 136.249   7
  -3   6  21-74.3962 97.2428   4
   3  -6 -21-171.335 159.270  10
  -3   6  21-112.887 104.518   9
   3   6 -20-19.0704 119.313   7
  -3   6  20 227.110 110.315   4
  -3   6  20 165.198 111.209   9
   3  -6 -20-56.0295 146.485  10
   3   6 -19 552.962 140.649   7
   3  -6 -19 474.975 155.845  10
  -3   6  19 468.291 127.084   4
  -3   6  19 582.182 126.881   9
  -3   6  18 1072.17 144.854   4
   3  -6 -18 845.883 166.467  10
  -3   6  18 1092.59 145.338   9
   3   6 -18 846.500 151.259   7
  -3   6  17-10.5296 108.667   4
   3   6 -17 96.9467 131.581   7
  -3   6  17 3.99243 88.0841   9
   3  -6 -17 266.647 143.390  10
  -3   6  16 1226.34 152.733   4
   3  -6 -16 1230.35 176.352  10
  -3   6  16 1167.62 132.339   9
   3  -6 -16 1161.51 97.9092  12
  -3   6  15 3651.45 156.744  11
   3  -6 -15 3466.01 225.700  10
  -3   6  15 3433.06 192.248   9
  -3   6  15 3619.84 224.292   4
   3  -6 -15 3486.60 158.328  12
  -3   6  14 1440.11 155.290   4
   3  -6 -14 1372.61 109.425  12
  -3   6  14 1671.71 112.477  11
   3  -6 -14 1292.10 162.489  10
  -3   6  14 1638.65 141.658   9
   3  -6 -13 4603.33 182.969  12
   3  -6 -13 4934.77 249.919  10
  -3   6  13 4740.29 184.684  11
  -3   6  13 4790.33 207.370   9
  -3   6  13 4713.37 241.509   4
  -3   6  12 134.335 67.0529  11
  -3   6  12 104.345 115.509   6
   3  -6 -12 89.1782 119.430  10
  -3   6  12 237.036 90.2099   9
   3  -6 -12 188.118 76.9260  12
  -3   6  11 3924.33 211.339   6
   3  -6 -11 3758.40 171.142  12
   3  -6 -11 3672.33 206.145  10
  -3   6  11 3707.90 173.364   9
  -3   6  11 3812.74 172.399  11
  -3   6  10 86.5147 73.6470   9
   3  -6 -10 73.9447 77.8304  12
  -3   6  10 20.3664 69.5326  11
  -3   6  10-108.577 116.544   6
  -3   6   9 1505.63 109.702   8
  -3   6   9 1334.21 120.694  11
   3  -6  -9 1465.79 142.530  10
   3  -6  -9 1397.97 119.876  12
  -3   6   9 1473.77 151.981   6
   3  -6  -8 564.902 110.435  10
  -3   6   8 639.572 128.789   6
   3  -6  -8 541.716 95.0537  12
  -3   6   8 550.887 93.9466  11
  -3   6   8 605.095 79.4651   8
   3  -6  -7 859.017 114.924  10
   3  -6  -7 1084.32 98.6295   3
  -3   6   7 1036.29 107.599  11
  -3   6   7 891.075 92.4390   8
   3  -6  -7 977.831 110.218  12
  -3   6   7 940.208 133.293   6
   3  -6  -6 4942.45 203.075  12
   3  -6  -6 4917.49 197.801  10
  -3   6   6 5350.70 203.915  11
  -3   6   6 5135.97 170.115   8
   3  -6  -6 5243.46 182.454   3
  -3   6   6 5111.32 223.996   6
   3  -6  -5 1251.72 119.619  12
   3  -6  -5 1308.78 106.084   3
  -3   6   5 1379.78 137.967   6
  -3   6   5 1268.86 118.156  11
  -3   6   5 1081.34 87.4222   8
   3  -6  -4 11652.6 317.936  12
  -3   6   4 12373.3 339.734   6
  -3   6   4 11645.9 322.411  11
  -3   6   4 11386.4 261.391   8
   3  -6  -4 12001.4 293.365   3
   3  -6  -3 3553.12 160.212   3
  -3   6   3 3913.42 191.331   6
   3  -6  -3 3731.41 177.927  12
  -3   6   3 3742.38 178.013  11
  -3   6   3 3724.57 139.262   8
  -3   6   2 2394.34 157.301   6
  -3   6   2 2710.83 156.289  11
   3  -6  -2 2538.70 153.715  12
  -3   6   2 2691.88 122.776   8
   3  -6  -2 2447.11 138.250   3
   3  -6  -1 32.6909 87.0703  12
   3  -6  -1 157.947 84.6195   3
  -3   6   1 136.606 93.9272   6
  -3   6   1 33.7719 86.9178  11
   3  -6   0 6109.65 215.839   3
  -3   6   0 6612.23 231.818   6
  -3   6   0 6278.55 234.244  11
   3  -6   0 6600.00 238.533  12
  -3   6  -1-33.1959 93.5182  11
   3  -6   1-1.09711 80.7792   3
  -3   6  -1 274.049 95.5112   6
   3  -6   1 65.6230 88.7757  12
  -3   6  -1 31.3019 89.5882   5
  -3   6  -1 234.107 99.1001   2
  -3   6  -2 2751.18 153.278   6
  -3   6  -2 2432.13 162.403   2
  -3   6  -2 2677.75 163.940  11
   3  -6   2 2725.49 166.372  12
   3  -6   2 2527.39 152.389   3
  -3   6  -2 2784.27 160.447   5
  -3   6  -3 2056.54 140.063   6
  -3   6  -3 2014.24 146.614   2
  -3   6  -3 1920.71 149.297   5
   3  -6   3 2005.16 148.277  12
   3  -6   3 2070.63 145.033   3
  -3   6  -3 1841.43 144.776  11
   3   6   3 2081.49 178.741   8
   3  -6   4 579.729 107.632  12
  -3   6  -4 567.853 93.3659   6
  -3   6  -4 737.425 120.309   5
  -3   6  -4 647.712 109.503  11
   3  -6   4 512.953 108.874   3
  -3   6  -4 776.870 113.743   2
   3   6   4 714.314 149.133   8
  -3   6  -5 221.742 91.0739  11
   3  -6   5 402.538 105.252   3
  -3   6  -5 394.958 95.3981   6
  -3   6  -5 473.625 118.455   5
   3  -6   5 412.085 105.998  12
  -3   6  -5 441.782 104.759   2
   3   6   5 348.941 140.113   8
  -3   6  -6 10540.2 320.750   5
  -3   6  -6 10204.4 279.845   6
  -3   6  -6 9813.84 303.528  11
   3  -6   6 10256.7 313.602   3
  -3   6  -6 9858.47 305.289   2
   3   6   6 9983.65 338.049   8
   3  -6   6 10588.9 313.791  12
  -3   6  -7 5446.80 202.171   6
   3  -6   7 5494.54 237.535   3
  -3   6  -7 5515.56 226.591  11
  -3   6  -7 5639.28 247.841   5
  -3   6  -7 5209.74 221.941   2
   3   6   7 5662.31 254.258   8
   3  -6   7 5786.72 231.927  12
   3  -6   8 22974.4 524.351   3
  -3   6  -8 22886.8 504.642   2
   3  -6   8 23355.6 509.683  12
  -3   6  -8 22944.1 466.473   6
  -3   6  -8 22768.4 505.136  11
  -3   6  -8 22371.4 531.734   5
   3   6   8 23249.7 545.848   8
  -3   6  -9 2638.31 169.695   2
   3  -6   9 2779.46 184.472   3
   3   6   9 2718.77 147.816   6
  -3   6  -9 2511.16 166.637  11
   3  -6   9 2655.16 172.800  12
  -3   6  -9 2769.40 148.022   6
   3   6   9 2811.69 204.077   8
  -3   6  -9 2736.59 201.289   5
   3   6  10 161.706 77.6227   6
  -3   6 -10 91.6413 127.747   5
  -3   6 -10 171.938 96.6269  11
  -3   6 -10 138.162 95.2971   2
   3  -6  10-6.74213 94.8822  12
  -3   6 -10 122.488 77.7736   6
   3   6  10 123.208 21.5610   3
   3  -6  10 84.2416 122.233   3
   3   6  10-11.2179 140.588   8
  -3   6 -11 551.091 108.289  11
   3   6  11 386.486 82.0212   6
  -3   6 -11 409.946 83.8512   6
   3   6  11 304.865 142.493   8
  -3   6 -11 411.302 142.700   5
   3  -6  11 575.854 138.711   3
  -3   6 -11 392.844 99.7488   2
   3  -6  11 536.833 113.629  12
  -3   6 -12 3363.36 183.003   2
   3   6  12 3318.72 156.340   6
   3  -6  12 3350.76 189.363  12
  -3   6 -12 3426.62 158.495   6
   3  -6  12 3680.30 216.284   3
  -3   6 -12 3022.74 178.487  11
   3   6  12 2833.46 216.580   8
  -3   6 -12 3501.69 221.200   5
   3  -6  13 67.4089 86.8357  12
   3   6  13 108.081 68.2670   6
  -3   6 -13 219.988 75.4832   6
  -3   6 -13 32.5570 93.8034  11
  -3   6 -13-92.5277 137.040   5
   3  -6  13 64.7391 123.348   3
  -3   6 -13 112.245 98.0677   2
   3   6  13-27.1573 137.075   8
  -3   6 -14 195.146 137.313   5
   3   6  14 228.904 69.7399   6
  -3  -6 -14 299.796 175.762  10
   3   6  14 390.828 155.461   8
  -3   6 -14 110.226 76.1942   6
   3  -6  14 136.762 86.4820  12
  -3   6 -14 212.809 101.786   2
  -3   6 -14 304.313 97.8802  11
   3  -6  14 257.647 120.400   3
   3  -6  15 545.351 107.400  12
   3   6  15 420.221 76.2608   6
  -3   6 -15 485.487 80.1346   6
  -3   6 -15 461.521 105.481   2
  -3   6 -15 383.043 98.9747  11
  -3   6 -15 407.629 144.091   5
  -3  -6 -15 412.723 178.993  10
   3  -6  15 525.751 133.595   3
   3  -6  16 44.8320 112.731   1
   3  -6  16-17.6655 83.3727  12
  -3   6 -16-46.4889 81.4789  11
  -3  -6 -16 119.271 166.894  10
  -3   6 -16-56.3960 137.246   5
  -3   6 -16 0.09478 85.5738   2
   3   6  16-56.9508 142.867   9
  -3  -6 -17 111.856 160.551  10
  -3   6 -17 102.878 85.9169  11
  -3   6 -17 3.09176 132.598   5
   3  -6  17 47.5420 77.6071  12
  -3   6 -17-23.3570 85.1927   2
   3   6  17-110.891 133.888   9
   3  -6  17 119.202 122.092   1
  -3  -6 -18 193.604 160.710  10
   3  -6  18 234.380 86.7089  12
  -3   6 -18 41.0691 80.5590  11
  -3   6 -18-137.115 141.715   5
   3  -6  18 118.293 110.126   1
  -3   6 -18 138.254 92.4549   2
   3   6  18 211.237 143.793   9
  -3  -6 -19 990.371 195.417  10
   3  -6  19 677.106 141.521   1
  -3   6 -19 754.713 169.117   5
   3   6  19 587.890 163.782   9
  -3  -6 -20 152.103 161.486  10
  -3   6 -20 214.764 157.165   5
   3   6  20 268.309 155.483   9
   3  -6  20-3.72378 119.807   1
   3  -6  21 132.888 131.431   1
  -3  -6 -21-47.6980 162.616  10
  -3   6 -21 295.056 136.118   5
   3   6  21 93.2956 140.401   9
  -3   6 -22-102.807 157.228   5
  -3  -6 -22-171.389 187.975  10
   3   6  22-140.551 159.689   9
   3  -6  22-92.3887 130.739   1
  -3   6 -23 314.345 144.957   5
   3   6  23 264.823 157.525   9
  -3  -6 -23 93.7400 170.918  10
   3  -6  23 240.973 150.269   1
   3  -6  24 248.006 140.012   1
  -3  -6 -24 385.506 175.376  10
  -3   6 -24 784.735 186.359   5
   3   6  24 441.221 161.960   9
   3   6  25 543.452 161.673   9
   3  -6  25 388.042 157.535   1
  -3  -6 -25 727.891 202.922  10
  -3   6 -25 277.404 161.747   5
  -3   7  25 429.127 131.522   4
   3  -7 -25 653.270 203.006  10
  -3   7  25 392.897 153.251   9
   3   7 -25 222.395 160.175   5
  -3   7  24 1024.22 151.281   4
   3   7 -24 496.767 156.680   5
  -3   7  24 1043.50 167.339   9
   3  -7 -24 788.592 195.300  10
  -3   7  23 588.276 130.433   4
   3   7 -23 803.687 194.002   5
   3  -7 -23 474.221 173.289  10
  -3   7  23 251.285 119.636   9
  -3   7  22 309.513 120.708   4
   3  -7 -22 327.966 163.460  10
  -3   7  22 491.732 135.691   9
  -3   7  21 266.636 119.003   4
  -3   7  21 538.996 125.804   9
   3  -7 -21 363.688 172.486  10
  -3   7  20 1639.31 181.453   4
   3  -7 -20 1617.06 216.033  10
  -3   7  20 1283.45 149.011   9
  -3   7  19 616.614 125.257   9
  -3   7  19 774.499 137.395   4
   3  -7 -19 650.762 164.111  10
  -3   7  18 786.515 141.024   4
   3  -7 -18 385.073 151.119  10
  -3   7  18 557.869 118.100   9
  -3   7  17 686.743 132.481   4
   3  -7 -17 634.313 159.419  10
  -3   7  17 711.282 115.235   9
  -3   7  16 71.9314 108.168   4
   3  -7 -16-16.4551 137.539  10
  -3   7  16-31.1595 88.4025   9
   3  -7 -15 1185.27 110.317  12
  -3   7  15 1335.85 157.179   4
   3  -7 -15 1100.54 171.213  10
  -3   7  15 1286.77 137.424   9
  -3   7  15 1266.45 107.472  11
   3  -7 -14 11371.4 310.455  12
  -3   7  14 11407.8 311.240  11
   3  -7 -14 10849.6 387.509  10
  -3   7  14 11174.6 341.660   9
  -3   7  13 406.538 133.936   6
   3  -7 -13 179.372 82.5217  12
  -3   7  13 168.693 75.7706  11
   3  -7 -13 189.317 65.4938   3
   3  -7 -13 141.728 135.837  10
  -3   7  13 263.257 95.7287   9
   3  -7 -12 119.713 127.676  10
   3  -7 -12 252.378 72.9591   3
  -3   7  12 194.670 79.7915  11
  -3   7  12 104.268 120.387   6
  -3   7  12 128.672 89.4274   9
   3  -7 -12 50.3778 82.7900  12
   3  -7 -11 2815.69 131.149   3
  -3   7  11 2730.14 198.306   6
  -3   7  11 2906.90 164.316  11
   3  -7 -11 2749.99 191.666  10
   3  -7 -11 2865.61 161.547  12
   3  -7 -10 1015.88 121.106  12
   3  -7 -10 917.649 91.1848   3
   3  -7 -10 1051.45 148.628  10
  -3   7  10 983.963 113.263  11
  -3   7  10 933.674 107.784   8
  -3   7  10 1104.43 152.141   6
   3  -7  -9 4377.18 200.784  12
  -3   7   9 4319.78 236.876   6
   3  -7  -9 4332.55 167.742   3
  -3   7   9 4380.24 199.665  11
   3  -7  -9 4440.95 221.690  10
  -3   7   9 4267.35 177.969   8
  -3   7   8 26299.0 503.639   8
  -3   7   8 25754.1 588.715   6
   3  -7  -8 25046.9 539.458  12
   3  -7  -8 26001.1 490.413   3
  -3   7   8 26532.3 546.721  11
   3  -7  -8 26223.0 553.620  10
   3  -7  -7 563.972 89.0664   3
   3  -7  -7 678.115 114.407  12
   3  -7  -7 713.690 138.860  10
  -3   7   7 576.119 142.800   6
  -3   7   7 459.878 87.2021   8
  -3   7   7 758.779 115.227  11
   3  -7  -6 25505.1 538.499  12
   3  -7  -6 25552.3 488.179   3
  -3   7   6 25003.2 569.189   6
  -3   7   6 25522.7 541.525  11
  -3   7   6 25003.6 480.137   8
  -3   7   5 2465.28 163.280  11
  -3   7   5 2318.57 179.932   6
   3  -7  -5 2067.74 131.827   3
   3  -7  -5 2284.35 159.226  12
  -3   7   5 2229.72 125.118   8
  -3   7   4 309.300 120.215   6
   3  -7  -4 300.268 103.445  12
  -3   7   4 346.007 105.048  11
  -3   7   4 338.551 85.2326   8
   3  -7  -4 403.044 87.3882   3
  -3   7   3 2995.24 186.819   6
  -3   7   3 2920.94 175.964  11
  -3   7   3 2818.86 142.975   8
   3  -7  -3 3179.44 158.946   3
   3  -7  -3 2850.60 176.595  12
   3  -7  -2 906.123 123.980  12
  -3   7   2 769.988 124.293   6
  -3   7   2 707.323 116.522  11
   3  -7  -2 866.823 101.655   3
  -3   7   1 182.734 105.993   6
   3  -7  -1 193.199 86.4987   3
  -3   7   1 82.7043 102.892  11
   3  -7  -1 130.095 98.7708  12
  -3   7   0 744.434 113.972   5
  -3   7   0 847.342 120.777   6
  -3   7   0 745.602 121.433  11
   3  -7   0 933.656 113.142   3
   3  -7   0 710.249 124.270  12
   3  -7   1 6525.90 238.496   3
  -3   7  -1 6444.87 246.544   6
   3  -7   1 6740.76 257.257  12
  -3   7  -1 6634.53 244.234   5
  -3   7  -1 6900.78 262.552  11
   3  -7   2 1032.05 143.505  12
  -3   7  -2 981.867 130.855   5
  -3   7  -2 948.911 124.131   6
   3  -7   2 962.062 121.561   3
  -3   7  -2 894.802 128.229  11
  -3   7  -3 8370.91 281.219   6
   3  -7   3 9022.01 301.029  12
  -3   7  -3 8627.63 298.585  11
  -3   7  -3 8831.50 293.048   5
   3   7   3 9140.45 338.863   8
   3  -7   3 8555.36 284.274   3
   3  -7   4 4233.07 215.906  12
  -3   7  -4 4361.16 201.473   6
   3  -7   4 4385.38 210.881   3
  -3   7  -4 4256.69 215.337  11
   3   7   4 4713.56 255.642   8
  -3   7  -4 4390.20 220.200   5
  -3   7  -5 1326.58 137.250   6
  -3   7  -5 1398.09 155.191  11
  -3   7  -5 1436.25 154.063   5
   3  -7   5 1243.05 143.205   3
   3  -7   5 1286.80 145.764  12
   3   7   5 1203.39 173.143   8
  -3   7  -5 1357.14 150.015   2
  -3   7  -6 22831.1 521.042   2
  -3   7  -6 23042.1 538.134   5
  -3   7  -6 22595.9 524.888  11
   3  -7   6 23621.6 532.413  12
  -3   7  -6 23122.6 494.833   6
   3   7   6 23085.0 567.144   8
   3  -7   6 22713.7 527.090   3
  -3   7  -7 3035.11 195.624   2
   3  -7   7 3472.51 204.298  12
  -3   7  -7 3201.30 196.111  11
  -3   7  -7 3274.92 177.315   6
  -3   7  -7 3255.14 212.196   5
   3   7   7 3395.06 228.329   8
   3  -7   7 3026.42 198.794   3
  -3   7  -8 24286.2 537.374   2
   3  -7   8 24202.5 554.339  12
  -3   7  -8 22880.8 502.249   6
   3  -7   8 24373.1 559.308   3
   3   7   8 23752.6 584.445   8
  -3   7  -8 24635.2 566.983   5
  -3   7  -8 23129.4 538.004  11
  -3   7  -9 4875.86 210.077   6
  -3   7  -9 4928.05 229.377   2
   3   7   9 5034.46 210.027   6
   3  -7   9 4820.80 239.570   3
  -3   7  -9 4536.15 228.696  11
  -3   7  -9 4504.42 251.385   5
   3   7   9 4912.06 268.661   8
   3  -7   9 4766.08 231.511  12
  -3   7 -10 476.692 98.1635   6
   3   7  10 776.507 108.652   6
  -3   7 -10 774.199 131.757  11
  -3   7 -10 855.645 157.245   5
   3  -7  10 705.752 145.387   3
   3  -7  10 684.607 122.243  12
  -3   7 -10 686.295 123.676   2
   3   7  10 827.796 170.249   8
   3   7  11 326.773 92.0078   6
  -3   7 -11 305.058 91.6440   6
   3  -7  11 58.6965 119.301   3
  -3   7 -11 410.509 150.149   5
  -3   7 -11 307.889 102.332   2
   3   7  11 473.064 158.687   8
   3  -7  11 382.750 112.849  12
  -3   7 -11 311.444 104.734  11
  -3   7 -12 10453.7 377.564   5
  -3   7 -12 9998.44 328.151   2
   3   7  12 11184.6 313.872   6
   3  -7  12 11287.4 349.381  12
  -3   7 -12 10371.8 302.539   6
   3  -7  12 11097.0 374.379   3
   3   7  12 11471.6 400.199   8
  -3   7 -12 9998.13 333.430  11
   3  -7  13 1040.31 139.664  12
  -3   7 -13 652.552 101.463   6
  -3   7 -13 656.144 115.801  11
  -3   7 -13 607.269 159.294   5
   3   7  13 996.585 111.313   6
   3  -7  13 888.572 159.244   3
  -3   7 -13 790.999 125.196   2
   3   7  13 1006.02 173.973   8
  -3   7 -14 3961.95 209.681   2
   3  -7  14 3869.09 211.443  12
  -3   7 -14 3885.91 179.572   6
  -3   7 -14 3406.51 203.549  11
   3   7  14 3749.20 180.229   6
   3   7  14 3266.68 237.243   8
   3  -7  14 4054.50 245.485   3
  -3   7 -14 3890.59 247.268   5
  -3   7 -15 2546.92 219.236   5
  -3   7 -15 2164.02 163.237   2
   3  -7  15 2676.11 180.336  12
   3   7  15 2567.68 151.063   6
  -3   7 -15 2364.17 150.162   6
  -3   7 -15 2645.14 179.129  11
   3   7  15 2339.77 215.218   8
   3  -7  16 5080.20 237.276  12
  -3   7 -16 4713.37 278.261   5
  -3   7 -16 4233.07 219.475  11
  -3   7 -16 4447.55 221.375   2
  -3  -7 -16 5181.96 328.980  10
  -3   7 -17 2154.12 164.051   2
  -3  -7 -17 2733.24 259.095  10
   3  -7  17 2264.88 164.502  12
  -3   7 -17 1975.14 206.376   5
   3   7  17 2612.29 235.312   9
  -3   7 -17 2250.86 168.433  11
   3  -7  17 2028.68 199.138   1
   3  -7  18 123.124 112.577   1
  -3  -7 -18 530.083 181.545  10
   3  -7  18 345.637 96.6445  12
  -3   7 -18 215.356 94.6023  11
  -3   7 -18 353.500 141.296   5
   3   7  18 291.146 147.815   9
  -3  -7 -19 1079.05 225.897  10
  -3   7 -19 693.217 159.645   5
   3  -7  19 707.025 143.439   1
   3   7  19 710.815 162.563   9
  -3  -7 -20 666.552 191.535  10
   3   7  20 847.921 160.663   9
   3  -7  20 1092.04 177.148   1
  -3  -7 -21 35.7277 172.438  10
  -3   7 -21-193.156 139.113   5
   3  -7  21-114.607 107.427   1
   3   7  21 157.243 130.704   9
  -3  -7 -22 1264.12 226.438  10
  -3   7 -22 1142.41 195.258   5
   3   7  22 1137.37 182.300   9
   3  -7  22 1069.77 186.211   1
  -3   7 -23 153.454 153.484   5
   3   7  23-86.3591 134.098   9
  -3  -7 -23-168.027 191.432  10
   3  -7  23 117.320 119.862   1
  -3  -7 -24-11.8789 190.065  10
  -3   7 -24-182.323 171.805   5
   3   7  24 176.532 141.208   9
   3  -7  24 65.3968 158.120   1
  -3   8  24 86.6712 111.070   4
  -3   8  24-142.321 138.786   9
   3   8 -24 22.7825 180.442   5
   3  -8 -24 77.2631 183.852  10
  -3   8  23 236.586 109.487   4
   3  -8 -23 22.2541 180.005  10
  -3   8  23 361.765 131.836   9
  -3   8  22 211.939 111.527   4
   3  -8 -22 188.125 176.235  10
  -3   8  22 244.194 113.810   9
   3   8 -22 85.4024 159.185   5
  -3   8  21 34.0838 112.809   4
   3  -8 -21 136.395 170.103  10
  -3   8  21 94.4717 111.800   9
   3   8 -21 195.684 164.549   5
  -3   8  20 32.8299 110.077   4
   3  -8 -20-152.709 150.486  10
  -3   8  20 161.459 117.723   9
  -3   8  19 110.865 107.045   4
   3  -8 -19-107.109 156.075  10
  -3   8  19-127.978 110.407   9
  -3   8  18 541.575 128.096   9
  -3   8  18 306.993 121.436   4
   3  -8 -18 430.420 153.029  10
  -3   8  17 19.0859 103.977   4
  -3   8  17 105.727 93.3609   9
   3  -8 -17-92.7288 155.125  10
  -3   8  16 515.060 136.348   4
  -3   8  16 557.956 108.258   9
   3  -8 -16 740.876 166.130  10
   3  -8 -15 1910.72 141.036  12
  -3   8  15 1974.98 137.531  11
  -3   8  15 2064.94 164.596   9
   3  -8 -15 1933.86 205.211  10
  -3   8  14 784.555 101.079  11
  -3   8  14 580.960 114.545   9
  -3   8  14 683.255 139.878   6
   3  -8 -14 593.090 158.110  10
   3  -8 -14 508.938 101.601  12
   3  -8 -13 1568.07 136.114  12
  -3   8  13 1964.92 144.384  11
  -3   8  13 1885.31 153.422   9
   3  -8 -13 1648.04 190.795  10
  -3   8  13 1486.45 168.420   6
  -3   8  12 179.865 130.052   6
   3  -8 -12 371.987 99.7600  12
   3  -8 -12 82.2834 137.669  10
  -3   8  12 229.014 86.4275  11
  -3   8  11 4675.21 253.013   6
  -3   8  11 4161.70 198.744   8
   3  -8 -11 4265.80 242.902  10
  -3   8  11 4590.46 213.904  11
   3  -8 -11 4615.53 167.662   3
   3  -8 -11 4355.78 214.443  12
  -3   8  10 16939.3 428.406  11
  -3   8  10 17504.7 482.223   6
   3  -8 -10 16824.1 427.935  12
   3  -8 -10 16793.6 460.540  10
  -3   8  10 16712.2 400.053   8
   3  -8 -10 16619.7 359.402   3
   3  -8  -9 794.233 118.077  12
  -3   8   9 829.405 157.042   6
  -3   8   9 695.712 118.541  11
   3  -8  -9 641.683 87.8266   3
   3  -8  -9 1145.64 172.587  10
  -3   8   9 591.026 106.538   8
   3  -8  -8 5937.83 246.202  12
  -3   8   8 6082.40 279.073   6
  -3   8   8 5462.64 238.031  11
  -3   8   8 5432.68 218.315   8
   3  -8  -8 5961.41 198.561   3
  -3   8   7 4419.69 244.776   6
   3  -8  -7 3981.00 211.184  12
  -3   8   7 4158.86 204.943  11
  -3   8   7 4245.92 184.668   8
   3  -8  -7 4072.29 170.377   3
  -3   8   6 3251.28 193.934  11
   3  -8  -6 3031.17 153.254   3
  -3   8   6 2956.72 211.567   6
   3  -8  -6 3207.86 193.771  12
  -3   8   6 2874.00 158.611   8
   3  -8  -5 1915.63 166.654  12
  -3   8   5 1827.58 180.720   6
  -3   8   5 1975.89 162.550  11
  -3   8   5 1917.00 141.183   8
   3  -8  -5 1985.28 133.813   3
   3  -8  -4 338.790 90.3303   3
  -3   8   4 310.395 104.834  11
   3  -8  -4 318.260 107.147  12
  -3   8   4 257.275 129.696   6
  -3   8   4 292.524 96.4423   8
  -3   8   3 669.161 136.692   6
  -3   8   3 761.379 136.736  11
   3  -8  -3 629.119 125.725  12
  -3   8   3 641.286 106.335   8
   3  -8  -3 584.949 103.271   3
   3  -8  -2 3636.42 209.218  12
  -3   8   2 3357.22 205.440  11
  -3   8   2 3587.34 216.410   6
   3  -8  -2 3390.92 174.406   3
   3  -8  -1 5310.91 221.245   3
   3  -8  -1 6157.86 259.800  12
  -3   8   1 5588.00 252.895   6
  -3   8   1 5680.87 255.859  11
  -3   8   0 737.581 124.588   5
   3  -8   0 781.868 137.053  12
  -3   8   0 903.474 145.425   6
   3  -8   0 751.593 115.058   3
  -3   8   0 983.676 140.689  11
  -3   8  -1 11446.1 340.827   5
  -3   8  -1 11250.5 349.401   6
   3  -8   1 11507.4 370.532  12
   3  -8   1 10800.6 326.765   3
  -3   8  -1 10907.5 359.697  11
   3  -8   2 529.014 129.231  12
  -3   8  -2 479.278 133.054   6
   3  -8   2 354.965 110.560   3
  -3   8  -2 397.893 125.582  11
  -3   8  -2 324.314 120.362   5
  -3   8  -3 1200.97 147.833  11
  -3   8  -3 1149.65 144.789   6
  -3   8  -3 1239.45 148.459   5
   3  -8   3 1086.84 127.968   3
   3   8   3 1514.03 211.925   8
   3  -8   3 1086.72 149.776  12
  -3   8  -4 6912.15 272.080   6
   3  -8   4 7260.25 287.888  12
  -3   8  -4 7177.23 287.651  11
   3  -8   4 7238.67 276.483   3
   3   8   4 6797.80 324.991   8
  -3   8  -4 7143.92 281.123   5
   3  -8   5 1256.48 156.651  12
  -3   8  -5 953.005 136.692   6
   3  -8   5 972.845 138.959   3
  -3   8  -5 969.201 144.744  11
   3   8   5 1088.94 196.141   8
  -3   8  -5 1035.07 147.356   5
   3  -8   6 6271.64 274.631  12
  -3   8  -6 6040.96 268.501  11
  -3   8  -6 6108.30 251.531   6
  -3   8  -6 6312.85 276.852   5
   3   8   6 6008.33 306.789   8
   3  -8   6 6063.92 263.817   3
  -3   8  -7 5386.95 240.343   6
  -3   8  -7 5435.29 265.137   5
   3  -8   7 5413.09 261.447   3
   3   8   7 5391.99 287.320   8
  -3   8  -7 5533.24 262.537  11
   3  -8   7 5592.25 263.445  12
   3  -8   8 1292.88 162.076   3
   3  -8   8 1301.84 158.898  12
  -3   8  -8 1234.81 175.115   5
  -3   8  -8 1169.21 138.921   6
   3   8   8 1232.56 134.777   6
  -3   8  -8 962.697 145.356  11
   3   8   8 1153.23 188.222   8
   3  -8   9 941.817 139.573  12
  -3   8  -9 1003.34 135.681   6
   3   8   9 961.819 126.853   6
  -3   8  -9 904.821 143.014  11
  -3   8  -9 972.959 170.024   5
   3  -8   9 1046.93 165.950   3
   3   8   9 870.392 175.947   8
  -3   8 -10 387.289 115.950  11
   3   8  10 404.555 104.032   6
   3  -8  10 375.430 115.228  12
  -3   8 -10 243.720 97.5061   6
  -3   8 -10 268.530 149.895   5
   3  -8  10 524.273 140.805   3
   3   8  10 494.997 163.139   8
   3   8  11 808.095 120.129   6
  -3   8 -11 569.706 124.204  11
  -3   8 -11 565.569 159.775   5
   3  -8  11 538.750 124.981  12
   3  -8  11 645.573 147.035   3
   3   8  11 461.671 161.517   8
  -3   8 -11 557.937 111.726   6
   3   8  12 49.5828 91.0079   6
  -3   8 -12 2.67301 87.1435   6
  -3   8 -12-39.0047 109.356  11
   3  -8  12 48.4130 127.438   3
  -3   8 -12 244.735 152.002   5
   3   8  12 125.436 155.654   8
   3  -8  12 20.2350 108.312  12
  -3   8 -12 64.8866 97.3307   2
  -3   8 -13 4285.29 224.835   2
   3   8  13 4077.97 201.716   6
   3  -8  13 3959.02 228.546  12
  -3   8 -13 3924.18 199.312   6
  -3   8 -13 3563.93 214.867  11
   3  -8  13 3949.99 247.173   3
   3   8  13 3549.40 259.100   8
  -3   8 -13 3897.76 256.859   5
  -3   8 -14 303.684 118.219  11
   3   8  14 219.928 92.6398   6
   3  -8  14 126.171 103.474  12
  -3   8 -14 210.657 93.9302   6
   3   8  14 53.8748 144.384   8
  -3   8 -14 242.287 107.501   2
  -3   8 -14 425.936 158.452   5
   3  -8  15 9890.68 353.786  12
  -3   8 -15 9550.80 330.180   2
   3   8  15 10098.1 313.626   6
  -3   8 -15 9473.58 308.146   6
  -3   8 -15 8497.19 331.315  11
   3   8  15 9498.14 391.489   8
  -3   8 -15 9711.81 399.673   5
   3   8  16 113.734 140.328   8
   3  -8  16 263.318 100.928  12
  -3   8 -16 464.951 121.538  11
  -3   8 -16 457.135 157.280   5
  -3   8 -16 309.690 105.974   2
   3  -8  17 485.609 117.819  12
  -3   8 -17 481.891 120.432  11
  -3   8 -17 369.844 159.073   5
   3  -8  18 525.605 117.009  12
  -3   8 -18 395.219 109.606  11
  -3   8 -18 642.764 164.294   5
   3   8  18 484.453 170.064   9
   3  -8  19 249.436 134.914   1
  -3   8 -19-132.902 167.156   5
   3   8  19-60.6285 147.831   9
  -3  -8 -20 570.931 210.514  10
  -3   8 -20 339.169 169.994   5
   3  -8  20 521.428 141.474   1
   3   8  20 428.136 136.008   9
  -3   8 -21 357.722 166.578   5
   3  -8  21 358.451 140.457   1
   3   8  21 279.212 130.985   9
  -3   8 -22 416.453 182.586   5
   3  -8  22 373.116 145.970   1
   3   8  22 428.926 156.546   9
  -3  -8 -22 911.870 233.313  10
  -3   8 -23-92.0957 150.578   5
  -3  -8 -23-85.8780 172.789  10
   3   8  23 266.542 146.230   9
   3  -8  23 180.871 130.522   1
  -3   9  23-254.681 132.106   4
   3  -9 -23-5.16448 191.628  10
  -3   9  23 408.909 144.700   9
   3   9 -23 244.619 187.744   5
  -3   9  22 46.8544 108.310   4
   3   9 -22 39.6670 166.847   5
  -3   9  22 22.4140 112.087   9
   3   9 -21 240.922 181.217   5
  -3   9  21-86.0298 107.125   4
   3  -9 -21-140.946 187.816  10
  -3   9  21-41.7705 103.648   9
  -3   9  20 1347.73 175.743   4
   3  -9 -20 1290.82 217.131  10
   3   9 -20 1138.08 201.403   5
  -3   9  20 1164.11 153.401   9
  -3   9  19 332.289 134.645   4
   3  -9 -19 32.1553 165.218  10
  -3   9  19 87.0416 97.4150   9
   3   9 -19 335.672 175.854   5
  -3   9  18 270.642 125.105   9
  -3   9  18 119.322 119.979   4
   3  -9 -18 167.548 150.600  10
   3  -9 -17 455.434 172.514  10
  -3   9  17 445.850 140.946   4
  -3   9  17 392.903 118.589   9
  -3   9  16-74.1398 119.331   6
   3  -9 -16-155.973 151.423  10
  -3   9  16 89.4621 94.1642   9
   3  -9 -15 1.92698 83.6887  12
  -3   9  15-50.3386 124.178   6
  -3   9  15 58.5191 83.3242  11
  -3   9  15-42.8582 95.8149   9
   3  -9 -15 70.8176 147.929  10
  -3   9  14 84.4834 124.297   6
  -3   9  14-121.064 102.138   9
  -3   9  14-12.5230 78.8829  11
   3  -9 -14 34.6593 90.2965  12
   3  -9 -14 11.7295 144.012  10
   3  -9 -13 165.912 96.0806  12
  -3   9  13 189.319 132.406   6
  -3   9  13-62.5806 82.0635  11
   3  -9 -13 238.523 157.549  10
   3  -9 -12 2269.17 166.544  12
  -3   9  12 2464.50 210.706   6
  -3   9  12 2575.20 170.798  11
   3  -9 -12 2399.23 225.240  10
  -3   9  12 2258.84 166.132   8
   3  -9 -11 7835.63 297.953  12
  -3   9  11 8960.42 353.787   6
  -3   9  11 8562.42 303.022  11
  -3   9  11 7823.80 280.017   8
  -3   9  10 2295.66 202.435   6
   3  -9 -10 2215.22 170.550  12
   3  -9 -10 2275.86 129.402   3
  -3   9  10 2343.39 164.773   8
  -3   9  10 2313.20 172.961  11
   3  -9  -9 270.994 113.019  12
  -3   9   9 56.5994 132.244   6
  -3   9   9 214.144 99.4887   8
   3  -9  -9 316.364 75.5683   3
  -3   9   9 205.240 107.522  11
  -3   9   8 3873.19 246.419   6
   3  -9  -8 3718.02 220.987  12
   3  -9  -8 3897.61 169.808   3
  -3   9   8 4050.23 218.213  11
  -3   9   8 4007.76 196.679   8
   3  -9  -7 159.460 114.450  12
  -3   9   7 226.459 117.542  11
   3  -9  -7 236.764 84.6482   3
  -3   9   7 117.677 97.8614   8
  -3   9   7 79.6780 137.925   6
  -3   9   6 14254.7 437.542   6
   3  -9  -6 14033.3 411.633  12
  -3   9   6 13814.7 406.933  11
   3  -9  -6 13527.4 342.603   3
  -3   9   6 13056.5 354.966   8
   3  -9  -5 479.706 137.961  12
  -3   9   5 560.827 131.168  11
  -3   9   5 569.037 158.183   6
   3  -9  -5 620.362 96.7749   3
  -3   9   5 590.232 109.567   8
   3  -9  -4 5325.51 261.804  12
  -3   9   4 5270.54 223.975   8
   3  -9  -4 5176.90 210.530   3
  -3   9   4 5368.39 256.706  11
  -3   9   4 5359.87 275.024   6
   3  -9  -3 617.354 128.899  12
  -3   9   3 848.254 137.941  11
  -3   9   3 670.403 145.118   6
   3  -9  -3 767.683 110.884   3
  -3   9   3 634.317 118.638   8
  -3   9   2 6887.41 294.423   6
   3  -9  -2 6728.87 291.372  12
   3  -9  -2 6905.10 248.281   3
  -3   9   2 7092.08 292.779  11
  -3   9   1 1365.38 164.194  11
   3  -9  -1 1347.54 133.914   3
   3  -9  -1 1487.25 168.188  12
  -3   9   1 1385.88 170.274   6
  -3   9   0 2940.64 205.741   6
  -3   9   0 2732.33 198.681  11
   3  -9   0 2524.89 171.236   3
  -3   9   0 2762.13 184.333   5
   3  -9   0 2859.13 210.054  12
  -3   9  -1 8086.81 315.961   6
   3  -9   1 8183.83 329.029  12
   3  -9   1 8395.87 295.870   3
  -3   9  -1 8145.51 321.615  11
  -3   9  -1 8691.26 307.854   5
  -3   9  -2 719.865 146.982   6
   3  -9   2 752.556 144.781  12
  -3   9  -2 807.465 141.086   5
   3  -9   2 764.544 131.953   3
  -3   9  -2 743.097 148.152  11
  -3   9  -3 3306.93 211.424   5
  -3   9  -3 3051.25 209.251   6
   3  -9   3 3425.53 225.276  12
   3  -9   3 3192.42 198.990   3
  -3   9  -3 3427.68 221.543  11
   3   9   3 3902.75 283.242   8
   3  -9   4 7783.28 303.750   3
  -3   9  -4 7967.92 308.639   6
   3  -9   4 8308.45 334.880  12
  -3   9  -4 8173.84 314.119   5
  -3   9  -4 7621.06 318.172  11
   3   9   4 8292.60 362.901   8
   3  -9   5 1573.49 159.820   3
   3   9   5 1752.91 212.016   8
  -3   9  -5 1683.26 169.958   6
   3  -9   5 1668.88 177.325  12
  -3   9  -5 1887.02 186.352   5
  -3   9  -5 1691.25 176.165  11
  -3   9  -6 1101.64 149.750   6
   3  -9   6 1179.24 158.482  12
  -3   9  -6 1255.52 167.034   5
   3  -9   6 1147.33 155.839   3
   3   9   6 1108.22 198.092   8
  -3   9  -6 1169.97 159.225  11
   3  -9   7 866.208 148.731  12
  -3   9  -7 947.744 159.076   5
  -3   9  -7 1125.60 155.681  11
   3  -9   7 1012.38 150.363   3
   3   9   7 1217.18 202.917   8
  -3   9  -7 965.429 144.532   6
  -3   9  -8 693.330 136.151   6
   3  -9   8 634.287 146.861  12
   3   9   8 676.308 124.357   6
  -3   9  -8 635.608 132.997  11
  -3   9  -8 803.035 160.966   5
   3  -9   8 623.480 140.891   3
   3   9   8 727.269 182.590   8
  -3   9  -9-138.802 109.592   6
   3   9   9 79.8198 102.777   6
  -3   9  -9 27.7736 111.413  11
  -3   9  -9 200.515 160.969   5
   3  -9   9 292.798 144.007   3
   3  -9   9 197.591 132.238  12
   3   9   9-0.09236 161.440   8
  -3   9 -10 5039.69 287.515   5
   3   9  10 5742.06 253.668   6
   3  -9  10 5768.07 280.335  12
  -3   9 -10 5648.16 251.213   6
  -3   9 -10 4888.48 262.398  11
   3  -9  10 5537.15 285.881   3
   3   9  10 5616.52 306.381   8
[truncated: 563,538 more chars]
