# Supplementary material for: Crystal structure of 4-tert-butyl-2-{2-[N-(3,3-dimethyl-2-oxobut­yl)-N-iso­propyl­carbamo­yl]phen­yl}-1-isopropyl-1H-imidazol-3-ium perchlorate
Source: Acta Crystallogr E Crystallogr Commun. 2015 Jan 28;71(Pt 2):223–5. doi: 10.1107/S2056989015001486 (PMC4384572; doi:10.1107/S2056989015001486)
Supplement: Supplementary file 2 [file e-71-00223-Isup2.hkl]

#
# h,k,l, Fc-squared, Fo-squared, sigma(Fo-squared), status flag
#
data_I
_shelx_title ' gord18 P 1 21/n 1 R = 0.07'
_shelx_refln_list_code          4
_shelx_F_calc_maximum      221.62
_exptl_crystal_F_000      1128.00
_reflns_d_resolution_high  0.7989

loop_
 _space_group_symop_operation_xyz
 'x, y, z'
 '-x+1/2, y+1/2, -z+1/2'
 '-x, -y, -z'
 'x-1/2, -y-1/2, z-1/2'

_cell_length_a    10.0605
_cell_length_b    12.7027
_cell_length_c    23.1455
_cell_angle_alpha  90.000
_cell_angle_beta   94.107
_cell_angle_gamma  90.000

_shelx_F_squared_multiplier     1.000

loop_
 _refln_index_h
 _refln_index_k
 _refln_index_l
 _refln_F_squared_calc
 _refln_F_squared_meas
 _refln_F_squared_sigma
 _refln_observed_status
   2   0   0      18354.41      20117.29       199.46 o
   4   0   0        364.98        386.30         5.98 o
   6   0   0       1208.65       1360.13        14.04 o
   8   0   0        178.23        198.64         5.00 o
  10   0   0        555.80        569.92        20.66 o
  12   0   0         66.94         57.71         9.02 o
   2   1   0        288.52        316.53         6.38 o
   3   1   0       1256.36       1350.43        12.60 o
   4   1   0        917.85        829.75         6.24 o
   5   1   0        213.26        176.77         3.04 o
   6   1   0        329.68        278.09         3.78 o
   7   1   0        225.53        284.61         5.12 o
   8   1   0        130.09        131.49         3.90 o
   9   1   0         12.75          5.86         3.57 o
  10   1   0         91.14         96.83         5.26 o
  11   1   0         80.90         75.72         5.82 o
  12   1   0          0.17          0.01         7.82 o
   0   2   0       1758.76       1436.19        14.81 o
   1   2   0         51.49         80.62         1.51 o
   2   2   0      19124.96      19926.80       199.30 o
   3   2   0        438.35        468.57        11.52 o
   4   2   0          8.65         13.09         1.69 o
   5   2   0       1692.52       1777.45        16.53 o
   6   2   0        327.96        419.57         8.12 o
   7   2   0        455.58        453.61         6.84 o
   8   2   0        115.50        143.12         4.10 o
   9   2   0        339.13        369.30         6.67 o
  10   2   0        262.26        285.18         9.93 o
  11   2   0          1.83          1.01         3.81 o
  12   2   0         19.05         18.41         3.95 o
   1   3   0       6616.65       6432.81        38.72 o
   2   3   0       5500.21       5237.47        36.29 o
   3   3   0       1197.95       1160.63        12.39 o
   4   3   0         64.31         38.97         4.78 o
   5   3   0        331.68        313.86         8.15 o
   6   3   0        455.64        457.97         6.64 o
   7   3   0        212.06        216.73         6.55 o
   8   3   0        660.63        678.50         9.24 o
   9   3   0         32.71         32.86         3.54 o
  10   3   0          4.51          3.44         3.79 o
  11   3   0         25.20         19.91         4.50 o
  12   3   0         10.17         11.76         3.45 o
   0   4   0        255.00        263.81         5.77 o
   1   4   0      11701.34      11313.17        66.97 o
   2   4   0         19.79         11.35         1.51 o
   3   4   0        908.88        691.57         7.90 o
   4   4   0          6.83          8.44         2.49 o
   5   4   0          1.98          7.60         3.38 o
   6   4   0         72.36         76.39         3.01 o
   7   4   0        363.69        350.40         6.31 o
   8   4   0        189.77        210.00         5.21 o
   9   4   0        205.26        278.54         7.70 o
  10   4   0         38.94         44.57         5.20 o
  11   4   0         90.56        101.93         5.78 o
  12   4   0          0.20          5.03         4.93 o
   1   5   0        377.59        268.67         3.90 o
   2   5   0        316.41        284.78         4.23 o
   3   5   0       1338.54       1436.68        12.22 o
   4   5   0        648.22        489.79         7.19 o
   5   5   0          7.57          5.24         1.36 o
   6   5   0       1738.47       1630.86        24.45 o
   7   5   0          1.20          0.53         2.09 o
   8   5   0         96.82        122.13         4.07 o
   9   5   0         34.67         37.90         4.03 o
  10   5   0        212.48        208.18         6.45 o
  11   5   0         15.48         15.75         4.78 o
   0   6   0          8.66         23.65         3.60 o
   1   6   0        709.51        551.01         6.91 o
   2   6   0        719.45        734.02         7.69 o
   3   6   0        404.31        310.02         5.77 o
   4   6   0        196.67        221.27         4.52 o
   5   6   0        428.52        348.80         5.97 o
   6   6   0         22.63         25.79         3.30 o
   7   6   0          5.96         14.18         2.31 o
   8   6   0         43.60         34.94         3.27 o
   9   6   0        161.91        149.38         5.05 o
  10   6   0          2.31          4.69         2.79 o
  11   6   0         25.43         24.57         3.76 o
   1   7   0          0.38          1.00         1.53 o
   2   7   0          4.69          4.66         1.94 o
   3   7   0         61.10         39.20         2.57 o
   4   7   0       1226.23       1163.54        13.11 o
   5   7   0        723.79        704.59         9.07 o
   6   7   0        384.62        389.47         7.21 o
   7   7   0        566.26        550.54         8.75 o
   8   7   0         98.84         83.36         4.21 o
   9   7   0         12.71         13.51         3.70 o
  10   7   0          0.26         -2.85         2.85 o
  11   7   0          1.05          0.40         3.18 o
   0   8   0        287.93        267.95         9.62 o
   1   8   0          0.74          0.92         1.77 o
   2   8   0         71.74         58.81         2.98 o
   3   8   0         45.97         40.23         2.84 o
   4   8   0        138.97        136.58         4.72 o
   5   8   0          9.97          8.94         3.03 o
   6   8   0          8.91          7.37         2.81 o
   7   8   0          0.84          2.59         3.57 o
   8   8   0        151.33        172.22         5.07 o
   9   8   0          4.88          7.24         2.60 o
  10   8   0         11.22         13.80         5.16 o
   1   9   0          0.05          2.81         2.23 o
   2   9   0         33.03         29.92         2.42 o
   3   9   0        144.26        133.42         4.17 o
   4   9   0         78.01         87.19         4.30 o
   5   9   0        147.32        131.57         5.04 o
   6   9   0         86.64        101.03         4.85 o
   7   9   0         11.32         17.02         2.82 o
   8   9   0          0.86          1.25         2.58 o
   9   9   0          1.08         -1.23         3.06 o
  10   9   0          0.95          4.61         2.77 o
   0  10   0         43.61         64.55         4.95 o
   1  10   0        305.44        321.93         7.38 o
   2  10   0         67.69         76.05         3.58 o
   3  10   0          6.32         16.18         2.78 o
   4  10   0         23.20         23.99         3.42 o
   5  10   0          1.90          2.10         2.94 o
   6  10   0          0.18          1.69         3.26 o
   7  10   0          8.67          6.98         3.27 o
   8  10   0         21.09         22.96         3.66 o
   9  10   0          6.46          8.51         3.16 o
   1  11   0        104.49        107.38         4.92 o
   2  11   0         92.44         99.02         3.49 o
   3  11   0        180.59        177.56         4.48 o
   4  11   0          0.76          5.18         3.06 o
   5  11   0          7.02         11.37         3.15 o
   6  11   0         36.09         37.79         3.85 o
   7  11   0         15.06         14.02         3.21 o
   8  11   0          0.39         -1.86         2.90 o
   9  11   0          0.95          1.55         3.59 o
   0  12   0         10.66          3.52         3.93 o
   1  12   0         62.35         68.78         4.38 o
   2  12   0         15.99         19.75         2.83 o
   3  12   0        187.35        221.20         6.91 o
   4  12   0        116.40        122.73         5.37 o
   5  12   0          8.33         10.23         3.54 o
   6  12   0         21.32         26.48         4.14 o
   7  12   0          4.06          3.46         3.03 o
   8  12   0          2.27         -2.32         3.28 o
   1  13   0         22.05         24.06         3.26 o
   2  13   0          0.01          3.02         4.60 o
   3  13   0         19.28         24.26         4.36 o
   4  13   0          7.40          7.80         3.34 o
   5  13   0        191.65        180.56         7.11 o
   6  13   0          7.13          6.66         3.24 o
   7  13   0         15.75         16.23         3.55 o
   0  14   0        125.16        161.53        13.75 o
   1  14   0          0.06          6.22         3.89 o
   2  14   0          2.27          3.27         4.39 o
   3  14   0          0.62         -1.77         4.03 o
   4  14   0          2.08          7.25         3.54 o
   5  14   0          1.41          1.45         2.98 o
   1  15   0         38.49         35.16         5.99 o
   2  15   0          0.80          7.71         4.69 o
   3  15   0         20.81         44.52         9.63 o
   4  15   0         14.53         27.27         5.18 o
 -11   0   1         57.65         57.42         7.82 o
  -9   0   1         97.15         94.79         5.93 o
  -7   0   1       2016.07       2116.63        18.16 o
  -5   0   1        300.52        301.68         5.28 o
  -3   0   1       4515.29       4324.01        42.69 o
   3   0   1      11388.43      11911.90       102.81 o
   5   0   1        846.78        977.84        10.38 o
   7   0   1        280.67        290.44        10.01 o
   9   0   1        171.94        232.99        12.73 o
  11   0   1        364.35        328.29        16.57 o
 -12   1   1          5.72         -0.50        10.26 o
 -11   1   1         31.23         16.59         3.39 o
 -10   1   1          0.16         -2.12         3.45 o
  -9   1   1         38.80         42.85         3.24 o
  -8   1   1         32.68         29.79         2.49 o
  -7   1   1        590.60        590.56         6.25 o
  -6   1   1         14.00         15.81         1.18 o
  -5   1   1        978.13        958.74         8.41 o
  -4   1   1        309.89        316.32         3.71 o
  -3   1   1        139.56        132.45         2.78 o
  -2   1   1      12710.86      14116.09       127.83 o
   2   1   1        140.08        176.20         4.18 o
   3   1   1        557.19        596.36         5.71 o
   4   1   1         46.38         36.28         1.33 o
   5   1   1         72.53         35.60         1.89 o
   6   1   1        133.56        150.73         2.83 o
   7   1   1        134.76        166.03         3.23 o
   8   1   1        493.51        537.82         9.00 o
   9   1   1        131.02        131.43         6.47 o
  10   1   1        339.57        335.59         8.83 o
  11   1   1          9.43          7.17         4.39 o
  12   1   1         14.71         17.67         7.22 o
 -12   2   1          8.87         12.70         3.83 o
 -11   2   1          0.96         -3.31         3.31 o
 -10   2   1         38.53         47.56         5.29 o
  -9   2   1         25.77         33.17         3.31 o
  -8   2   1        199.77        186.18         4.75 o
  -7   2   1         90.92         72.14         3.09 o
  -6   2   1          4.91         10.25         2.70 o
  -5   2   1        242.26        236.63         4.98 o
  -4   2   1        719.95        920.22        10.32 o
  -3   2   1       3661.51       3724.07        54.09 o
  -2   2   1      12118.63      11330.60        86.73 o
  -1   2   1       1821.07       2182.05        16.42 o
   0   2   1        830.98        815.54        32.68 o
   1   2   1        368.49        451.31         3.82 o
   2   2   1      10243.72      11436.19        75.12 o
   3   2   1       1451.89       1550.97        12.13 o
   4   2   1       1471.66       1453.58        10.53 o
   5   2   1        222.52        244.48         3.77 o
   6   2   1        447.78        482.73         5.18 o
   7   2   1         41.75         28.93         1.41 o
   8   2   1         10.30          6.82         2.30 o
   9   2   1        399.81        446.30         8.83 o
  10   2   1         53.08         50.44         4.96 o
  11   2   1         71.56         73.67         6.37 o
  12   2   1         34.01         43.10         5.93 o
 -12   3   1         71.95         68.20         5.38 o
 -11   3   1         61.16         74.74         6.25 o
 -10   3   1          6.30          6.30         3.71 o
  -9   3   1        227.17        258.29         5.87 o
  -8   3   1         76.33         65.55         3.30 o
  -7   3   1         82.97         85.28         3.39 o
  -6   3   1         12.43         13.82         3.79 o
  -5   3   1         60.19        137.35         3.92 o
  -4   3   1         11.33         22.44         1.71 o
  -3   3   1          9.11         17.15         1.76 o
  -2   3   1          4.36          8.00         2.14 o
  -1   3   1       3260.73       3729.93        23.24 o
   0   3   1      20636.52      20906.50       107.01 o
   1   3   1         28.42         20.86         1.46 o
   2   3   1       1722.83       1851.34        13.15 o
   3   3   1        210.66        234.85         4.74 o
   4   3   1        360.75        272.63        12.67 o
   5   3   1         21.97          0.66         1.79 o
   6   3   1         16.69         35.43         2.31 o
   7   3   1         70.89         67.51         3.20 o
   8   3   1        532.10        552.64         8.07 o
   9   3   1          2.05         -0.02         2.86 o
  10   3   1        359.95        360.59        11.58 o
  11   3   1         10.35         12.70         3.99 o
  12   3   1          2.43          8.83         4.91 o
 -12   4   1          0.10          2.19         3.89 o
 -11   4   1         10.12          6.70         4.13 o
 -10   4   1         26.19         36.31         8.65 o
  -9   4   1         24.08         12.24         3.43 o
  -8   4   1        556.67        587.29         8.80 o
  -7   4   1         72.15         63.90         5.30 o
  -6   4   1        704.18        600.53        10.36 o
  -5   4   1        769.78        698.80        10.38 o
  -4   4   1        607.50        530.97        14.58 o
  -3   4   1        590.53        712.42         8.05 o
  -2   4   1        629.51        493.16         6.04 o
  -1   4   1        658.17        760.61        16.22 o
   0   4   1       2005.13       1930.19        11.27 o
   1   4   1       1620.09       1777.06        14.18 o
   2   4   1       1380.15       1168.98         9.95 o
   3   4   1        351.44        416.77         7.41 o
   4   4   1       1906.68       1734.83        15.62 o
   5   4   1         43.66         53.47         4.15 o
   6   4   1       1525.62       1560.96        16.55 o
   7   4   1         71.39         60.32         3.07 o
   8   4   1         81.97         86.95         3.53 o
   9   4   1          4.75         -2.03         3.22 o
  10   4   1          0.61         -3.52         7.22 o
  11   4   1         74.65         85.68         5.49 o
  12   4   1          5.50         10.44         5.77 o
 -11   5   1          4.57          5.52         4.07 o
 -10   5   1          2.79          7.08         3.03 o
  -9   5   1         71.38         61.95         4.00 o
  -8   5   1        276.11        277.76         7.14 o
  -7   5   1        123.07        131.96         4.35 o
  -6   5   1          0.32          2.26         3.00 o
  -5   5   1        479.77        342.18         7.24 o
  -4   5   1         38.83         48.46         3.76 o
  -3   5   1       2234.35       1842.87        14.50 o
  -2   5   1        103.49        120.31         7.10 o
  -1   5   1        307.73        389.32         5.99 o
   0   5   1        457.08        455.29         4.76 o
   1   5   1          0.77          3.78         1.48 o
   2   5   1          0.07          5.43         1.71 o
   3   5   1        172.88        117.72         3.14 o
   4   5   1        545.73        601.01         8.07 o
   5   5   1        821.44        782.03         9.68 o
   6   5   1        111.68        126.51         3.39 o
   7   5   1        180.28        158.97         3.89 o
   8   5   1        400.97        424.24         8.24 o
   9   5   1        581.00        620.74        10.50 o
  10   5   1        121.07        113.53         4.67 o
  11   5   1         72.45         82.20         4.98 o
 -11   6   1         35.86         34.08         3.99 o
 -10   6   1         17.54         23.34         3.12 o
  -9   6   1         20.96         27.58         3.29 o
  -8   6   1          0.09         -1.42         2.21 o
  -7   6   1        279.50        299.34         5.86 o
  -6   6   1       1016.23        999.93        12.55 o
  -5   6   1        136.23        160.91         3.87 o
  -4   6   1          5.53         -1.61         2.13 o
  -3   6   1          0.33          4.36         2.13 o
  -2   6   1         32.74         28.16         2.03 o
  -1   6   1        752.39        740.02         7.38 o
   0   6   1         53.41         51.19         2.96 o
   1   6   1         34.97         29.04         2.05 o
   2   6   1        244.70        238.40         4.21 o
   3   6   1          8.02          4.37         2.26 o
   4   6   1        532.62        434.61         6.38 o
   5   6   1          4.86          5.80         2.43 o
   6   6   1         55.95         89.96         3.86 o
   7   6   1        132.19        112.86         3.50 o
   8   6   1         69.50         63.89         3.71 o
   9   6   1         59.73         50.44         3.66 o
  10   6   1         63.06         60.80         3.81 o
  11   6   1         47.54         48.46         4.32 o
 -11   7   1         10.33         10.50         4.22 o
 -10   7   1         20.48         23.06         3.27 o
  -9   7   1         13.13         15.83         3.20 o
  -8   7   1         30.42         41.60         3.46 o
  -7   7   1        275.14        261.73         6.82 o
  -6   7   1        217.16        226.68         5.46 o
  -5   7   1          7.09          4.47         1.86 o
  -4   7   1        909.37        897.68        11.11 o
  -3   7   1          0.11          7.22         2.37 o
  -2   7   1        870.43        893.31         9.13 o
  -1   7   1         98.68         80.64         2.45 o
   0   7   1        557.02        706.88        11.08 o
   1   7   1          1.36          6.86         1.58 o
   2   7   1        575.33        569.07         7.07 o
   3   7   1        330.28        322.10         5.41 o
   4   7   1          2.81         11.67         2.64 o
   5   7   1         69.65         66.98         3.45 o
   6   7   1        265.45        251.55         5.32 o
   7   7   1        861.92        828.90        12.39 o
   8   7   1         63.83         55.05         3.70 o
   9   7   1        277.69        279.52         6.82 o
  10   7   1          3.84          3.87         2.83 o
  11   7   1         23.87         20.20         3.67 o
 -10   8   1          6.60          6.19         3.02 o
  -9   8   1         26.00         36.67         3.38 o
  -8   8   1         47.44         46.39         4.37 o
  -7   8   1         17.69         27.05         3.16 o
  -6   8   1          8.40         15.35         2.90 o
  -5   8   1        561.07        544.58         9.05 o
  -4   8   1        297.71        300.19         6.48 o
  -3   8   1        294.58        274.80         6.58 o
  -2   8   1        537.04        558.34         7.23 o
  -1   8   1        312.59        300.73         4.59 o
   0   8   1       1070.30       1122.70        15.87 o
   1   8   1        204.11        232.03         4.10 o
   2   8   1        152.28        149.56         4.01 o
   3   8   1        570.90        541.90         7.56 o
   4   8   1        959.62        972.98        12.26 o
   5   8   1        133.61        117.38         4.71 o
   6   8   1          8.50         14.84         2.75 o
   7   8   1          0.68         -0.54         2.48 o
   8   8   1         42.55         44.69         3.22 o
   9   8   1         16.44          8.48         2.80 o
  10   8   1          3.37         -0.24         2.70 o
 -10   9   1          2.27          1.15         2.92 o
  -9   9   1         44.93         51.64         3.71 o
  -8   9   1         17.63         12.49         2.90 o
  -7   9   1         46.55         38.69         3.64 o
  -6   9   1        243.81        228.68         6.39 o
  -5   9   1         42.28         45.51         3.70 o
  -4   9   1          1.40          1.83         2.83 o
  -3   9   1         79.78         67.49         3.80 o
  -2   9   1        381.88        358.16         6.08 o
  -1   9   1        334.55        317.71         6.43 o
   0   9   1          9.78         11.98         2.78 o
   1   9   1        160.60        171.82         4.33 o
   2   9   1        109.68        112.28         3.34 o
   3   9   1        415.29        403.18         6.80 o
   4   9   1          5.91          5.73         3.90 o
   5   9   1         38.86         26.65         4.01 o
   6   9   1        275.04        271.17         6.42 o
   7   9   1          0.86          6.28         2.63 o
   8   9   1          9.99         11.08         4.13 o
   9   9   1         47.51         49.70         3.58 o
  10   9   1         36.01         41.91         3.61 o
  -9  10   1          6.71         10.62         3.74 o
  -8  10   1         18.91         17.95         3.71 o
  -7  10   1        114.36        118.63         5.44 o
  -6  10   1         10.73          7.04         3.04 o
  -5  10   1        536.57        540.72         9.74 o
  -4  10   1         26.18         41.62         3.62 o
  -3  10   1         35.68         33.27         3.45 o
  -2  10   1         16.39          9.37         2.19 o
  -1  10   1        120.13        145.34         5.24 o
   0  10   1         89.70         92.58         4.36 o
   1  10   1        226.20        282.18         6.89 o
   2  10   1         26.20         28.30         2.45 o
   3  10   1        536.77        512.38         8.03 o
   4  10   1        234.30        254.89         6.62 o
   5  10   1          0.17          4.75         3.03 o
   6  10   1        327.70        322.92         7.15 o
   7  10   1         10.83          7.53         2.97 o
   8  10   1          0.55         -0.89         3.59 o
   9  10   1         13.02         12.65         3.05 o
  -9  11   1          0.01         -2.89         3.10 o
  -8  11   1         45.08         56.32         4.21 o
  -7  11   1         15.42         17.71         3.18 o
  -6  11   1          3.33          0.27         3.13 o
  -5  11   1          3.00          2.69         3.07 o
  -4  11   1        264.12        249.23         5.92 o
  -3  11   1         56.42         60.89         3.44 o
  -2  11   1        174.14        152.70         4.11 o
  -1  11   1          4.00         12.27         3.10 o
   0  11   1         91.71        100.26         4.26 o
   1  11   1          1.42          2.47         2.87 o
   2  11   1         66.63         58.19         2.99 o
   3  11   1          2.88         14.30         2.31 o
   4  11   1        391.84        343.02         7.96 o
   5  11   1          0.65          3.18         3.10 o
   6  11   1         49.97         52.57         4.08 o
   7  11   1          0.02         -3.15         3.15 o
   8  11   1         60.31         60.02         4.26 o
   9  11   1          3.78         12.64         4.21 o
  -8  12   1         11.91         19.96         3.81 o
  -7  12   1         22.23         22.81         3.43 o
  -6  12   1        137.97        132.23         5.73 o
  -5  12   1         88.12        100.55         5.18 o
  -4  12   1         36.71         27.98         3.55 o
  -3  12   1          1.23          6.13         2.58 o
  -2  12   1          0.76         -0.34         2.56 o
  -1  12   1        174.98        171.92         6.07 o
   0  12   1         22.04         26.17         3.17 o
   1  12   1        173.77        202.14         5.83 o
   2  12   1        117.87        106.83         4.13 o
   3  12   1         84.80         83.83         3.61 o
   4  12   1        139.87        127.29         5.57 o
   5  12   1        219.23        231.09         7.94 o
   6  12   1        111.35         90.70         4.79 o
   7  12   1          0.05         -3.30         3.30 o
   8  12   1         10.01          4.23         3.13 o
  -7  13   1         13.14         22.75         4.04 o
  -6  13   1          6.68          0.49         4.88 o
  -5  13   1         16.60         20.03         4.57 o
  -4  13   1         41.61         43.05         3.41 o
  -3  13   1         40.34         32.74         2.88 o
  -2  13   1        159.97        169.56         6.36 o
  -1  13   1          6.00          1.31         3.86 o
   0  13   1          9.21          8.14         2.99 o
   1  13   1          0.85         -2.26         3.65 o
   2  13   1        112.20        101.94         6.73 o
   3  13   1          0.83          6.39         3.19 o
   4  13   1         27.81         24.77         4.76 o
   5  13   1         59.07         62.50         5.48 o
   6  13   1          5.83          2.74         3.31 o
   7  13   1          4.57          4.92         3.58 o
  -5  14   1          0.78         -2.56         3.30 o
  -4  14   1          0.05          1.52         3.24 o
  -3  14   1         24.43         29.61         4.31 o
  -2  14   1         33.25         29.45         4.41 o
  -1  14   1         34.67         31.87         5.67 o
   0  14   1         52.95         69.33         6.25 o
   1  14   1          0.88          1.49         4.05 o
   2  14   1         34.28         45.19         6.83 o
   3  14   1        106.61        130.29         5.78 o
   4  14   1          0.31          3.99         3.45 o
   5  14   1         35.04         28.28         3.65 o
  -4  15   1         19.19         19.06         5.03 o
  -3  15   1          6.71          3.64         7.75 o
  -2  15   1         19.41         30.99         5.25 o
  -1  15   1         56.92         80.71         6.61 o
   0  15   1          5.14         18.30         6.99 o
   1  15   1          3.53          1.82         4.54 o
   2  15   1          2.13          5.12         3.71 o
   3  15   1         19.84         15.02         5.32 o
   4  15   1          1.10          0.67         4.43 o
 -12   0   2          1.79         -2.04         6.33 o
 -10   0   2         25.87         40.07         6.68 o
  -8   0   2       1484.07       1490.10        17.99 o
  -6   0   2        183.33        236.57         4.29 o
  -4   0   2          4.66          1.30         1.96 o
  -2   0   2      27503.60      28429.87       257.95 o
   2   0   2       2670.31       2450.19        23.62 o
   4   0   2        498.75        569.62         8.12 o
   6   0   2        360.91        383.85         7.21 o
   8   0   2        346.80        273.23         6.69 o
  10   0   2          7.17          9.71         5.64 o
  12   0   2         25.53         30.27         7.42 o
 -12   1   2          2.70          4.61         6.65 o
 -11   1   2        163.40        156.98         6.63 o
 -10   1   2         47.41         38.64         3.31 o
  -9   1   2        161.09        215.96         5.66 o
  -8   1   2         36.92         55.85         2.97 o
  -7   1   2        121.77        134.10         2.49 o
  -6   1   2        240.97        235.03         4.12 o
  -5   1   2         90.37        106.99         2.53 o
  -4   1   2        137.80        103.67         2.44 o
  -3   1   2        400.89        351.96         8.00 o
  -2   1   2        863.82        909.54        10.50 o
  -1   1   2        895.97        912.84        55.17 o
   1   1   2        578.74        733.81        26.18 o
   2   1   2       1164.28       1416.78         9.46 o
   3   1   2         10.89         39.18         2.25 o
   4   1   2        283.74        357.90         4.58 o
   5   1   2        450.33        548.89         5.46 o
   6   1   2        179.57        187.07         3.16 o
   7   1   2        179.96        187.19         3.85 o
   8   1   2        225.60        248.99         6.04 o
   9   1   2        404.19        451.21        11.45 o
  10   1   2         51.51         50.99         4.31 o
  11   1   2         22.72         19.97         8.93 o
  12   1   2          0.94         -3.01         4.96 o
 -12   2   2          8.99         13.17         3.45 o
 -11   2   2          4.77         -1.85         4.50 o
 -10   2   2        478.13        495.60         8.95 o
  -9   2   2         70.23         60.41         3.97 o
  -8   2   2        639.85        726.01         9.60 o
  -7   2   2         95.75         76.08         3.94 o
  -6   2   2       1320.18       1362.65        15.40 o
  -5   2   2       1096.78        899.41        10.96 o
  -4   2   2        138.09        133.36         3.55 o
  -3   2   2       5047.56       5323.76        52.54 o
  -2   2   2        420.41        407.44         5.54 o
  -1   2   2       2792.03       2932.16        34.75 o
   0   2   2        543.42        523.91         5.76 o
   1   2   2      49117.49      48481.74       619.60 o
   2   2   2      10831.95      12024.06        64.46 o
   3   2   2        339.51        297.46         4.17 o
   4   2   2         17.63         13.11         0.91 o
   5   2   2          0.98          0.32         0.89 o
   6   2   2        470.23        438.69         4.95 o
   7   2   2        230.89        229.47         3.63 o
   8   2   2        342.09        361.41         6.19 o
   9   2   2         47.61         37.93         3.28 o
  10   2   2         37.28         31.94         4.55 o
  11   2   2          1.04          6.18         6.51 o
  12   2   2          2.38          4.58         4.46 o
 -12   3   2          1.71          4.76         3.47 o
 -11   3   2          9.85         11.40         4.65 o
 -10   3   2         16.88         16.16         7.13 o
  -9   3   2        294.63        322.88         6.59 o
  -8   3   2         28.38         31.05         2.80 o
  -7   3   2         78.75         72.12         3.91 o
  -6   3   2       1124.44       1274.78        14.34 o
  -5   3   2         53.61         24.33         2.20 o
  -4   3   2       3590.98       3453.87        33.51 o
  -3   3   2          9.48          9.68         1.34 o
  -2   3   2          8.37         17.44         1.65 o
  -1   3   2       2621.39       3009.75        21.05 o
   0   3   2       7872.27       8006.54        59.64 o
   1   3   2        283.73        323.77         4.25 o
   2   3   2        335.44        244.38         3.98 o
   3   3   2        662.01        655.61         6.58 o
   4   3   2        128.46        148.79         2.61 o
   5   3   2         48.93         42.07         1.54 o
   6   3   2        176.09        123.55         4.50 o
   7   3   2        191.60        205.02         4.51 o
   8   3   2        150.82        150.76         5.27 o
   9   3   2        236.55        260.04         7.02 o
  10   3   2         79.41         82.83         5.80 o
  11   3   2          9.85         11.33         7.70 o
  12   3   2          0.19         -1.29         6.26 o
 -12   4   2          0.61         -4.24         4.24 o
 -11   4   2          6.49          8.75         6.62 o
 -10   4   2        195.54        221.25         9.32 o
  -9   4   2         24.37         27.59         3.13 o
  -8   4   2        929.89       1002.82        12.27 o
  -7   4   2         21.26         29.50         3.37 o
  -6   4   2         41.46         42.05         2.79 o
  -5   4   2        137.46         62.94         3.52 o
  -4   4   2        794.82        758.22        10.34 o
  -3   4   2        106.98        172.23         3.26 o
  -2   4   2       1826.88       1925.59        13.75 o
  -1   4   2       3909.31       3964.36        25.07 o
   0   4   2        283.68        304.11         7.76 o
   1   4   2       1112.71       1238.93        10.98 o
   2   4   2        873.72        975.29         8.10 o
   3   4   2        263.48        213.69         3.82 o
   4   4   2        502.77        575.95         6.84 o
   5   4   2        119.61         91.31         2.48 o
   6   4   2        120.21        125.89         3.36 o
   7   4   2          0.26         -0.88         1.71 o
   8   4   2        308.81        346.81         7.22 o
   9   4   2          2.33          5.19         2.64 o
  10   4   2         87.16         73.38         5.08 o
  11   4   2         39.74         39.46         7.10 o
  12   4   2         13.48         12.27         5.88 o
 -11   5   2         31.05         29.27         6.45 o
 -10   5   2        368.14        376.63         8.48 o
  -9   5   2         15.38         13.11         3.06 o
  -8   5   2        329.69        327.87         6.89 o
  -7   5   2         47.18         70.30         3.52 o
  -6   5   2        183.63        202.70         7.92 o
  -5   5   2        162.60        109.36         4.55 o
  -4   5   2       1315.82       1191.19        10.26 o
  -3   5   2         81.47         82.99         2.54 o
  -2   5   2       2028.83       1829.74        15.49 o
  -1   5   2       1011.17       1154.66         9.41 o
   0   5   2        488.52        441.87         4.57 o
   1   5   2       1081.69        932.06        10.85 o
   2   5   2        108.59        106.38         2.58 o
   3   5   2          2.68         42.52         2.18 o
   4   5   2        703.68        798.99         7.92 o
   5   5   2         44.57         41.81         1.91 o
   6   5   2        258.28        238.88         7.53 o
   7   5   2          1.60          2.90         1.82 o
   8   5   2        188.47        209.62         5.43 o
   9   5   2        245.77        245.44         6.06 o
  10   5   2         93.86         82.35         4.02 o
  11   5   2          3.09         15.45         4.67 o
 -11   6   2          3.54          4.14         3.15 o
 -10   6   2         15.45         20.51         3.46 o
  -9   6   2        170.56        188.31         6.29 o
  -8   6   2          3.67         -0.76         2.79 o
  -7   6   2        534.48        559.88         9.00 o
  -6   6   2        408.38        381.97         8.72 o
  -5   6   2        123.70        152.33         5.07 o
  -4   6   2         43.24         79.53         2.50 o
  -3   6   2         96.55        124.70         3.11 o
  -2   6   2       1107.86       1101.47        11.74 o
  -1   6   2        112.76        148.21         3.06 o
   0   6   2        547.59        557.74         7.66 o
   1   6   2        305.08        247.38         3.91 o
   2   6   2         83.24        107.82         3.10 o
   3   6   2        140.63        128.72         3.16 o
   4   6   2        373.98        356.54         5.77 o
   5   6   2        122.77        106.39         3.50 o
   6   6   2        226.36        189.68         4.98 o
   7   6   2         52.25         40.09         3.32 o
   8   6   2        105.57         87.47         4.00 o
   9   6   2          3.88          1.11         3.43 o
  10   6   2         94.32         96.86         4.47 o
  11   6   2          0.27          6.51         5.49 o
 -11   7   2          8.99          5.15         3.15 o
 -10   7   2         15.33         10.94         3.98 o
  -9   7   2         58.07         56.85         3.80 o
  -8   7   2        339.25        358.83         6.89 o
  -7   7   2         45.85         45.21         3.86 o
  -6   7   2          0.46          3.82         2.64 o
  -5   7   2         12.42          8.53         1.84 o
  -4   7   2        847.38        810.99         8.78 o
  -3   7   2         45.24         39.88         2.80 o
  -2   7   2       2667.70       2525.34        24.62 o
  -1   7   2         45.04         31.79         1.86 o
   0   7   2        336.46        264.96         5.45 o
   1   7   2         77.30         75.52         2.58 o
   2   7   2        906.99        936.47         9.60 o
   3   7   2         39.44         46.67         2.80 o
   4   7   2         60.61         73.20         3.32 o
   5   7   2        530.67        517.35         7.15 o
   6   7   2         58.08         67.75         3.42 o
   7   7   2       1181.69       1232.98        13.92 o
   8   7   2          0.03          3.43         2.77 o
   9   7   2         14.77         16.00         2.92 o
  10   7   2         36.19         36.27         3.56 o
  11   7   2         13.08          6.25         6.33 o
 -10   8   2          0.41          1.23         3.11 o
  -9   8   2        130.60        137.45         4.87 o
  -8   8   2         29.12         23.17         3.07 o
  -7   8   2        358.91        355.64         8.07 o
  -6   8   2        128.52        144.85         5.87 o
  -5   8   2        566.25        584.66         9.40 o
  -4   8   2         94.66         87.74         3.42 o
  -3   8   2        158.77        168.93         4.83 o
  -2   8   2        115.18        118.27         3.48 o
  -1   8   2          7.80          1.89         1.71 o
   0   8   2         15.30          9.65         2.38 o
   1   8   2          0.02          0.69         1.78 o
   2   8   2          0.30          0.61         2.27 o
   3   8   2         16.91         20.44         2.67 o
   4   8   2          1.36          9.07         3.06 o
   5   8   2        167.01        161.67         4.42 o
   6   8   2        135.21        147.98         4.42 o
   7   8   2         21.31         21.80         2.84 o
   8   8   2         15.29         21.62         2.87 o
   9   8   2         55.06         57.51         4.54 o
  10   8   2          5.91          5.08         2.72 o
 -10   9   2          5.86          5.90         3.12 o
  -9   9   2         40.56         52.57         3.68 o
  -8   9   2          0.00          0.17         4.65 o
  -7   9   2        253.46        253.96         7.70 o
  -6   9   2          1.46          1.67         3.12 o
  -5   9   2        451.65        430.45         8.30 o
  -4   9   2          0.91         -2.50         2.50 o
  -3   9   2        362.65        334.78         6.78 o
  -2   9   2         88.36         97.13         3.49 o
  -1   9   2        721.18        744.97         9.13 o
   0   9   2        210.68        218.41         9.63 o
   1   9   2        704.06        812.58         9.26 o
   2   9   2        148.79        131.10         4.22 o
   3   9   2         27.51         36.83         3.08 o
   4   9   2         34.02         21.85         3.25 o
   5   9   2        138.84        165.21         5.07 o
   6   9   2         15.31         22.79         3.23 o
   7   9   2         90.73        105.74         4.24 o
   8   9   2          3.13          1.99         2.66 o
   9   9   2         39.01         46.97         3.44 o
  10   9   2          0.11         -2.47         3.36 o
  -9  10   2          0.02         -2.98         3.20 o
  -8  10   2         39.49         39.55         4.06 o
  -7  10   2          2.04          7.90         3.12 o
  -6  10   2         10.46         12.72         3.01 o
  -5  10   2         40.12         48.11         3.95 o
  -4  10   2          3.99          2.35         2.55 o
  -3  10   2         40.11         38.38         3.09 o
  -2  10   2        148.15        168.31         4.07 o
  -1  10   2        149.00        201.97         9.86 o
   0  10   2         28.87         28.67         3.16 o
   1  10   2         31.06         38.70         5.44 o
   2  10   2        177.22        185.19         4.27 o
   3  10   2         80.70         72.07         3.73 o
   4  10   2         75.09         78.02         4.39 o
   5  10   2        135.66        131.73         4.87 o
   6  10   2         67.97         64.52         3.93 o
   7  10   2          1.28         -2.31         2.94 o
   8  10   2          7.50         11.96         3.19 o
   9  10   2         69.97         59.38         3.72 o
  -9  11   2         30.88         31.07         3.62 o
  -8  11   2         15.40         17.66         4.15 o
  -7  11   2         34.79         38.85         3.88 o
  -6  11   2         23.41         20.69         3.48 o
  -5  11   2         18.78         17.05         3.25 o
  -4  11   2        480.71        543.57         8.45 o
  -3  11   2        430.11        438.91         6.75 o
  -2  11   2         57.19         51.20         3.94 o
  -1  11   2        223.52        249.94         7.93 o
   0  11   2         16.01         17.39         3.24 o
   1  11   2         36.96         44.59         3.73 o
   2  11   2          1.76          9.20         2.53 o
   3  11   2        116.50         91.52         3.50 o
   4  11   2         76.77         78.24         5.15 o
   5  11   2        182.29        170.08         5.49 o
   6  11   2          2.46          7.58         3.06 o
   7  11   2          4.00          3.95         2.87 o
   8  11   2          7.21         10.70         4.18 o
  -8  12   2          0.21         -1.99         3.55 o
  -7  12   2          0.00          3.82         3.13 o
  -6  12   2         63.32         50.02         4.15 o
  -5  12   2          6.40         -1.62         3.15 o
  -4  12   2         39.22         29.91         3.68 o
  -3  12   2        270.94        265.46         5.84 o
  -2  12   2          2.24          3.73         3.26 o
  -1  12   2          0.01          6.04         2.96 o
   0  12   2          1.73          5.15         2.74 o
   1  12   2         50.03         38.46         3.92 o
   2  12   2        191.32        206.06         5.02 o
   3  12   2         98.63        108.47         4.22 o
   4  12   2          0.05          4.12         3.03 o
   5  12   2         51.08         36.66         3.87 o
   6  12   2         15.65         17.25         3.76 o
   7  12   2         28.77         35.08         4.64 o
   8  12   2         25.48         24.83         3.64 o
  -7  13   2         15.09         16.39         4.82 o
  -6  13   2         26.89         23.05         3.74 o
  -5  13   2         79.11         65.03         4.52 o
  -4  13   2          5.01          8.64         2.72 o
  -3  13   2          7.15          9.56         3.07 o
  -2  13   2         33.99         35.82         3.61 o
  -1  13   2          1.84          7.61         2.97 o
   0  13   2        118.94        126.00         5.54 o
   1  13   2         38.40         41.51         4.20 o
   2  13   2          0.09          0.92         3.48 o
   3  13   2        120.42        108.54         5.15 o
   4  13   2          1.42          0.14         2.97 o
   5  13   2          7.84          2.25         3.15 o
   6  13   2          1.29         -2.35         3.11 o
   7  13   2          5.28          2.33         3.32 o
  -5  14   2         14.32         10.59         3.17 o
  -4  14   2          2.01          1.01         3.12 o
  -3  14   2         45.70         63.01         4.52 o
  -2  14   2         15.50          9.56         4.01 o
  -1  14   2         60.39         61.36         4.61 o
   0  14   2         12.82         13.97         4.21 o
   1  14   2          4.40         12.49         3.74 o
   2  14   2         71.70         71.87         5.90 o
   3  14   2        113.12        130.21         5.44 o
   4  14   2          2.61         -3.09         3.09 o
   5  14   2          2.45          8.38         3.37 o
  -4  15   2          0.06          1.69         4.44 o
  -3  15   2          2.95         14.55         8.53 o
  -2  15   2          1.31          3.77        17.54 o
  -1  15   2         23.06         19.57         4.89 o
   0  15   2          2.58          3.20         3.39 o
   1  15   2         27.62         37.74         4.31 o
   2  15   2          8.95          9.67         4.15 o
   3  15   2          5.78         15.09         3.97 o
 -11   0   3          1.64          9.29         6.27 o
  -9   0   3         17.17         24.44         3.30 o
  -7   0   3       1433.25       1467.99        13.98 o
  -5   0   3        312.34        415.14         6.79 o
  -3   0   3        333.51        444.86         5.98 o
  -1   0   3       1393.57       1500.18        98.98 o
   1   0   3       1394.02       1573.83        25.47 o
   3   0   3      19788.29      19508.13       379.69 o
   5   0   3       2180.41       2211.29        24.09 o
   7   0   3        881.67       1027.83        23.10 o
   9   0   3        724.36        769.79        23.65 o
  11   0   3         50.51         58.56         9.03 o
 -12   1   3         16.02         10.63         5.22 o
 -11   1   3         35.75         37.71         4.21 o
 -10   1   3        478.73        520.19         9.27 o
  -9   1   3          0.06         -1.56         2.39 o
  -8   1   3        873.63        961.99         9.30 o
  -7   1   3        172.51        159.53         2.93 o
  -6   1   3         14.41         19.33         1.37 o
  -5   1   3         34.07         42.99         2.07 o
  -4   1   3       1397.98       1284.08        10.38 o
  -3   1   3        787.79        744.99         6.66 o
  -2   1   3      15345.95      15434.76        81.64 o
  -1   1   3       4534.10       4207.44        76.75 o
   0   1   3      21525.59      15839.30      2452.06 o
   1   1   3          4.45         10.62         0.90 o
   2   1   3      28247.58      28018.32       177.94 o
   3   1   3         70.14        115.34         2.10 o
   4   1   3       1051.53        901.63         9.35 o
   5   1   3        235.52        198.12         3.82 o
   6   1   3         31.07         41.47         2.06 o
   7   1   3         55.79         54.01         2.36 o
   8   1   3          3.71          4.99         2.34 o
   9   1   3         38.75         32.49         4.12 o
  10   1   3         31.32         40.14         6.10 o
  11   1   3          2.29          1.80         4.26 o
  12   1   3         64.38         54.98         6.71 o
 -12   2   3         32.25         29.93         4.56 o
 -11   2   3        195.31        189.78         7.20 o
 -10   2   3         93.61        108.55         4.53 o
  -9   2   3         16.68         18.38         3.91 o
  -8   2   3         10.61         13.77         2.50 o
  -7   2   3         22.47         26.93         2.99 o
  -6   2   3       1528.30       1510.53        24.47 o
  -5   2   3       1815.61       1737.81        16.91 o
  -4   2   3       1458.37       1167.41        11.02 o
  -3   2   3       2038.44       1890.06        17.72 o
  -2   2   3          2.41         11.07         1.21 o
  -1   2   3          3.19         17.44         4.00 o
   0   2   3      32987.80      33278.21       245.93 o
   1   2   3        378.43        416.43         3.42 o
   2   2   3         86.12         96.85         2.00 o
   3   2   3       1472.96       1627.91         9.52 o
   4   2   3       3034.08       2996.87        19.15 o
   5   2   3        658.46        677.72         6.30 o
   6   2   3        319.02        299.10         4.04 o
   7   2   3        839.80        893.60         9.60 o
   8   2   3         51.42         49.14         3.47 o
   9   2   3          0.18          2.81         3.19 o
  10   2   3          3.87          6.48         7.36 o
  11   2   3          0.34          8.67         7.25 o
  12   2   3         12.58          2.13         5.16 o
 -12   3   3        130.08        122.64         6.45 o
 -11   3   3        110.18        111.60         7.42 o
 -10   3   3        156.04        183.65         8.41 o
  -9   3   3        147.61        136.34         5.18 o
  -8   3   3        510.63        583.86        16.00 o
  -7   3   3        524.49        483.12         8.73 o
  -6   3   3         11.90          0.35         2.31 o
  -5   3   3        669.42        562.32         8.47 o
  -4   3   3        406.68        369.55         5.62 o
  -3   3   3         76.58        154.64         3.11 o
  -2   3   3        151.24        190.94         3.48 o
  -1   3   3       8323.48       7696.52        41.82 o
   0   3   3      15065.30      15847.09        95.03 o
   1   3   3       4051.83       4340.62        24.83 o
   2   3   3       1693.28       1629.22        12.22 o
   3   3   3        721.06        683.46         6.76 o
   4   3   3        427.82        408.95         3.90 o
   5   3   3         89.82        115.05         2.68 o
   6   3   3        341.07        348.34         5.34 o
   7   3   3          9.25          9.48         1.85 o
   8   3   3         10.90          9.93         4.29 o
   9   3   3          0.51          2.63         2.72 o
  10   3   3        171.29        203.72        10.31 o
  11   3   3         68.43         84.91        10.39 o
  12   3   3          1.37         -7.84         7.84 o
 -12   4   3          7.68         12.41         3.43 o
 -11   4   3         11.76         13.75         6.86 o
 -10   4   3          6.72          2.99         3.89 o
  -9   4   3        397.22        393.40         7.68 o
  -8   4   3        102.65        119.32         4.92 o
  -7   4   3          8.17         10.20         2.77 o
  -6   4   3       1066.62       1064.54        19.70 o
  -5   4   3        213.31        196.55         6.68 o
  -4   4   3       2257.96       1954.78        32.34 o
  -3   4   3       1956.59       1911.84        13.74 o
  -2   4   3        368.36        359.85         6.52 o
  -1   4   3       4777.72       4821.28        30.06 o
   0   4   3       1345.78       1400.31         7.68 o
   1   4   3        604.37        553.20         9.50 o
   2   4   3         28.84         31.04         1.70 o
   3   4   3       4186.29       4098.03        23.05 o
   4   4   3       1109.64        968.09         9.36 o
   5   4   3        156.70        211.94         2.96 o
   6   4   3       1267.97       1309.87        15.49 o
   7   4   3        142.65        143.53         3.35 o
   8   4   3         43.93         32.84         3.20 o
   9   4   3          2.67         14.96         2.74 o
  10   4   3         30.26         36.94         3.75 o
  11   4   3         51.99         48.90         4.99 o
 -11   5   3         21.72         33.04         4.60 o
 -10   5   3         86.60         86.86         4.72 o
  -9   5   3          0.44          4.81         2.40 o
  -8   5   3        165.80        150.02         4.96 o
  -7   5   3        565.02        579.19        15.94 o
  -6   5   3        105.49        148.05         5.89 o
  -5   5   3        276.07        292.07         6.80 o
  -4   5   3        175.01        120.04         5.32 o
  -3   5   3       2537.15       2383.58        17.21 o
  -2   5   3        854.11        826.69         9.05 o
  -1   5   3       2141.41       1813.42        12.10 o
   0   5   3       1097.88       1008.58         9.00 o
   1   5   3       2956.04       2930.73        20.37 o
   2   5   3        408.62        484.83         4.98 o
   3   5   3        123.89         76.45         2.32 o
   4   5   3        569.69        553.37         6.44 o
   5   5   3        113.29        125.33         3.13 o
   6   5   3          8.17         13.88         1.49 o
   7   5   3         12.16         14.71         2.81 o
   8   5   3         67.31         56.43         3.40 o
   9   5   3        546.55        554.45         8.92 o
  10   5   3         81.30         87.99         5.29 o
  11   5   3        139.88        135.89         7.06 o
 -11   6   3          0.03          7.77         4.24 o
 -10   6   3         21.29         16.01         3.90 o
  -9   6   3         69.13        101.83         7.62 o
  -8   6   3        112.84        121.59         4.62 o
  -7   6   3          3.57          2.69         2.56 o
  -6   6   3       1025.89        949.59        33.58 o
  -5   6   3          9.59          7.02         1.25 o
  -4   6   3       1150.80       1040.59         9.79 o
  -3   6   3        194.43        180.53         3.60 o
  -2   6   3        434.25        387.05         5.17 o
  -1   6   3       1356.45       1369.57        10.17 o
   0   6   3        151.04        198.63         4.36 o
   1   6   3       1161.71       1184.28        10.15 o
   2   6   3         25.70         42.67         2.25 o
   3   6   3         72.82         96.90         2.73 o
   4   6   3        136.02        120.83         3.45 o
   5   6   3        216.93        193.91         4.32 o
   6   6   3        257.35        284.74         5.82 o
   7   6   3        362.87        397.70         7.93 o
   8   6   3        291.59        306.38         6.56 o
   9   6   3        147.26        157.10         5.18 o
  10   6   3         37.09         28.79         3.11 o
  11   6   3          4.16         10.10         4.11 o
 -11   7   3          6.78          5.54         3.53 o
 -10   7   3          0.53         -1.60         3.00 o
  -9   7   3        147.29        161.89         6.39 o
  -8   7   3          8.69         15.17         2.67 o
  -7   7   3          9.42          7.51         3.21 o
  -6   7   3        917.33        839.16        10.43 o
  -5   7   3          9.32          2.94         1.68 o
  -4   7   3        254.57        317.40         5.18 o
  -3   7   3        100.40        143.28         3.60 o
  -2   7   3         87.41         90.73         2.99 o
  -1   7   3        295.90        322.43         4.47 o
   0   7   3        253.62        261.11         5.33 o
   1   7   3       1437.96       1207.09        10.74 o
   2   7   3        218.77        171.91         3.78 o
   3   7   3        405.24        423.72         5.90 o
   4   7   3        132.49        134.00         3.77 o
   5   7   3         10.99         12.79         2.55 o
   6   7   3          3.70          8.15         2.71 o
   7   7   3        293.24        306.36         6.72 o
   8   7   3          4.43          3.84         2.75 o
   9   7   3          1.64          4.17         2.81 o
  10   7   3         27.72         37.79         3.59 o
  11   7   3         28.53         23.53         5.11 o
 -10   8   3         34.26         23.46         3.64 o
  -9   8   3          0.56          5.95         2.62 o
  -8   8   3         39.95         46.72         3.26 o
  -7   8   3         29.18         42.13         3.83 o
  -6   8   3         36.44         30.35         3.38 o
  -5   8   3        455.57        449.69         8.22 o
  -4   8   3        867.77        897.33         9.77 o
  -3   8   3         39.84         31.58         2.58 o
  -2   8   3          5.69          0.90         2.10 o
  -1   8   3          1.78          4.73         1.60 o
   0   8   3         88.80        130.43         4.20 o
   1   8   3        121.49        111.58         3.24 o
   2   8   3         19.74         25.77         2.51 o
   3   8   3         50.30         57.73         2.97 o
   4   8   3        824.09        810.62        10.29 o
   5   8   3         76.10         76.96         3.48 o
   6   8   3         57.93         54.32         3.30 o
   7   8   3          7.21          4.17         2.48 o
   8   8   3          1.27          3.63         2.57 o
   9   8   3          4.41          5.14         2.58 o
  10   8   3          5.63          3.68         3.02 o
 -10   9   3         64.63         75.34         4.24 o
  -9   9   3          5.03          2.22         3.16 o
  -8   9   3          5.52          9.16         3.09 o
  -7   9   3         10.50         13.51         4.19 o
  -6   9   3         83.93         92.44         4.55 o
  -5   9   3          0.09         -2.95         2.95 o
  -4   9   3        473.95        464.62         7.10 o
  -3   9   3         31.88         34.78         2.74 o
  -2   9   3         27.35         28.50         2.57 o
  -1   9   3          0.19          7.44         2.21 o
   0   9   3          0.59          3.44         2.57 o
   1   9   3        336.20        318.16         5.57 o
   2   9   3          7.52          4.60         2.00 o
   3   9   3        142.21        162.50         4.37 o
   4   9   3         98.63         77.34         3.54 o
   5   9   3         29.90         26.92         4.10 o
   6   9   3          5.86          4.14         2.49 o
   7   9   3          1.48          2.48         2.62 o
   8   9   3         27.50         25.56         3.39 o
   9   9   3          9.84         13.66         2.84 o
  10   9   3        125.29        143.67         5.22 o
  -9  10   3         60.57         69.79         4.39 o
  -8  10   3         17.26         25.98         3.77 o
  -7  10   3         71.24         73.72         4.42 o
  -6  10   3          8.42         14.61         3.16 o
  -5  10   3        471.13        420.64         8.51 o
  -4  10   3        220.93        192.28         4.91 o
  -3  10   3         16.15         16.41         2.71 o
  -2  10   3         59.50         45.83         2.57 o
  -1  10   3         47.35         50.39         3.35 o
   0  10   3        105.95        130.27         5.52 o
   1  10   3         60.69         53.21         3.11 o
   2  10   3        302.77        307.71         5.04 o
   3  10   3        133.00        132.33         3.65 o
   4  10   3         74.96         79.76         3.69 o
   5  10   3        132.17        122.95         4.73 o
   6  10   3         72.63         79.41         4.21 o
   7  10   3         12.64         12.24         3.17 o
   8  10   3         10.23         17.95         4.21 o
   9  10   3          0.40          8.89         3.36 o
  -9  11   3          3.37         -0.80         3.54 o
  -8  11   3         32.90         31.62         6.48 o
  -7  11   3          3.67          3.33         3.50 o
  -6  11   3          3.34          5.64         3.04 o
  -5  11   3        123.47        132.69         5.41 o
  -4  11   3         44.58         43.91         3.21 o
  -3  11   3         15.16         13.42         2.58 o
  -2  11   3        283.24        253.33         5.25 o
  -1  11   3         43.60         66.01         3.81 o
   0  11   3        154.70        191.83         5.44 o
   1  11   3         17.56         20.84         2.76 o
   2  11   3          0.32          4.42         2.17 o
   3  11   3         44.63         26.70         2.51 o
   4  11   3        131.58        136.09         4.60 o
   5  11   3          0.06          4.45         3.03 o
   6  11   3         76.19         69.61         4.19 o
   7  11   3          4.19          7.41         3.02 o
   8  11   3          7.93         11.98         3.04 o
  -8  12   3         13.06          9.00         4.89 o
  -7  12   3         20.23         21.86         3.53 o
  -6  12   3          8.32         10.93         3.14 o
  -5  12   3         92.14         83.63         5.33 o
  -4  12   3         46.70         42.03         3.76 o
  -3  12   3        255.64        233.75         5.27 o
  -2  12   3          1.10          0.48         2.76 o
  -1  12   3         60.22         54.72         3.67 o
   0  12   3         82.51         98.44         4.39 o
   1  12   3         81.59         70.22         4.49 o
   2  12   3        119.90        144.45         4.76 o
   3  12   3          6.14          9.44         2.87 o
   4  12   3         41.03         34.45         3.39 o
   5  12   3         38.70         38.64         3.54 o
   6  12   3         47.41         45.54         4.00 o
   7  12   3         12.51         10.99         3.28 o
   8  12   3          1.09         -3.46         3.46 o
  -7  13   3          7.52          7.23         3.91 o
  -6  13   3          3.25          8.57         3.44 o
  -5  13   3          0.01          4.24         3.88 o
  -4  13   3         11.34          5.77         3.52 o
  -3  13   3         17.46         17.57         2.77 o
  -2  13   3        167.10        140.06         6.34 o
  -1  13   3        139.03        154.07         6.71 o
   0  13   3          4.30          9.23         3.84 o
   1  13   3          9.42         13.34         4.41 o
   2  13   3          0.39         -1.23         4.43 o
   3  13   3         56.97         54.56         4.11 o
   4  13   3          5.93          5.36         3.05 o
   5  13   3          3.78          6.56         3.14 o
   6  13   3          0.64          1.85         2.95 o
   7  13   3          0.58         -3.51         6.22 o
  -5  14   3          1.87          6.77         4.78 o
  -4  14   3          4.07          9.28         3.32 o
  -3  14   3          2.95         -0.75         5.74 o
  -2  14   3          1.99          4.34         5.27 o
  -1  14   3          0.63          4.07         5.46 o
   0  14   3          2.44         -1.15         3.47 o
   1  14   3         21.79         24.99         3.85 o
   2  14   3          6.49          3.93         6.01 o
   3  14   3          0.85          2.25         3.56 o
   4  14   3          0.27          2.61         2.83 o
   5  14   3          4.09         -0.27         3.17 o
  -4  15   3          1.14         -7.86         7.86 o
  -3  15   3         27.76         25.31         8.31 o
  -2  15   3          5.39          0.29         4.98 o
  -1  15   3         16.67         20.07         4.19 o
   0  15   3         29.45         31.58         4.02 o
   1  15   3          3.62          9.40         3.63 o
   2  15   3          6.67         10.03         3.83 o
   3  15   3         20.02         17.13         5.29 o
 -12   0   4         88.92         69.08         8.88 o
 -10   0   4        857.87        886.51        14.94 o
  -8   0   4        115.68        128.39         4.95 o
  -6   0   4        125.75        181.21         4.92 o
  -4   0   4       4740.19       4914.14        53.20 o
  -2   0   4       6797.96       6378.96        49.52 o
   0   0   4       3444.59       3296.33        34.97 o
   2   0   4       7502.48       7638.76        50.61 o
   4   0   4       1370.01       1149.24        13.58 o
   6   0   4          5.45         87.54         5.17 o
   8   0   4        604.88        635.70        15.30 o
  10   0   4        129.40        108.56        10.46 o
  12   0   4         17.96         15.93         8.25 o
 -12   1   4          1.38          1.77         4.21 o
 -11   1   4         12.78         13.55         2.87 o
 -10   1   4          6.01          1.94         2.59 o
  -9   1   4          0.08         -0.05         2.18 o
  -8   1   4          1.91          6.51         1.96 o
  -7   1   4        128.53        130.13         2.90 o
  -6   1   4         43.66         48.65         2.46 o
  -5   1   4         49.62         88.61         2.67 o
  -4   1   4        265.16        292.76         4.17 o
  -3   1   4        260.03        286.77         3.80 o
  -2   1   4         46.96         96.12         2.71 o
  -1   1   4       1107.09       1389.09        13.11 o
   0   1   4         42.55         37.18         1.24 o
   1   1   4        936.50       1159.88         6.81 o
   2   1   4       2359.02       2449.46        13.36 o
   3   1   4        122.31        164.15         2.26 o
   4   1   4        423.95        420.24         5.53 o
   5   1   4        571.69        625.81         7.71 o
   6   1   4         96.92         98.78         3.01 o
   7   1   4         80.53         83.98         2.84 o
   8   1   4        202.94        211.42         5.52 o
   9   1   4        146.65        148.32         9.73 o
  10   1   4         37.41         33.64         7.81 o
  11   1   4         71.06         63.25         6.51 o
  12   1   4          1.33          2.97         4.72 o
 -12   2   4         42.38         43.57         6.12 o
 -11   2   4          7.17         15.97         3.99 o
 -10   2   4         41.64         62.71         3.76 o
  -9   2   4         39.73         49.61         4.00 o
  -8   2   4         33.67         37.23         3.54 o
  -7   2   4          9.06         11.23         2.82 o
  -6   2   4         17.88         25.25         2.47 o
  -5   2   4        303.02        419.19         6.26 o
  -4   2   4       1882.86       2118.17        34.37 o
  -3   2   4       8234.08       8038.33        65.62 o
  -2   2   4       3006.13       3078.52        27.68 o
  -1   2   4      13970.27      14221.39       106.49 o
   0   2   4       5566.31       5701.20        44.15 o
   1   2   4       1910.16       1850.90        15.19 o
   2   2   4       5822.73       5628.65        29.07 o
   3   2   4        281.85        297.90         3.10 o
   4   2   4        654.30        834.35         7.49 o
   5   2   4         32.22         21.47         1.68 o
   6   2   4          8.75          9.83         1.91 o
   7   2   4        170.43        148.37         3.60 o
   8   2   4        115.28        136.23         4.76 o
   9   2   4         58.21         63.61         3.95 o
  10   2   4        260.46        241.63        14.44 o
  11   2   4         45.91         42.26         8.59 o
  12   2   4          4.21          6.11         4.53 o
 -12   3   4          4.87         13.56         3.60 o
 -11   3   4         23.15         21.45         3.68 o
 -10   3   4          0.35         -0.40         3.09 o
  -9   3   4        196.48        224.79         5.75 o
  -8   3   4        168.17        172.83         5.79 o
  -7   3   4         39.89         66.15         6.27 o
  -6   3   4        403.15        246.89         7.45 o
  -5   3   4        736.16        777.33        10.51 o
  -4   3   4        153.65        228.79         6.31 o
  -3   3   4         84.45        108.29         2.16 o
  -2   3   4       6939.57       7511.81        67.07 o
  -1   3   4         39.74         64.65         1.92 o
   0   3   4       1849.62       1735.58        14.92 o
   1   3   4         10.84         17.86         1.44 o
   2   3   4       1389.65       1449.56         9.36 o
   3   3   4         53.46         99.77         2.43 o
   4   3   4        722.98        596.51         5.25 o
   5   3   4        167.21        169.63         3.87 o
   6   3   4          0.03          7.58         1.62 o
   7   3   4          3.14         -0.92         2.62 o
   8   3   4          5.39          5.60         2.79 o
   9   3   4         85.63         98.54         4.65 o
  10   3   4        213.37        220.43        14.29 o
  11   3   4         10.57          8.49         6.25 o
  12   3   4          0.05         -6.01         6.01 o
 -12   4   4          2.81          0.74         3.71 o
 -11   4   4         66.38         63.82         6.06 o
 -10   4   4         27.75         14.97         4.33 o
  -9   4   4         20.85         26.05         4.74 o
  -8   4   4        607.11        551.34        10.23 o
  -7   4   4        252.29        294.55         7.07 o
  -6   4   4        580.02        494.76        11.59 o
  -5   4   4        687.47        549.87         7.33 o
  -4   4   4          0.28          3.23         1.05 o
  -3   4   4         99.31         89.77         3.04 o
  -2   4   4       1182.60       1294.76        13.80 o
  -1   4   4         56.67         62.96         2.10 o
   0   4   4       2874.38       2764.10        13.72 o
   1   4   4        976.32        919.50         8.05 o
   2   4   4       2492.14       2612.27        17.61 o
   3   4   4        155.55        218.53         3.31 o
   4   4   4        193.41        185.39         3.89 o
   5   4   4        101.57         85.69         1.92 o
   6   4   4          3.45         10.98         1.62 o
   7   4   4        691.25        707.93         9.04 o
   8   4   4        182.69        161.40         4.61 o
   9   4   4        220.25        259.84         5.89 o
  10   4   4        172.70        156.81         6.98 o
  11   4   4          1.80          3.29         5.20 o
 -11   5   4         30.73         38.26         5.39 o
 -10   5   4         74.11         90.51         5.64 o
  -9   5   4         19.50         15.42         2.91 o
  -8   5   4        166.32        161.33         5.17 o
  -7   5   4        204.43        205.10         5.44 o
  -6   5   4         68.45         53.01         2.81 o
  -5   5   4         41.22         13.94         2.38 o
  -4   5   4       1769.81       1913.57        14.38 o
  -3   5   4         45.29         64.72         2.23 o
  -2   5   4       1118.86       1055.36         8.28 o
  -1   5   4          6.16         14.51         1.69 o
   0   5   4       1125.84       1130.62        19.44 o
   1   5   4        407.99        378.74         6.21 o
   2   5   4        259.81        200.81         3.22 o
   3   5   4        207.54        183.76         3.24 o
   4   5   4       6048.05       5747.28        34.64 o
   5   5   4        156.70        174.59         3.48 o
   6   5   4        327.59        318.73         4.28 o
   7   5   4          0.23          4.25         2.76 o
   8   5   4         23.76         24.90         2.83 o
   9   5   4        169.13        157.35         6.49 o
  10   5   4         21.60         28.47         3.59 o
  11   5   4         28.70         36.96         5.07 o
 -11   6   4         58.16         57.00         5.29 o
 -10   6   4         52.41         68.14         4.71 o
  -9   6   4         10.51          8.70         3.00 o
  -8   6   4          2.09          0.35         2.55 o
  -7   6   4        212.14        171.68         6.78 o
  -6   6   4          1.53          1.38         3.48 o
  -5   6   4       1079.47       1257.38        27.52 o
  -4   6   4         43.99         56.33         2.57 o
  -3   6   4        451.26        571.05         7.12 o
  -2   6   4        767.62        736.43         7.52 o
  -1   6   4        332.71        286.33         3.75 o
   0   6   4        183.67        157.26         3.46 o
   1   6   4         16.25         37.32         1.76 o
   2   6   4         56.32         56.49         2.38 o
   3   6   4         17.38         31.41         2.05 o
   4   6   4         41.18         54.08         2.84 o
   5   6   4        131.90        124.07         3.67 o
   6   6   4        180.04        182.74         3.76 o
   7   6   4        234.63        220.58         6.03 o
   8   6   4        124.80        110.77         4.36 o
   9   6   4        121.57        125.25         4.82 o
  10   6   4         50.18         51.38         4.44 o
  11   6   4         64.15         54.04         5.41 o
 -11   7   4          6.99          6.72         4.21 o
 -10   7   4          0.11         -3.23         3.23 o
  -9   7   4         37.17         35.08         3.96 o
  -8   7   4        288.86        293.28         6.36 o
  -7   7   4          0.13          7.19         3.18 o
  -6   7   4        790.63        854.79        10.52 o
  -5   7   4        378.27        321.50         5.08 o
  -4   7   4          2.73          0.28         1.95 o
  -3   7   4          9.76         16.89         2.12 o
  -2   7   4         61.92         68.14         2.67 o
  -1   7   4        145.55        148.30         3.01 o
   0   7   4        191.55        233.45         4.50 o
   1   7   4        155.12        186.38         3.90 o
   2   7   4       1512.66       1573.98        18.36 o
   3   7   4        195.40        212.25         4.32 o
   4   7   4        175.67        159.33         3.77 o
   5   7   4        258.15        257.63         5.06 o
   6   7   4        464.28        453.22         6.95 o
   7   7   4         45.74         38.83         2.99 o
   8   7   4         54.71         45.77         3.47 o
   9   7   4          1.06          0.82         2.66 o
  10   7   4         26.24         32.45         4.06 o
  11   7   4          0.01          0.04         5.33 o
 -10   8   4          1.19          0.39         3.60 o
  -9   8   4         35.70         36.87         3.45 o
  -8   8   4          2.97          0.83         2.75 o
  -7   8   4         11.91          8.65         3.11 o
  -6   8   4          5.81          0.41         2.98 o
  -5   8   4          8.97         -1.13         2.96 o
  -4   8   4        218.53        180.87         4.27 o
  -3   8   4         12.34         14.92         2.24 o
  -2   8   4         82.20         69.45         2.94 o
  -1   8   4        277.44        243.57         3.81 o
   0   8   4        349.47        454.19        12.15 o
   1   8   4        876.30        899.20        10.01 o
   2   8   4          0.30          0.21         1.67 o
   3   8   4        339.49        344.30         5.68 o
   4   8   4          0.27          3.94         2.51 o
   5   8   4        153.65        148.07         4.31 o
   6   8   4        284.12        297.77         5.88 o
   7   8   4         79.17         71.96         3.60 o
   8   8   4         11.90         17.96         2.82 o
   9   8   4        135.44        118.43         4.44 o
  10   8   4          0.01          0.62         2.92 o
 -10   9   4          1.63          8.79         3.39 o
  -9   9   4         40.10         45.44         4.27 o
  -8   9   4         10.47         13.39         3.39 o
  -7   9   4        336.77        348.98         8.09 o
  -6   9   4          8.27         12.58         3.13 o
  -5   9   4          2.81          0.53         2.87 o
  -4   9   4         81.96         77.81         3.39 o
  -3   9   4        287.42        256.34         5.24 o
  -2   9   4        257.89        286.96         5.40 o
  -1   9   4        624.82        619.60         7.27 o
   0   9   4          0.84          5.14         2.31 o
   1   9   4        614.14        632.50         7.36 o
   2   9   4        117.07        117.18         3.95 o
   3   9   4        380.56        388.50         6.37 o
   4   9   4        157.51        175.31         4.63 o
   5   9   4         26.20         18.71         2.98 o
   6   9   4        274.18        294.90         6.06 o
   7   9   4        117.04        110.29         4.27 o
   8   9   4         38.17         23.98         3.45 o
   9   9   4          0.01         -2.05         3.47 o
  10   9   4          0.17          7.68         4.69 o
  -9  10   4          0.32         -0.24         3.24 o
  -8  10   4         18.33         23.04         3.58 o
  -7  10   4          0.56         -0.36         2.89 o
  -6  10   4         39.24         36.71         3.63 o
  -5  10   4        370.06        364.79         7.86 o
  -4  10   4         21.05         17.15         2.58 o
  -3  10   4        231.98        255.02         5.49 o
  -2  10   4        420.94        448.85         6.46 o
  -1  10   4         34.83         27.53         3.05 o
   0  10   4          0.05          1.40         2.47 o
   1  10   4        501.34        480.04         7.26 o
   2  10   4         35.68         25.26         2.56 o
   3  10   4         15.38         23.52         2.33 o
   4  10   4          0.25          1.05         2.55 o
   5  10   4         10.13         11.58         2.85 o
   6  10   4        178.60        184.31         5.67 o
   7  10   4         86.61         86.74         4.41 o
   8  10   4         70.84         92.67         4.26 o
   9  10   4         53.53         47.15         3.59 o
  -9  11   4         30.37         24.32         4.31 o
  -8  11   4         10.55          1.76         4.66 o
  -7  11   4        222.57        217.20         7.96 o
  -6  11   4         44.60         39.14         3.70 o
  -5  11   4        176.34        171.34         6.53 o
  -4  11   4         94.25        102.39         4.02 o
  -3  11   4         92.35        105.19         4.04 o
  -2  11   4         89.63         68.49         3.19 o
  -1  11   4        223.10        246.19         8.08 o
   0  11   4         49.91         41.83         3.27 o
   1  11   4         54.88         74.23         3.51 o
   2  11   4         48.93         50.31         3.63 o
   3  11   4        268.42        272.60         5.88 o
   4  11   4        214.98        221.78         5.50 o
   5  11   4        490.77        442.75         8.49 o
   6  11   4          5.26          2.30         3.03 o
   7  11   4          5.14          6.15         3.56 o
   8  11   4         27.45         11.67         3.24 o
  -8  12   4         12.00         11.23         4.16 o
  -7  12   4         56.45         61.09         4.49 o
  -6  12   4          8.00         17.80         4.80 o
  -5  12   4         66.01         56.35         4.52 o
  -4  12   4          3.55          6.52         3.32 o
  -3  12   4        168.77        163.49         4.52 o
  -2  12   4         10.41         17.07         3.04 o
  -1  12   4         68.01         93.43         8.42 o
   0  12   4         38.03         41.28         4.57 o
   1  12   4         39.02         36.34         3.92 o
   2  12   4         62.04         64.76         3.74 o
   3  12   4          1.18          5.87         2.73 o
   4  12   4         18.40         19.93         3.39 o
   5  12   4         31.20         26.73         3.57 o
   6  12   4          0.01         -0.01         2.96 o
   7  12   4         63.72         59.05         4.38 o
  -7  13   4         19.23         16.60         4.71 o
  -6  13   4         24.48         27.88         3.65 o
  -5  13   4         46.06         39.18         3.76 o
  -4  13   4         67.46         59.57         3.59 o
  -3  13   4          1.85         -2.85         2.85 o
  -2  13   4         86.09         88.27         9.89 o
  -1  13   4         29.52         31.70         4.69 o
   0  13   4         54.11         74.37         4.77 o
   1  13   4          4.67          5.03         3.57 o
   2  13   4         69.79         69.32         4.68 o
   3  13   4         22.22         21.78         3.09 o
   4  13   4          7.03          6.16         2.96 o
   5  13   4          2.49         -3.46         3.46 o
   6  13   4          1.73         -1.66         3.32 o
  -5  14   4         46.79         54.12         4.65 o
  -4  14   4         26.11         22.63         3.48 o
  -3  14   4         37.35         42.78         5.63 o
  -2  14   4          7.10          6.04         3.72 o
  -1  14   4         96.98         94.99         5.92 o
   0  14   4         10.29         15.19         3.38 o
   1  14   4          3.90          4.23         3.58 o
   2  14   4          1.71          1.85         3.40 o
   3  14   4         29.88         42.43         4.63 o
   4  14   4         18.42         15.89         5.89 o
   5  14   4          2.25          3.47         3.26 o
  -3  15   4          0.61          9.03         5.11 o
  -2  15   4         13.15         17.43         4.30 o
  -1  15   4         41.73         46.06         4.53 o
   0  15   4          5.69          7.34         4.08 o
   1  15   4          6.70          2.85         5.99 o
   2  15   4         55.98         54.90         4.87 o
   3  15   4          6.87          2.37         3.93 o
 -11   0   5          0.14          3.63         7.27 o
  -9   0   5        452.27        476.76         9.83 o
  -7   0   5        181.11        188.51         5.63 o
  -5   0   5       2498.10       2716.00        25.13 o
  -3   0   5       1027.32        723.66         8.32 o
  -1   0   5       6599.79       7053.11        67.56 o
   3   0   5        307.03        355.67         5.11 o
   5   0   5        188.32        189.53         4.68 o
   7   0   5          2.44          2.41         2.98 o
   9   0   5       1033.49        993.95        28.02 o
  11   0   5         79.10         65.62         9.38 o
 -12   1   5          3.39          0.05         3.35 o
 -11   1   5          0.99          4.39         2.77 o
 -10   1   5        180.66        176.58         4.98 o
  -9   1   5         55.43         65.85         3.38 o
  -8   1   5        513.91        548.51         7.12 o
  -7   1   5          0.14          0.01         1.83 o
  -6   1   5       1488.35       1445.45        15.21 o
  -5   1   5          0.11         11.19         1.68 o
  -4   1   5       1693.61       1594.37        12.58 o
  -3   1   5       2666.50       2437.08        16.83 o
  -2   1   5       3995.11       4283.25        24.13 o
  -1   1   5      11783.45      11834.48        78.37 o
   0   1   5       3475.17       3307.48        18.62 o
   1   1   5       4129.30       4221.88        20.46 o
   2   1   5       5272.10       5605.78        28.83 o
   3   1   5         27.31         48.89         1.28 o
   4   1   5       1159.93       1449.35        11.63 o
   5   1   5         44.73         54.31         2.25 o
   6   1   5         85.31        103.11         3.15 o
   7   1   5         36.05         28.32         3.80 o
   8   1   5         48.52         54.51         3.85 o
   9   1   5        159.08        147.23         6.51 o
  10   1   5        168.40        129.65        11.31 o
  11   1   5          1.43         -4.49         4.57 o
  12   1   5         10.24          8.57        12.60 o
 -12   2   5        108.33        113.41         6.20 o
 -11   2   5        138.94        145.17         5.38 o
 -10   2   5         13.87         20.76         4.10 o
  -9   2   5          2.47         11.19         2.62 o
  -8   2   5        172.43        141.50         4.65 o
  -7   2   5          6.66          8.05         2.56 o
  -6   2   5          2.04          6.99         2.20 o
  -5   2   5       1841.38       1992.72        16.08 o
  -4   2   5        211.12        303.05         4.60 o
  -3   2   5        941.14        949.04        11.83 o
  -2   2   5         48.16         51.16         2.08 o
  -1   2   5       6499.66       6507.71        44.01 o
   0   2   5       3204.68       3019.48        24.04 o
   1   2   5        533.02        513.28         6.16 o
   2   2   5        241.03        235.94         2.58 o
   3   2   5        194.79        218.43         2.69 o
   4   2   5        138.85        122.51         1.94 o
   5   2   5       1311.65       1230.97        21.79 o
   6   2   5        313.35        308.17         5.00 o
   7   2   5        455.45        423.62         7.74 o
   8   2   5        459.51        513.58         9.08 o
   9   2   5         18.74         24.20         2.89 o
  10   2   5         17.97         23.58         7.33 o
  11   2   5         80.68         66.29         9.66 o
  12   2   5          2.67         -4.42         7.70 o
 -12   3   5          0.10         -3.18         4.30 o
 -11   3   5          0.84         -3.83         3.83 o
 -10   3   5          6.84         14.58         3.16 o
  -9   3   5          3.06          4.28         3.19 o
  -8   3   5        370.33        427.79         8.97 o
  -7   3   5        391.29        380.79         9.25 o
  -6   3   5         92.61        105.74         3.85 o
  -5   3   5        273.97        437.35         6.70 o
  -4   3   5        252.64        266.62         3.99 o
  -3   3   5       2541.05       3053.46        22.71 o
  -2   3   5          1.25          1.24         1.46 o
  -1   3   5       2737.63       2734.16        27.68 o
   0   3   5       2941.47       3212.11        21.67 o
   1   3   5       2396.97       2350.07        12.70 o
   2   3   5       1694.73       1637.74         9.69 o
   3   3   5       7076.39       6989.73        39.62 o
   4   3   5        641.90        547.79         5.58 o
   5   3   5          2.19         -1.36         1.36 o
   6   3   5        270.49        256.35         5.16 o
   7   3   5         88.66         87.72         3.75 o
   8   3   5        930.31        973.86        12.21 o
   9   3   5        323.23        355.93         7.28 o
  10   3   5         12.57         14.31         4.87 o
  11   3   5          0.03         -2.70         5.15 o
 -12   4   5         65.73         68.76         5.36 o
 -11   4   5          0.14         -6.38         7.17 o
 -10   4   5         19.74         22.44         3.78 o
  -9   4   5        399.87        410.85        11.67 o
  -8   4   5        188.62        218.27         6.54 o
  -7   4   5         67.00         87.14         4.38 o
  -6   4   5        180.25        175.54         3.96 o
  -5   4   5          0.56          2.43         2.08 o
  -4   4   5       1521.06       1441.22        12.32 o
  -3   4   5        207.91        180.24         3.34 o
  -2   4   5        833.31        705.79         7.35 o
  -1   4   5       2122.04       2197.82        15.00 o
   0   4   5       1937.13       2192.22        16.83 o
   1   4   5          8.17          1.89         0.87 o
   2   4   5       2410.12       2530.56        15.17 o
   3   4   5       1232.41       1483.65        10.35 o
   4   4   5        214.89        239.07         3.72 o
   5   4   5        242.75        267.29         4.42 o
   6   4   5        129.52        120.35         4.64 o
   7   4   5          3.93         11.77         2.44 o
   8   4   5        133.64        147.43         5.63 o
   9   4   5          9.68         13.06         2.61 o
  10   4   5        150.63        163.03         5.89 o
  11   4   5         39.09         46.15         5.67 o
 -11   5   5          3.27          7.07         3.78 o
 -10   5   5         23.33         20.38         3.63 o
  -9   5   5         13.95         17.09         3.00 o
  -8   5   5         48.07         64.32         3.81 o
  -7   5   5       1012.71        975.85        13.91 o
  -6   5   5        217.76        223.30         4.87 o
  -5   5   5        652.20        510.46        11.16 o
  -4   5   5       1125.09       1066.47        13.53 o
  -3   5   5          0.17         36.42         1.90 o
  -2   5   5       1187.85       1246.63        16.28 o
  -1   5   5       2508.91       2399.79        15.37 o
   0   5   5        583.17        623.92        12.55 o
   1   5   5         47.16         47.86         1.54 o
   2   5   5        305.74        423.42         4.69 o
   3   5   5        148.15        193.02         3.32 o
   4   5   5        947.07        951.01         8.32 o
   5   5   5         29.10         31.72         2.03 o
   6   5   5         40.56         24.43         2.10 o
   7   5   5        388.26        376.46         6.69 o
   8   5   5         50.25         51.65         3.25 o
   9   5   5          0.27          4.01         2.51 o
  10   5   5         40.38         42.30         4.23 o
  11   5   5          9.38          9.76         4.26 o
 -11   6   5          2.00          1.10         3.83 o
 -10   6   5        103.11        115.29         6.19 o
  -9   6   5          0.04         -0.84         2.64 o
  -8   6   5        371.00        406.45         8.12 o
  -7   6   5         11.31         10.66         3.95 o
  -6   6   5        380.86        330.64         8.13 o
  -5   6   5        112.72        126.45         5.45 o
  -4   6   5       1938.66       1680.02        12.44 o
  -3   6   5         58.16         60.05         2.38 o
  -2   6   5        300.16        203.98         3.68 o
  -1   6   5        211.77        186.73         3.95 o
   0   6   5          5.81          6.77         1.81 o
   1   6   5        764.52        857.67         6.97 o
   2   6   5         70.78         80.21         2.69 o
   3   6   5         23.53         18.90         1.94 o
   4   6   5        140.91        153.43         3.49 o
   5   6   5          9.61          9.47         2.32 o
   6   6   5          4.59         13.74         1.85 o
   7   6   5        324.66        349.11         6.70 o
   8   6   5         22.56         20.51         2.85 o
   9   6   5          9.15         11.38         4.33 o
  10   6   5          0.92          4.07         3.17 o
  11   6   5          0.25          5.83         6.97 o
 -11   7   5          6.64         13.33         4.25 o
 -10   7   5         35.01         49.61         5.72 o
  -9   7   5        215.35        243.40         6.85 o
  -8   7   5         82.58         92.42         4.42 o
  -7   7   5         80.36         77.33         4.98 o
  -6   7   5        237.49        215.00         6.83 o
  -5   7   5        535.50        475.14         7.21 o
  -4   7   5         41.71         66.20         2.74 o
  -3   7   5        109.65        109.40         3.20 o
  -2   7   5        243.49        225.97         4.20 o
  -1   7   5        645.67        763.99         7.95 o
   0   7   5         65.70         47.48         2.44 o
   1   7   5         65.17         74.80         2.24 o
   2   7   5         33.27         41.73         2.56 o
   3   7   5         61.46         64.34         2.75 o
   4   7   5        329.18        344.99         5.24 o
   5   7   5        548.88        553.41         7.39 o
   6   7   5        167.78        162.23         4.40 o
   7   7   5         89.47         99.55         3.89 o
   8   7   5          2.87          1.46         2.41 o
   9   7   5         83.42         85.84         4.24 o
  10   7   5         59.10         43.13         4.23 o
 -10   8   5         22.84         24.72         3.81 o
  -9   8   5         25.82         24.55         3.17 o
  -8   8   5         48.82         55.35         5.30 o
  -7   8   5        378.24        405.28         8.53 o
  -6   8   5         22.78         39.00         3.51 o
  -5   8   5         13.11         13.25         3.06 o
  -4   8   5        607.89        546.02         7.25 o
  -3   8   5         70.48         93.76         3.34 o
  -2   8   5          5.29          3.95         2.00 o
  -1   8   5         39.39         39.97         2.24 o
   0   8   5         11.90         10.44         3.06 o
   1   8   5          0.27          1.41         1.73 o
   2   8   5          1.07          4.85         1.58 o
   3   8   5         55.50         50.62         2.97 o
   4   8   5         61.38         80.86         3.20 o
   5   8   5          2.44         -0.67         2.52 o
   6   8   5         11.21         18.37         2.78 o
   7   8   5         10.04          8.17         2.64 o
   8   8   5         23.36         27.98         2.91 o
   9   8   5         71.04         65.92         4.79 o
  10   8   5         13.01         16.26         4.09 o
 -10   9   5          0.02         -3.47         3.47 o
  -9   9   5         79.02         93.93         5.27 o
  -8   9   5          0.44          1.90         3.14 o
  -7   9   5         55.20         64.03         4.85 o
  -6   9   5          7.43          8.05         3.04 o
  -5   9   5         45.43         37.19         3.41 o
  -4   9   5         12.61         15.92         2.41 o
  -3   9   5         15.81         28.06         2.63 o
  -2   9   5         21.46         22.01         2.40 o
  -1   9   5        348.72        260.31         4.62 o
   0   9   5         52.31         57.72         3.10 o
   1   9   5         30.24         33.52         2.33 o
   2   9   5        181.62        171.06         3.66 o
   3   9   5         70.96         82.62         3.53 o
   4   9   5        281.41        266.14         5.50 o
   5   9   5        120.89         96.70         4.88 o
   6   9   5          0.35          2.35         2.55 o
   7   9   5          8.29          8.26         3.88 o
   8   9   5          0.82          3.06         3.22 o
   9   9   5          6.67          6.79         2.81 o
  -9  10   5        112.75        113.18         5.66 o
  -8  10   5         13.26         16.84         3.50 o
  -7  10   5         24.48         22.55         3.30 o
  -6  10   5          0.66          3.65         2.89 o
  -5  10   5          7.40          7.04         2.94 o
  -4  10   5         95.53         67.67         3.31 o
  -3  10   5        261.16        263.53         5.56 o
  -2  10   5        177.49        214.03         4.53 o
  -1  10   5        144.19        183.78         5.10 o
   0  10   5          0.33         -0.53         2.27 o
   1  10   5        159.62        189.96         5.00 o
   2  10   5         33.08         44.48         2.35 o
   3  10   5         62.11         51.68         3.24 o
   4  10   5        108.58        126.21         4.32 o
   5  10   5         16.67         12.08         2.90 o
   6  10   5        168.16        142.69         5.12 o
   7  10   5          9.68         10.58         2.75 o
   8  10   5         20.37         29.33         3.26 o
   9  10   5          0.73         -1.18         2.95 o
  -8  11   5          0.65         -3.03         3.82 o
  -7  11   5          0.22         -2.08         3.00 o
  -6  11   5          0.31          3.56         3.04 o
  -5  11   5          0.74          7.66         2.90 o
  -4  11   5         19.49         18.72         3.05 o
  -3  11   5         83.44        101.20         5.68 o
  -2  11   5        547.00        568.39         7.62 o
  -1  11   5        328.04        349.83         8.83 o
   0  11   5         10.00         15.11         3.90 o
   1  11   5          1.53          5.38         3.25 o
   2  11   5          0.16          9.40         3.06 o
   3  11   5        130.16        128.71         4.42 o
   4  11   5          2.56          2.52         2.70 o
   5  11   5          9.70         10.43         3.21 o
   6  11   5          7.69          4.27         3.08 o
   7  11   5         16.69         25.46         3.36 o
   8  11   5         30.79         29.07         3.50 o
  -8  12   5        132.83        150.58         7.50 o
  -7  12   5         27.75         28.87         3.79 o
  -6  12   5        178.08        179.47         6.41 o
  -5  12   5          3.26         -0.65         2.92 o
  -4  12   5         81.38         93.34         4.63 o
  -3  12   5          0.45          2.84         2.38 o
  -2  12   5          3.52          1.33         4.47 o
  -1  12   5         47.81         66.37         4.97 o
   0  12   5        129.31        139.72         7.51 o
   1  12   5         32.22         37.52         6.03 o
   2  12   5         15.15          9.96         3.40 o
   3  12   5         29.07         20.73         2.73 o
   4  12   5         16.90         25.80         3.09 o
   5  12   5          0.64          4.79         3.00 o
   6  12   5         25.97         20.96         3.64 o
   7  12   5          1.18          1.24         3.21 o
  -7  13   5         11.85         17.58         4.63 o
  -6  13   5         23.82         22.86         4.52 o
  -5  13   5          2.96          4.80         4.16 o
  -4  13   5          9.08          4.45         3.07 o
  -3  13   5          0.92         -2.01         2.82 o
  -2  13   5         50.86         50.93         4.65 o
  -1  13   5        134.30        130.54         6.38 o
   0  13   5         10.29         -1.19         7.46 o
   1  13   5         24.79         33.60         4.36 o
   2  13   5         37.23         44.05         5.14 o
   3  13   5         28.41         36.84         3.34 o
   4  13   5          3.99          2.21         2.70 o
   5  13   5         21.69         32.08         3.63 o
   6  13   5          1.14          6.48         3.27 o
  -5  14   5          0.38         -3.61         3.61 o
  -4  14   5          7.06          8.96         3.47 o
  -3  14   5          6.63         -4.94         4.94 o
  -2  14   5          1.92         -3.95         3.95 o
  -1  14   5          0.36         -1.20         3.94 o
   0  14   5          0.04          7.48         3.71 o
   1  14   5          0.84          1.58         3.72 o
   2  14   5         66.69         66.31         4.82 o
   3  14   5         73.76         70.71         5.15 o
   4  14   5          0.04          4.93         3.13 o
   5  14   5         28.87         21.83         3.67 o
  -3  15   5         74.05         67.61         6.74 o
  -2  15   5          7.05         12.78         4.34 o
  -1  15   5         16.36         24.75         5.25 o
   0  15   5        124.85        123.34         6.00 o
   1  15   5          0.03          3.58         3.86 o
   2  15   5          1.52         -3.76         3.76 o
   3  15   5          0.01         -4.07         4.07 o
 -12   0   6          3.40          5.44         6.22 o
 -10   0   6        704.85        701.81        12.91 o
  -8   0   6       1078.03       1166.87        21.27 o
  -6   0   6       3877.43       3955.12        35.52 o
  -4   0   6       1169.44       1056.43        11.75 o
  -2   0   6          6.46         18.18         1.42 o
   0   0   6       4242.60       4231.21        33.61 o
   2   0   6        175.00        181.95         3.19 o
   4   0   6        130.75        159.43         4.60 o
   6   0   6          5.72         35.59         4.25 o
   8   0   6         12.77         11.54         3.49 o
  10   0   6          5.40         -2.66         6.66 o
  12   0   6         37.94         27.15         7.81 o
 -12   1   6         12.98          2.05         4.27 o
 -11   1   6        138.04        124.40         5.09 o
 -10   1   6          4.28          5.77         2.47 o
  -9   1   6         52.98         47.95         3.08 o
  -8   1   6         45.41         39.20         2.53 o
  -7   1   6          6.56         11.74         2.01 o
  -6   1   6         25.97         23.14         1.95 o
  -5   1   6          0.39          0.67         1.41 o
  -4   1   6        418.59        329.93         4.06 o
  -3   1   6        111.13        142.57         2.12 o
  -2   1   6       1182.18       1038.76        10.63 o
  -1   1   6       3729.43       3418.74        25.26 o
   0   1   6        106.52        117.64         2.10 o
   1   1   6        545.87        432.85         2.56 o
   2   1   6       6682.95       6718.16        31.98 o
   3   1   6       3368.81       3207.97        21.88 o
   4   1   6          6.46         11.71         1.31 o
   5   1   6       3467.94       3360.77        28.72 o
   6   1   6         40.53         48.43         2.47 o
   7   1   6       1141.63       1110.44        16.46 o
   8   1   6         79.99         64.25         3.20 o
   9   1   6         31.28         33.14         7.35 o
  10   1   6          9.89          8.41         6.68 o
  11   1   6          4.67          6.88         4.65 o
  12   1   6          2.05          1.64         5.31 o
 -12   2   6         26.04         41.30         4.71 o
 -11   2   6          3.98         -2.05         2.67 o
 -10   2   6        253.54        270.50         6.76 o
  -9   2   6        520.35        469.57         7.61 o
  -8   2   6        544.09        574.93         8.06 o
  -7   2   6        256.74        197.38         5.08 o
  -6   2   6        116.34        143.64         2.84 o
  -5   2   6       1051.58        959.64        12.93 o
  -4   2   6        395.48        478.92         5.59 o
  -3   2   6       2170.23       2220.51        15.24 o
  -2   2   6       4998.97       5179.06        31.95 o
  -1   2   6         11.53         31.45         3.01 o
   0   2   6      15527.84      16627.87       116.15 o
   1   2   6       5982.96       5878.27        25.83 o
   2   2   6       1710.57       1616.92         8.78 o
   3   2   6       1807.03       1642.35         9.14 o
   4   2   6       1370.26       1281.77         8.52 o
   5   2   6          0.71          3.58         1.00 o
   6   2   6         14.47         25.17         1.87 o
   7   2   6         13.40          4.21         1.70 o
   8   2   6          4.46          4.68         2.45 o
   9   2   6          8.81         13.26         3.78 o
  10   2   6         70.77         71.71         6.67 o
  11   2   6         75.99         74.90         6.87 o
 -12   3   6          1.41         -1.42         3.57 o
 -11   3   6         70.56         63.63         4.05 o
 -10   3   6        119.50        126.09         4.92 o
  -9   3   6         47.14         53.44         4.11 o
  -8   3   6         50.13         35.93         4.96 o
  -7   3   6         67.45         75.41         3.71 o
  -6   3   6        308.02        303.22         5.99 o
  -5   3   6        443.14        455.40         8.45 o
  -4   3   6       2252.66       2018.50        19.92 o
  -3   3   6       1720.45       1899.86        15.58 o
  -2   3   6       2054.71       2160.38        16.92 o
  -1   3   6       1348.43       1330.46         9.09 o
   0   3   6        365.96        351.43         9.22 o
   1   3   6        367.35        345.49         4.88 o
   2   3   6       4516.38       4525.43        22.89 o
   3   3   6        483.64        428.60         4.34 o
   4   3   6          1.63          6.69         1.37 o
   5   3   6        515.73        459.07         4.43 o
   6   3   6        604.84        563.02         7.91 o
   7   3   6          1.85          1.82         2.19 o
   8   3   6         83.42         90.16         3.98 o
   9   3   6         25.16         34.45         3.97 o
  10   3   6        154.08        159.56        11.10 o
  11   3   6         17.27         13.21         5.23 o
 -12   4   6         15.93         11.76         5.29 o
 -11   4   6         19.10         24.30         3.76 o
 -10   4   6         65.97         87.36         5.14 o
  -9   4   6        378.82        417.86         9.54 o
  -8   4   6         24.96         12.35         3.06 o
  -7   4   6        245.12        229.51         4.89 o
  -6   4   6         60.12         36.37         2.34 o
  -5   4   6          2.29         -1.00         1.95 o
  -4   4   6          3.87          4.06         1.24 o
  -3   4   6       1548.96       1872.75        15.48 o
  -2   4   6        887.54        827.31         9.11 o
  -1   4   6       3813.29       3708.44        21.75 o
   0   4   6        241.81        241.47         4.32 o
   1   4   6       1910.40       1915.45        11.25 o
   2   4   6       3770.63       3699.52        24.91 o
   3   4   6        180.85        290.96         3.83 o
   4   4   6       1345.60       1393.26        10.83 o
   5   4   6        472.86        494.35         5.74 o
   6   4   6          4.43          9.59         1.71 o
   7   4   6         27.41         29.44         2.67 o
   8   4   6         20.04         14.99         2.74 o
   9   4   6         17.28         16.46         3.17 o
  10   4   6         16.44         17.56         4.28 o
  11   4   6          0.02         -2.62         3.89 o
 -11   5   6         22.34         30.29         4.32 o
 -10   5   6         26.29         24.56         3.19 o
  -9   5   6        177.83        161.05         5.53 o
  -8   5   6         48.10         45.53         3.51 o
  -7   5   6          9.59          5.06         2.61 o
  -6   5   6         94.92         94.80         3.50 o
  -5   5   6         44.11         48.55         2.13 o
  -4   5   6       2533.99       2286.35        18.70 o
  -3   5   6        235.42        241.59         3.89 o
  -2   5   6         98.84        135.50         2.65 o
  -1   5   6       2652.50       2691.49        16.89 o
   0   5   6        918.08        983.48        10.24 o
   1   5   6        961.22        944.20        14.22 o
   2   5   6        115.26        137.92         2.86 o
   3   5   6        218.33        196.74         3.83 o
   4   5   6       1315.16       1384.86        10.62 o
   5   5   6         28.21         44.00         2.09 o
   6   5   6        418.48        433.95         6.45 o
   7   5   6          7.72          5.78         2.41 o
   8   5   6        132.80        134.33         4.42 o
   9   5   6          3.15          9.32         3.33 o
  10   5   6         43.83         50.50         3.97 o
  11   5   6         47.05         54.87         5.23 o
 -11   6   6         83.60        103.21         6.42 o
 -10   6   6         17.70         19.79         4.22 o
  -9   6   6         15.53         21.14         3.14 o
  -8   6   6         21.29         23.88         3.12 o
  -7   6   6         62.78         70.39         4.69 o
  -6   6   6       1056.19        922.51        11.20 o
  -5   6   6        568.70        618.84         8.03 o
  -4   6   6          0.02          6.24         1.64 o
  -3   6   6        275.53        248.49         3.85 o
  -2   6   6        132.41        145.57         2.93 o
  -1   6   6        934.55        770.16         9.19 o
   0   6   6       1781.41       1914.51        28.73 o
   1   6   6        316.70        267.10         3.42 o
   2   6   6        667.74        673.51         6.75 o
   3   6   6        496.22        493.67         5.67 o
   4   6   6         37.63         39.25         2.38 o
   5   6   6         10.83          9.55         2.18 o
   6   6   6          1.50          1.10         1.69 o
   7   6   6          4.61          2.44         2.55 o
   8   6   6        106.24        116.22         4.35 o
   9   6   6          3.84          0.39         3.28 o
  10   6   6         17.31         10.31         4.77 o
  11   6   6         44.36         50.18         5.51 o
 -11   7   6          0.06          0.52         3.90 o
 -10   7   6        101.25         91.20         5.96 o
  -9   7   6          0.81          8.01         3.00 o
  -8   7   6         10.24          5.02         2.67 o
  -7   7   6          5.93          5.71         4.24 o
  -6   7   6        723.63        676.22        14.46 o
  -5   7   6        219.19        228.23         5.70 o
  -4   7   6        141.28        119.77         3.71 o
  -3   7   6       1297.27       1227.57        11.28 o
  -2   7   6        594.07        509.90         9.32 o
  -1   7   6        348.12        366.94         5.09 o
   0   7   6         11.60          1.04         1.59 o
   1   7   6        144.10        185.69         3.31 o
   2   7   6        619.63        667.59         6.42 o
   3   7   6       1125.35       1115.26         9.68 o
   4   7   6         39.27         34.42         2.47 o
   5   7   6         27.42         24.72         2.63 o
   6   7   6        331.72        316.60         5.84 o
   7   7   6          1.50          1.01         2.37 o
   8   7   6          1.91          1.55         2.69 o
   9   7   6         18.78         12.23         3.54 o
  10   7   6         15.79         21.57         3.87 o
 -10   8   6          8.27          9.15         3.50 o
  -9   8   6          8.57         10.53         2.88 o
  -8   8   6          7.71         10.07         3.12 o
  -7   8   6         70.05         79.31         4.37 o
  -6   8   6        343.50        329.27         7.31 o
  -5   8   6         33.16         37.52         3.84 o
  -4   8   6        575.89        534.59         7.19 o
  -3   8   6        151.00        148.09         3.86 o
  -2   8   6        197.46        232.90         4.52 o
  -1   8   6        356.15        379.52         6.44 o
   0   8   6        325.06        323.82         5.61 o
   1   8   6         93.05        113.05         3.00 o
   2   8   6         35.30         25.23         2.04 o
   3   8   6        284.49        297.56         5.39 o
   4   8   6         23.87         35.81         2.78 o
   5   8   6         12.46         11.33         2.54 o
   6   8   6        104.18        112.47         4.00 o
   7   8   6        170.19        157.21         4.64 o
   8   8   6          1.89          6.61         2.54 o
   9   8   6        121.82        122.49         5.20 o
  10   8   6         14.33         21.52         3.49 o
 -10   9   6          3.32          3.25         5.33 o
  -9   9   6          2.98          2.78         5.98 o
  -8   9   6          2.87          3.77         3.10 o
  -7   9   6         39.65         30.01         3.51 o
  -6   9   6        284.32        294.15         7.97 o
  -5   9   6        321.89        288.30         6.74 o
  -4   9   6        290.24        274.30         5.39 o
  -3   9   6        648.17        663.35         8.90 o
  -2   9   6         60.37         75.40         3.15 o
  -1   9   6          2.59          2.02         2.77 o
   0   9   6          2.39         -0.47         2.16 o
   1   9   6          8.54          6.68         1.87 o
   2   9   6         39.43         36.72         2.08 o
   3   9   6         55.27         56.37         3.22 o
   4   9   6          0.00         -0.97         2.61 o
   5   9   6          0.93         -1.41         2.51 o
   6   9   6          0.17          6.16         2.55 o
   7   9   6        255.02        268.50         6.04 o
   8   9   6          5.13          7.44         2.98 o
   9   9   6          0.02         -1.82         3.37 o
  -9  10   6         33.37         36.21         3.85 o
  -8  10   6          2.86         -2.73         3.23 o
  -7  10   6         25.32         24.69         3.50 o
  -6  10   6         51.38         51.39         3.87 o
  -5  10   6         16.57         22.76         3.97 o
  -4  10   6         94.95         96.14         3.68 o
  -3  10   6         58.52         36.15         2.83 o
  -2  10   6         10.58         13.29         2.20 o
  -1  10   6        112.68         91.86         5.19 o
   0  10   6         18.00         13.00         2.39 o
   1  10   6         16.59         22.30         4.11 o
   2  10   6        142.72        135.72         4.30 o
   3  10   6        199.41        166.80         4.67 o
   4  10   6         24.07         20.55         3.48 o
   5  10   6         61.70         56.95         3.85 o
   6  10   6         14.31         11.25         2.88 o
   7  10   6          6.32          9.59         2.77 o
   8  10   6         34.58         39.28         3.40 o
   9  10   6          0.06         -0.93         2.93 o
  -8  11   6          0.33         -0.54         2.91 o
  -7  11   6         13.67         12.33         3.21 o
  -6  11   6         11.77          6.62         3.02 o
  -5  11   6         29.23         31.44         4.13 o
  -4  11   6         71.56         88.66         4.35 o
  -3  11   6         58.56         49.78         3.15 o
  -2  11   6          2.84         10.16         2.21 o
  -1  11   6        103.79         88.82         5.34 o
   0  11   6          0.10          3.83         3.72 o
   1  11   6         74.58         70.27         5.76 o
   2  11   6         91.21         98.09         5.65 o
   3  11   6         27.66         23.40         2.72 o
   4  11   6         42.86         38.56         3.13 o
   5  11   6        321.45        328.80         7.64 o
   6  11   6          0.25          3.79         3.09 o
   7  11   6          6.66          5.27         3.53 o
   8  11   6          7.38          5.43         3.22 o
  -7  12   6         37.09         40.71         4.08 o
  -6  12   6         25.52         32.71         3.63 o
  -5  12   6          6.85          7.04         2.90 o
  -4  12   6         31.81         29.23         4.43 o
  -3  12   6         39.23         48.86         3.46 o
  -2  12   6         13.43         19.97         4.07 o
  -1  12   6         56.45         50.88         6.86 o
   0  12   6        239.08        254.38         8.20 o
   1  12   6          0.00         -1.06         3.27 o
   2  12   6        131.99        135.50         6.47 o
   3  12   6         24.48         25.82         3.22 o
   4  12   6          1.94          2.06         2.77 o
   5  12   6          0.00         -1.02         2.97 o
   6  12   6          7.78          7.03         4.16 o
   7  12   6         20.73         14.91         3.52 o
  -6  13   6          0.23         -2.27         4.67 o
  -5  13   6         40.68         35.34         4.90 o
  -4  13   6         36.58         29.93         3.82 o
  -3  13   6          2.61          5.02         2.78 o
  -2  13   6         49.83         50.38         4.69 o
  -1  13   6         74.13         71.21         5.36 o
   0  13   6         20.95         24.62         4.70 o
   1  13   6          0.23          2.53         3.40 o
   2  13   6         30.14         26.10         4.26 o
   3  13   6          2.30          5.84         3.18 o
   4  13   6          0.30          0.97         2.50 o
   5  13   6          5.11          4.48         2.93 o
   6  13   6          4.04          8.24         4.53 o
  -5  14   6          2.69         -0.09         3.27 o
  -4  14   6          1.19          5.59         3.46 o
  -3  14   6         11.33         10.35         4.51 o
  -2  14   6          9.40         12.82         4.44 o
  -1  14   6         24.37         24.77         4.24 o
   0  14   6          1.85          5.97         3.64 o
   1  14   6          3.46         -1.34         3.68 o
   2  14   6          7.04          9.11         3.83 o
   3  14   6          2.05          1.73         3.41 o
   4  14   6          2.10         -1.64         3.81 o
   5  14   6         30.60         37.41         3.72 o
  -3  15   6          5.49          7.77         5.31 o
  -2  15   6          2.82          9.22         3.77 o
  -1  15   6         70.99         75.46         5.75 o
   0  15   6          7.30          9.93         3.73 o
   1  15   6         37.79         32.49         4.18 o
   2  15   6          3.04          4.37         3.65 o
   3  15   6          7.44          7.62        12.67 o
 -11   0   7         96.20         88.76         6.34 o
  -9   0   7        187.26        155.36         7.89 o
  -7   0   7          1.25          5.39         2.57 o
  -5   0   7        938.70       1184.27        13.66 o
  -3   0   7         84.88         44.93         2.96 o
  -1   0   7       1387.12       1460.36        12.00 o
   1   0   7       3180.20       3180.09        20.20 o
   3   0   7        335.79        414.48         5.35 o
   5   0   7        478.29        460.62        12.61 o
   7   0   7         40.24         31.39         4.40 o
  11   0   7         71.90         68.27         9.12 o
 -12   1   7        102.43        107.80         7.32 o
 -11   1   7          0.13          0.80         2.47 o
 -10   1   7        111.63        128.34         4.43 o
  -9   1   7         21.81         17.12         2.52 o
  -8   1   7        170.89        151.70         3.93 o
  -7   1   7         68.75         70.60         2.77 o
  -6   1   7         51.28         42.78         2.22 o
  -5   1   7         64.96         76.21         2.33 o
  -4   1   7        416.99        514.43         5.26 o
  -3   1   7        300.47        351.44         3.48 o
  -2   1   7         14.11         12.01         1.57 o
  -1   1   7        297.17        280.67         6.80 o
   0   1   7       1494.93       1424.24        10.39 o
   1   1   7       1441.06       1424.91         6.48 o
   2   1   7         70.99         61.82         2.60 o
   3   1   7       2625.61       2393.68        30.02 o
   4   1   7         30.00         56.79         1.56 o
   5   1   7          1.72          8.68         1.25 o
   6   1   7          1.73          7.58         2.21 o
   7   1   7          5.37          5.78         1.80 o
   8   1   7        139.06        128.20         4.57 o
   9   1   7          9.97          4.57         3.11 o
  10   1   7        450.94        431.96        19.09 o
  11   1   7          0.07          5.23         3.93 o
 -12   2   7         10.93         14.25         4.47 o
 -11   2   7         14.51         27.58         3.25 o
 -10   2   7         20.04         12.60         3.52 o
  -9   2   7         12.58          4.30         2.35 o
  -8   2   7         22.42         15.63         2.45 o
  -7   2   7        155.48        162.21         4.83 o
  -6   2   7         29.00         16.43         1.73 o
  -5   2   7         14.14         26.66         1.70 o
  -4   2   7       2192.83       2118.94        15.58 o
  -3   2   7       2784.84       2745.71        20.81 o
  -2   2   7       2897.95       2678.03        17.89 o
  -1   2   7       5161.22       4960.66        27.79 o
   0   2   7        611.93        553.10         6.86 o
   1   2   7       4064.30       4019.95        16.95 o
   2   2   7       2213.43       2123.50         8.94 o
   3   2   7       5878.56       5935.71        27.66 o
   4   2   7        484.33        438.25         4.38 o
   5   2   7         18.18         24.25         1.49 o
   6   2   7        519.53        448.17         5.87 o
   7   2   7        292.41        258.98         4.61 o
   8   2   7          5.34          3.16         3.15 o
   9   2   7         30.29         19.99         4.85 o
  10   2   7          8.75          6.57         4.84 o
  11   2   7         80.19         88.52        11.00 o
 -12   3   7         22.74         18.15         4.03 o
 -11   3   7          0.21         -1.65         2.71 o
 -10   3   7         90.36        107.62         4.75 o
  -9   3   7         39.24         33.26         3.04 o
  -8   3   7         84.35         98.03         4.28 o
  -7   3   7          4.36          3.52         2.59 o
  -6   3   7          1.81          6.11         2.54 o
  -5   3   7         63.84         78.02         3.41 o
  -4   3   7        408.35        421.05         6.60 o
  -3   3   7        855.23        766.10        11.08 o
  -2   3   7       1275.31       1384.04        18.78 o
  -1   3   7        835.20        846.75         6.55 o
   0   3   7       7746.78       8167.32        49.26 o
   1   3   7        185.52        141.31         2.16 o
   2   3   7         79.19         73.79         1.49 o
   3   3   7       1415.29       1597.09         9.93 o
   4   3   7          3.63         18.05         1.57 o
   5   3   7        270.93        303.22         5.43 o
   6   3   7          2.83          2.48         1.43 o
   7   3   7         26.52         31.19         2.15 o
   8   3   7        372.65        344.78         8.57 o
   9   3   7        181.01        172.04         6.56 o
  10   3   7         24.98         23.87         4.33 o
  11   3   7         20.43         17.15         4.34 o
 -11   4   7         38.25         36.94         4.42 o
 -10   4   7         38.93         37.14         5.46 o
  -9   4   7        134.28        171.27         6.40 o
  -8   4   7          0.23          3.71         3.03 o
  -7   4   7         15.04         21.16         3.35 o
  -6   4   7       1078.11        978.18        14.08 o
  -5   4   7         51.05         37.09         1.94 o
  -4   4   7          0.28         22.37         2.34 o
  -3   4   7       3126.62       3084.53        23.51 o
  -2   4   7        974.03       1020.74        10.69 o
  -1   4   7        487.82        499.13        10.75 o
   0   4   7        652.59        658.68         7.61 o
   1   4   7          1.39          0.70         1.16 o
   2   4   7         11.75          5.12         1.28 o
   3   4   7          3.79         45.59         2.13 o
   4   4   7        237.26        185.58         3.20 o
   5   4   7       1622.75       1612.67        12.45 o
   6   4   7        209.77        209.69         3.96 o
   7   4   7         37.22         40.68         2.31 o
   8   4   7        243.28        220.65         5.17 o
   9   4   7         53.03         54.78         4.27 o
  10   4   7         87.05         91.15         4.72 o
  11   4   7          2.38          0.71         3.61 o
 -11   5   7         34.64         45.60         4.68 o
 -10   5   7          1.13          4.76         2.77 o
  -9   5   7        164.67        180.88         5.85 o
  -8   5   7        209.12        236.94         6.26 o
  -7   5   7         65.69         61.91         3.64 o
  -6   5   7         10.73          6.15         2.32 o
  -5   5   7          0.19         -1.36         1.36 o
  -4   5   7        276.18        293.63         4.96 o
  -3   5   7         58.49         25.45         1.84 o
  -2   5   7       2742.05       2896.79        20.26 o
  -1   5   7       3093.35       3010.09        30.51 o
   0   5   7        589.56        470.64         9.14 o
   1   5   7        863.18        806.67         6.95 o
   2   5   7       2739.52       2834.70        17.26 o
   3   5   7        212.54        241.26         3.74 o
   4   5   7          0.84          1.82         1.80 o
   5   5   7        230.02        212.53         4.00 o
   6   5   7         21.88         25.20         2.46 o
   7   5   7        245.03        257.83         5.57 o
   8   5   7         43.04         33.48         2.88 o
   9   5   7         92.69         96.70         4.83 o
  10   5   7         15.97          7.71         4.77 o
  11   5   7         31.88         33.43         4.67 o
 -11   6   7          0.41          4.82         3.54 o
 -10   6   7          2.20         -1.58         2.83 o
  -9   6   7          4.87          2.34         2.80 o
  -8   6   7        151.23        153.83         5.94 o
  -7   6   7          3.47          3.61         3.39 o
  -6   6   7        263.71        298.03         7.48 o
  -5   6   7          7.43         -0.02         1.68 o
  -4   6   7          0.13         -2.11         2.35 o
  -3   6   7         68.67         47.25         2.13 o
  -2   6   7        205.08        152.37         3.00 o
  -1   6   7        159.05        129.53         2.81 o
   0   6   7          0.31         -0.62         2.55 o
   1   6   7        157.84        187.15         3.62 o
   2   6   7        162.32        147.04         3.12 o
   3   6   7        233.28        268.06         4.21 o
   4   6   7         54.05         40.44         2.41 o
   5   6   7        147.30        144.75         3.39 o
   6   6   7         11.90         19.47         2.00 o
   7   6   7          2.24          2.65         2.37 o
   8   6   7         19.36         15.70         3.18 o
   9   6   7         29.76         28.63         3.68 o
  10   6   7         12.35          6.37         3.64 o
 -11   7   7          6.78          2.35         3.94 o
 -10   7   7         46.17         49.77         4.81 o
  -9   7   7          0.99         -2.47         2.83 o
  -8   7   7         35.39         43.92         4.15 o
  -7   7   7        545.65        574.52        14.29 o
  -6   7   7          0.27          9.23         3.06 o
  -5   7   7        261.09        226.31         4.06 o
  -4   7   7         92.88         95.56         4.75 o
  -3   7   7         24.63         29.98         2.15 o
  -2   7   7         46.79         29.29         2.10 o
  -1   7   7         41.15         30.08         2.11 o
   0   7   7        758.56        705.29        10.69 o
   1   7   7       2285.73       2227.93        18.74 o
   2   7   7        758.14        714.09         7.50 o
   3   7   7        109.12        156.94         3.67 o
   4   7   7        142.93        178.44         3.93 o
   5   7   7         79.35         70.64         3.18 o
   6   7   7        366.61        349.21         6.08 o
   7   7   7        107.41        105.36         3.83 o
   8   7   7         69.48         78.70         3.67 o
   9   7   7         90.84         91.50         4.45 o
  10   7   7          9.02          1.88         2.90 o
 -10   8   7         11.91         19.29         4.55 o
  -9   8   7         39.66         34.61         3.25 o
  -8   8   7        172.34        196.27         6.42 o
  -7   8   7        718.28        654.06        10.91 o
  -6   8   7        350.38        346.45         8.46 o
  -5   8   7         18.75         16.36         2.98 o
  -4   8   7        553.55        534.23         9.80 o
  -3   8   7        214.79        201.82         4.31 o
  -2   8   7         84.94         68.44         2.85 o
  -1   8   7          2.03         -1.38         1.60 o
   0   8   7        325.03        356.69         7.94 o
   1   8   7         29.99         32.85         1.90 o
   2   8   7          8.65          5.79         1.38 o
   3   8   7        251.78        264.68         5.19 o
   4   8   7        984.01        966.63         9.57 o
   5   8   7        102.27        113.28         3.85 o
   6   8   7        378.06        323.31         6.08 o
   7   8   7         26.24         29.91         2.98 o
   8   8   7        149.77        129.26         4.48 o
   9   8   7          4.26          2.47         3.09 o
  10   8   7         10.60          9.51         4.68 o
 -10   9   7          4.37          3.66         3.54 o
  -9   9   7         19.33         22.38         3.11 o
  -8   9   7          4.24          0.23         3.09 o
  -7   9   7          3.27          0.91         3.10 o
  -6   9   7         12.03         10.74         2.88 o
  -5   9   7        286.18        253.67         6.31 o
  -4   9   7         31.69         34.88         2.67 o
  -3   9   7          1.54          8.23         2.30 o
  -2   9   7        278.85        299.24         5.46 o
  -1   9   7        627.41        616.79        10.95 o
   0   9   7       1070.10       1107.44        17.96 o
   1   9   7        227.88        267.70         7.39 o
   2   9   7         56.84         57.48         2.92 o
   3   9   7         58.78         49.28         3.11 o
   4   9   7        241.26        229.56         5.21 o
   5   9   7         24.60         28.71         2.89 o
   6   9   7          6.44          6.59         2.54 o
   7   9   7         37.68         41.62         3.19 o
   8   9   7         57.44         56.78         4.06 o
   9   9   7         31.96         23.62         3.31 o
  -9  10   7         24.36         15.95         4.05 o
  -8  10   7          1.58         -2.90         2.90 o
  -7  10   7         58.20         49.20         4.47 o
  -6  10   7         46.06         61.53         4.14 o
  -5  10   7        465.88        455.64         8.74 o
  -4  10   7          0.12          1.61         2.60 o
  -3  10   7         30.96         31.12         2.64 o
  -2  10   7         37.01         64.24         2.87 o
  -1  10   7          4.13         10.21         3.56 o
   0  10   7          1.61          3.03         3.69 o
   1  10   7        145.34        157.37         6.34 o
   2  10   7        108.06        104.51         3.89 o
   3  10   7          7.91          8.20         2.37 o
   4  10   7         66.54         79.50         3.75 o
   5  10   7        178.67        193.00         5.56 o
   6  10   7        107.77        107.69         4.68 o
   7  10   7         16.66         12.64         3.49 o
   8  10   7         12.01         12.60         3.33 o
   9  10   7          2.58          6.10         3.54 o
  -8  11   7         13.43          6.35         3.35 o
  -7  11   7          0.01          1.26         5.29 o
  -6  11   7          5.57         11.43         3.15 o
  -5  11   7          0.63         -1.30         2.82 o
  -4  11   7          0.40          0.06         2.66 o
  -3  11   7        112.92        115.12         4.02 o
  -2  11   7        334.38        325.03         6.62 o
  -1  11   7         37.97         43.52         5.15 o
   0  11   7         13.20         21.29         4.13 o
   1  11   7         27.64         31.42         4.25 o
   2  11   7          7.49          9.37         4.00 o
   3  11   7         57.78         68.74         3.35 o
   4  11   7          9.51          7.04         2.81 o
   5  11   7         30.30         26.09         3.53 o
   6  11   7          0.76          1.59         3.21 o
   7  11   7          0.03         -0.39         2.87 o
   8  11   7         65.85         69.21         5.14 o
  -7  12   7         61.51         67.91         5.83 o
  -6  12   7         28.75         29.14         4.31 o
  -5  12   7        141.92        123.20         6.46 o
  -4  12   7         12.26          8.75         3.69 o
  -3  12   7        171.99        159.53         5.07 o
  -2  12   7          4.28          1.28         3.68 o
  -1  12   7          0.56          1.36         3.56 o
   0  12   7        132.69        141.93         6.54 o
   1  12   7         10.82          1.60         3.24 o
   2  12   7          1.84          7.06         3.83 o
   3  12   7         94.17        107.20         4.33 o
   4  12   7         17.42         16.19         2.66 o
   5  12   7         28.15         23.75         3.33 o
   6  12   7          8.18          8.64         4.41 o
   7  12   7         35.83         25.43         4.38 o
  -6  13   7          0.06         -4.04         4.04 o
  -5  13   7          0.13         -2.02         3.53 o
  -4  13   7         24.71         25.77         4.33 o
  -3  13   7         31.42         36.61         3.37 o
  -2  13   7          0.28          7.67         3.70 o
  -1  13   7        129.08        143.34         6.78 o
   0  13   7         65.76         66.01         5.33 o
   1  13   7          2.82          2.98         3.77 o
   2  13   7         13.63         16.67         3.84 o
   3  13   7          0.12          1.94         2.71 o
   4  13   7          0.25          0.84         2.62 o
   5  13   7          0.52          6.06         2.74 o
   6  13   7          0.07          3.82         3.02 o
  -5  14   7          0.08         -0.28         3.55 o
  -4  14   7          4.19          6.64         3.26 o
  -3  14   7          0.58         -5.22         5.22 o
  -2  14   7          0.01         -1.94         3.82 o
  -1  14   7          6.85          8.18         6.10 o
   0  14   7          0.20         -3.57         3.57 o
   1  14   7          4.66          2.71         3.33 o
   2  14   7         41.02         49.95         4.31 o
   3  14   7          0.86         -1.15         4.07 o
   4  14   7          2.76         -1.50         3.12 o
  -3  15   7          8.99         -5.59         5.59 o
  -2  15   7          0.39         -1.58         4.06 o
  -1  15   7         11.23          8.41         4.13 o
   0  15   7         76.19         79.11         5.24 o
   1  15   7          0.76          0.40         3.50 o
   2  15   7         19.86         24.63         4.22 o
 -12   0   8        158.73        140.63         7.88 o
 -10   0   8        275.73        283.44         8.16 o
  -8   0   8       1053.46       1096.46        15.34 o
  -6   0   8       1930.36       1881.95        24.13 o
  -4   0   8       1138.10        893.38        10.59 o
  -2   0   8       5438.21       5148.71        51.57 o
   0   0   8        148.94        212.76         3.96 o
   2   0   8       2214.50       2105.56        16.61 o
   4   0   8       2656.48       2321.89        21.15 o
   6   0   8        104.79         68.26        11.34 o
   8   0   8       1941.26       1888.97        34.68 o
  10   0   8        399.16        336.97        17.31 o
 -12   1   8         12.00         10.51         3.22 o
 -11   1   8         32.45         33.65         3.62 o
 -10   1   8          0.60          0.69         2.41 o
  -9   1   8        151.32        181.21         4.87 o
  -8   1   8        117.09        125.76         4.42 o
  -7   1   8          0.07          2.15         1.97 o
  -6   1   8          5.51          9.30         1.79 o
  -5   1   8        878.50        946.73         8.41 o
  -4   1   8         34.26         24.36         1.33 o
  -3   1   8        940.60       1210.02         8.89 o
  -2   1   8       1853.25       1755.81        17.01 o
  -1   1   8         10.06         15.50         1.75 o
   0   1   8       1616.68       1604.91        11.72 o
   1   1   8         24.02         46.21         0.92 o
   2   1   8        670.96        707.33         5.38 o
   3   1   8       1634.10       1641.95        10.03 o
   4   1   8        681.62        708.46         7.38 o
   5   1   8          2.67          0.66         1.01 o
   6   1   8         52.07         42.78         2.12 o
   7   1   8        198.87        192.13         5.47 o
   8   1   8         77.18         66.46         3.37 o
   9   1   8          3.06          1.55         2.78 o
  10   1   8          9.94          7.18         4.44 o
  11   1   8          2.49          2.66         4.02 o
 -12   2   8         39.01         28.76         6.77 o
 -11   2   8         30.82         28.66         3.30 o
 -10   2   8          0.38          0.88         2.31 o
  -9   2   8          0.47          3.71         2.36 o
  -8   2   8        445.97        500.65         7.51 o
  -7   2   8         52.44         48.37         2.76 o
  -6   2   8          0.39          3.13         1.41 o
  -5   2   8       1411.52       1381.69        11.75 o
  -4   2   8        278.09        277.52         4.18 o
  -3   2   8       2398.90       2916.20        22.26 o
  -2   2   8         45.67         59.29         1.87 o
  -1   2   8       1799.46       1899.20        16.39 o
   0   2   8          1.97          5.75         0.97 o
   1   2   8        103.92        121.55         1.58 o
   2   2   8        864.04        976.96         5.33 o
   3   2   8        185.16        195.91         2.05 o
   4   2   8         55.27         81.26         1.82 o
   5   2   8        160.53        156.61         2.58 o
   6   2   8         76.18         70.20         2.28 o
   7   2   8          1.06          0.31         1.63 o
   8   2   8        200.49        206.78         8.88 o
   9   2   8         53.39         45.14         4.23 o
  10   2   8         94.28         88.76         8.22 o
  11   2   8          3.57         -3.54         4.67 o
 -12   3   8          7.80         13.61         4.91 o
 -11   3   8         26.05         23.09         3.10 o
 -10   3   8        214.21        222.04         6.25 o
  -9   3   8          0.03          7.07         2.99 o
  -8   3   8          7.34         17.14         3.05 o
  -7   3   8         22.43         10.16         2.71 o
  -6   3   8        188.99        177.74         4.85 o
  -5   3   8        295.75        296.06         8.90 o
  -4   3   8        586.22        619.38         7.13 o
  -3   3   8       3246.35       3678.71        24.43 o
  -2   3   8          2.01         19.94         1.64 o
  -1   3   8        140.66        102.58         2.00 o
   0   3   8        187.64        203.70         4.51 o
   1   3   8         65.05         43.06         1.30 o
   2   3   8         51.42         49.11         1.76 o
   3   3   8        299.71        374.27         3.67 o
   4   3   8          1.17          1.88         1.31 o
   5   3   8         57.95         68.65         1.82 o
   6   3   8        697.25        726.12         9.62 o
   7   3   8        196.09        198.88         3.93 o
   8   3   8        254.61        262.10         6.60 o
   9   3   8         98.33        101.77         4.67 o
  10   3   8          1.10         -1.46         3.83 o
  11   3   8         81.76         98.33         6.21 o
 -11   4   8          1.25         -3.49         3.49 o
 -10   4   8         27.29         42.64         3.56 o
  -9   4   8        453.57        470.06        10.35 o
  -8   4   8         72.89         66.31         4.37 o
  -7   4   8         39.75         43.84         3.82 o
  -6   4   8        209.33        241.23         5.13 o
  -5   4   8        730.83        600.51         6.92 o
  -4   4   8        104.20         99.57         3.08 o
  -3   4   8       3105.91       2796.60        21.97 o
  -2   4   8         46.13         34.57         1.88 o
  -1   4   8       1512.41       1778.87        13.16 o
   0   4   8        123.91        174.54         4.76 o
   1   4   8        449.26        433.73         4.61 o
   2   4   8        123.22        122.98         2.36 o
   3   4   8          3.00          1.78         1.39 o
   4   4   8        993.53       1053.99         7.99 o
   5   4   8       1016.66        966.16        11.24 o
   6   4   8         17.62         12.50         1.86 o
   7   4   8        227.16        216.87         5.72 o
   8   4   8          0.02         -0.96         2.85 o
   9   4   8         90.31         85.84         4.57 o
  10   4   8         35.90         38.61         3.95 o
  11   4   8         19.60         17.31         5.01 o
 -11   5   8          4.16         -4.21         4.21 o
 -10   5   8         13.75         19.55         3.27 o
  -9   5   8        151.26        166.39         5.69 o
  -8   5   8        379.03        439.27         8.46 o
  -7   5   8         46.68         32.59         2.48 o
  -6   5   8        276.18        294.07         6.37 o
  -5   5   8        105.17         89.81         2.90 o
  -4   5   8        533.99        518.98        10.21 o
  -3   5   8          7.87          5.57         1.75 o
  -2   5   8          7.31          6.07         1.56 o
  -1   5   8         57.82        102.41         2.76 o
   0   5   8         30.11         20.68         2.38 o
   1   5   8        640.25        837.46         6.85 o
   2   5   8        406.01        452.20         4.99 o
   3   5   8         32.70         51.73         2.20 o
   4   5   8        366.85        338.84         4.72 o
   5   5   8        124.52        114.67         2.94 o
   6   5   8          5.67         22.73         2.42 o
   7   5   8         10.49         12.38         2.40 o
   8   5   8         22.25         16.44         3.37 o
   9   5   8          0.17         -1.44         4.01 o
  10   5   8         50.61         40.34         3.88 o
  11   5   8          1.16          5.31         4.13 o
 -11   6   8         42.90         57.82         5.34 o
 -10   6   8          9.84         17.76         3.58 o
  -9   6   8         10.07         12.28         2.99 o
  -8   6   8        166.15        170.26         5.62 o
  -7   6   8        106.97         96.94         8.89 o
  -6   6   8         24.43         29.33         3.31 o
  -5   6   8        159.02        141.67         3.41 o
  -4   6   8        254.83        306.30         4.98 o
  -3   6   8         35.58         28.10         2.12 o
  -2   6   8          2.43         -1.45         1.45 o
  -1   6   8        411.87        365.81         4.53 o
   0   6   8        904.01        901.04        18.46 o
   1   6   8        103.10         90.61         3.08 o
   2   6   8         52.65         41.10         2.10 o
   3   6   8       1084.36       1112.15         9.36 o
   4   6   8          9.56          6.52         1.97 o
   5   6   8          0.07          0.51         1.83 o
   6   6   8        108.55        118.50         3.23 o
   7   6   8         82.03         84.82         3.40 o
   8   6   8          4.48          2.39         2.89 o
   9   6   8         76.61         79.78         4.71 o
  10   6   8         14.68         19.47         3.56 o
 -10   7   8         44.98         44.53         3.94 o
  -9   7   8         10.59         15.92         3.55 o
  -8   7   8         67.37         64.79         4.75 o
  -7   7   8         51.53         57.76         5.72 o
  -6   7   8         74.83        101.22         4.11 o
  -5   7   8        300.76        240.85         4.63 o
  -4   7   8         64.05         62.86         2.57 o
  -3   7   8       1269.02       1260.27        10.57 o
  -2   7   8       1025.76        999.45         8.86 o
  -1   7   8        821.79        848.35         8.25 o
   0   7   8        366.22        388.09         9.70 o
   1   7   8        135.00        144.69         5.54 o
   2   7   8         78.95         83.34         2.54 o
   3   7   8       1258.47       1157.43        10.92 o
   4   7   8        270.24        298.15         4.93 o
   5   7   8         28.58         20.93         2.49 o
   6   7   8         24.50         35.40         2.80 o
   7   7   8         18.34         19.97         2.55 o
   8   7   8          0.81         -1.46         3.45 o
   9   7   8         48.00         52.91         4.77 o
  10   7   8          0.06         -0.60         3.35 o
 -10   8   8          1.93          7.92         4.00 o
  -9   8   8          2.31          4.93         2.66 o
  -8   8   8         27.49         34.27         3.61 o
  -7   8   8          5.33          8.44         3.06 o
  -6   8   8        539.28        524.08        10.44 o
  -5   8   8        215.76        193.18         5.40 o
  -4   8   8        462.15        414.24         7.47 o
  -3   8   8        316.32        279.89         6.37 o
  -2   8   8         15.23         12.69         1.95 o
  -1   8   8         12.89          3.76         1.54 o
   0   8   8        219.53        159.94         8.05 o
   1   8   8        158.59        127.72         4.12 o
   2   8   8         67.03         51.28         2.98 o
   3   8   8         53.06         58.07         2.83 o
   4   8   8        175.86        155.22         4.04 o
   5   8   8          5.71          3.78         2.32 o
   6   8   8          4.95          5.59         2.43 o
   7   8   8          8.25          5.70         2.33 o
   8   8   8          1.20          1.76         2.96 o
   9   8   8          2.83          3.98         3.16 o
  10   8   8          5.55          6.14         3.20 o
  -9   9   8        163.69        172.40         5.66 o
  -8   9   8         27.24         23.06         3.34 o
  -7   9   8        284.27        284.11         7.36 o
  -6   9   8        206.09        172.63         5.56 o
  -5   9   8         19.62         25.78         3.15 o
  -4   9   8        275.18        259.83         5.20 o
  -3   9   8        216.53        189.92         4.45 o
  -2   9   8         12.72          2.50         1.95 o
  -1   9   8         15.05         23.52         3.88 o
   0   9   8         80.79         82.23         5.00 o
   1   9   8         22.09         30.67         4.05 o
   2   9   8        560.14        571.82         7.71 o
   3   9   8         27.62         33.07         2.63 o
   4   9   8        101.76        105.15         3.84 o
   5   9   8        134.67        116.62         3.82 o
   6   9   8          6.88          4.81         2.52 o
   7   9   8         18.13         23.47         2.87 o
   8   9   8         96.43        101.55         4.85 o
   9   9   8         13.25          7.28         3.16 o
  -9  10   8         20.07         32.07         4.21 o
  -8  10   8         35.19         41.14         3.98 o
  -7  10   8          2.66          9.26         3.07 o
  -6  10   8          3.39          8.62         2.82 o
  -5  10   8          0.27          3.22         3.55 o
  -4  10   8         12.25         10.87         2.30 o
  -3  10   8        101.35        122.61         3.83 o
  -2  10   8          2.55          3.09         2.48 o
  -1  10   8          0.08          2.29         3.56 o
   0  10   8         75.44         68.69         4.86 o
   1  10   8        103.61         98.44         5.48 o
   2  10   8        148.80        167.37         4.64 o
   3  10   8         40.66         41.28         2.87 o
   4  10   8         98.88        106.48         4.15 o
   5  10   8         25.08         17.62         2.82 o
   6  10   8         66.62         62.33         3.87 o
   7  10   8          1.16         -2.73         2.73 o
   8  10   8          0.02          2.29         3.09 o
  -8  11   8          0.06         -0.60         4.35 o
  -7  11   8         23.10         14.36         3.56 o
  -6  11   8          2.70         -0.93         2.85 o
  -5  11   8         61.09         56.49         3.82 o
  -4  11   8          2.81          3.72         3.44 o
  -3  11   8         53.23         59.77         3.88 o
  -2  11   8         68.22         58.27         3.57 o
  -1  11   8         97.11         75.12         4.95 o
   0  11   8          0.54         -3.71         3.71 o
   1  11   8          0.18          2.50         3.84 o
   2  11   8         44.33         38.38         3.17 o
   3  11   8          3.61          0.66         2.39 o
   4  11   8         11.27          8.88         2.52 o
   5  11   8         11.28         15.05         2.78 o
   6  11   8         34.01         26.81         3.16 o
   7  11   8         34.78         22.11         3.10 o
   8  11   8          0.01         -1.35         3.53 o
  -7  12   8         11.26          9.62         3.94 o
  -6  12   8          0.29         -2.69         3.54 o
  -5  12   8          0.01          3.31         3.57 o
  -4  12   8          2.30         -1.75         3.51 o
  -3  12   8        134.74        137.77         4.85 o
  -2  12   8        146.78        146.07         6.46 o
  -1  12   8        202.65        203.99         7.41 o
   0  12   8         15.82         10.69         5.22 o
   1  12   8         15.13         12.12         3.40 o
   2  12   8          0.01          0.30         3.50 o
   3  12   8         86.10        100.78         4.26 o
   4  12   8          6.68          5.20         2.73 o
   5  12   8          0.10         -1.64         2.52 o
   6  12   8          1.20          4.05         3.15 o
   7  12   8          1.40          2.01         4.65 o
  -6  13   8         14.10         14.82         4.42 o
  -5  13   8          3.30          3.70         5.79 o
  -4  13   8          3.35          2.64         3.30 o
  -3  13   8          0.41          1.72         3.00 o
  -2  13   8          8.34          8.58         3.96 o
  -1  13   8          0.02          2.68         4.04 o
   0  13   8         16.15         12.93         4.12 o
   1  13   8          1.16          1.30         3.27 o
   2  13   8          4.52         12.60         4.56 o
   3  13   8         38.58         36.12         3.63 o
   4  13   8         17.79         13.63         2.96 o
   5  13   8         22.64         20.90         3.09 o
   6  13   8          7.64          7.74         3.10 o
  -5  14   8         10.59         16.97         3.94 o
  -4  14   8          3.57          0.29         3.34 o
  -3  14   8         42.68         49.24         6.70 o
  -2  14   8          5.52          8.05         3.77 o
  -1  14   8          0.23          0.11         3.57 o
   0  14   8         23.93         29.06         4.84 o
   1  14   8         32.42         31.18         4.12 o
   2  14   8         13.24         17.75         3.96 o
   3  14   8          2.99          9.87         4.36 o
   4  14   8         11.01         13.61         3.00 o
  -2  15   8          3.32         -2.02         4.19 o
  -1  15   8         26.11         20.11         4.55 o
   0  15   8         11.23          5.05         4.00 o
   1  15   8          5.87         13.94         4.17 o
 -11   0   9        148.26        125.02         7.22 o
  -9   0   9       1044.18        983.69        15.14 o
  -7   0   9          0.07         -2.04         2.61 o
  -5   0   9         68.72         95.33         3.59 o
  -3   0   9       6173.77       5904.18        74.08 o
  -1   0   9       4946.74       4813.77        43.77 o
   1   0   9       1743.67       1586.04        27.61 o
   3   0   9        373.51        427.55         6.81 o
   5   0   9       1926.79       1770.61        19.89 o
   7   0   9         23.97         20.27         4.24 o
   9   0   9          6.04         16.23         6.64 o
  11   0   9          3.55         -2.16         4.92 o
 -12   1   9          0.47          1.01         4.36 o
 -11   1   9          1.91          0.29         2.79 o
 -10   1   9        119.61        131.88         4.50 o
  -9   1   9        222.89        230.83         5.41 o
  -8   1   9        221.77        265.60         5.09 o
  -7   1   9       1037.06        963.37         9.54 o
  -6   1   9        175.26        198.74         3.87 o
  -5   1   9         56.47         61.54         1.95 o
  -4   1   9        507.74        487.74         4.71 o
  -3   1   9       1088.01       1101.12         7.73 o
  -2   1   9        233.52        232.27         3.63 o
  -1   1   9        842.98        781.73         7.67 o
   0   1   9       2547.76       2365.90        15.80 o
   1   1   9        265.21        310.47         2.42 o
   2   1   9         20.36         56.74         1.28 o
   3   1   9        487.39        482.15         4.18 o
   4   1   9        970.55       1059.16         8.04 o
   5   1   9         37.93         36.54         1.82 o
   6   1   9        439.43        434.86         7.51 o
   7   1   9          0.33         -1.53         3.95 o
   8   1   9        153.20        163.68         4.79 o
   9   1   9          9.43          6.23         2.93 o
  10   1   9         29.06         41.93         5.61 o
  11   1   9          0.48          3.65         3.33 o
 -12   2   9          0.90         -0.15         3.62 o
 -11   2   9          5.59          2.75         3.40 o
 -10   2   9         35.19         27.83         2.78 o
  -9   2   9        385.29        376.56         7.08 o
  -8   2   9        192.68        183.51         4.66 o
  -7   2   9         22.46         38.49         2.57 o
  -6   2   9         37.84         55.04         2.23 o
  -5   2   9        644.02        695.68         6.65 o
  -4   2   9        238.84        206.33         3.42 o
  -3   2   9         98.39        119.88         2.65 o
  -2   2   9       1032.48       1066.63         8.87 o
  -1   2   9       1183.08       1369.58        12.35 o
   0   2   9        332.07        279.46         3.51 o
   1   2   9          8.34          5.00         0.77 o
   2   2   9       1662.99       1674.77         7.66 o
   3   2   9       6203.01       5972.17        26.24 o
   4   2   9         42.23         43.80         1.41 o
   5   2   9         11.88          7.30         1.12 o
   6   2   9        509.59        455.37        13.16 o
   7   2   9        491.44        513.18         9.44 o
   8   2   9        216.25        213.87        11.77 o
   9   2   9          1.24          2.82         3.26 o
  10   2   9          1.47         -0.02         4.30 o
  11   2   9          9.62          8.30         4.60 o
 -11   3   9          4.63         -3.72         4.52 o
 -10   3   9        122.51        132.09         7.07 o
  -9   3   9         72.28         82.74         3.59 o
  -8   3   9       1368.14       1438.20        14.37 o
  -7   3   9       1212.30       1168.90        14.90 o
  -6   3   9         48.87         52.40         2.41 o
  -5   3   9        250.41        229.75         4.20 o
  -4   3   9        243.39        253.12         4.50 o
  -3   3   9         20.24         19.14         1.63 o
  -2   3   9       2890.82       3262.92        19.87 o
  -1   3   9        710.77        670.07         5.68 o
   0   3   9       3101.48       3235.75        22.81 o
   1   3   9          4.92          3.94         0.98 o
   2   3   9       1585.72       1452.75         8.40 o
   3   3   9         56.37         84.10         1.54 o
   4   3   9        210.37        226.47         3.00 o
   5   3   9        147.81        162.26         2.96 o
   6   3   9        143.86        148.89         3.00 o
   7   3   9        217.98        219.80         4.93 o
   8   3   9         14.54         15.73         3.23 o
   9   3   9          0.01         -4.64         4.65 o
  10   3   9         37.73         28.66         6.98 o
  11   3   9          4.23          1.28         3.61 o
 -11   4   9         28.25         17.70         3.87 o
 -10   4   9        177.94        181.39         7.01 o
  -9   4   9        153.51        156.57         7.05 o
  -8   4   9        120.73        105.53         5.20 o
  -7   4   9        106.77        108.35         4.44 o
  -6   4   9          3.44          6.74         2.39 o
  -5   4   9        717.36        681.91         8.59 o
  -4   4   9         23.02         24.59         2.70 o
  -3   4   9         57.10         42.80         2.30 o
  -2   4   9       1733.29       1769.45        12.38 o
  -1   4   9          2.22         12.70         2.50 o
   0   4   9        688.24        577.13         7.32 o
   1   4   9       3526.23       3522.72        23.10 o
   2   4   9         62.53         33.81         1.62 o
   3   4   9        173.63        180.91         3.13 o
   4   4   9         85.31         93.79         2.36 o
   5   4   9        312.97        305.03         4.58 o
   6   4   9        413.89        404.63         5.58 o
   7   4   9         34.60         35.05         2.76 o
   8   4   9         26.87         25.11         3.29 o
   9   4   9         46.28         58.93         4.91 o
  10   4   9          2.81         -3.28         3.28 o
  11   4   9          0.19          1.52         3.87 o
 -11   5   9         25.70         28.46         4.64 o
 -10   5   9         32.28         28.01         3.47 o
  -9   5   9        164.87        169.77         5.80 o
  -8   5   9         25.37         29.69         3.80 o
  -7   5   9         12.49         18.04         2.36 o
  -6   5   9        548.32        522.21         9.30 o
  -5   5   9        545.09        553.51        10.07 o
  -4   5   9         95.98        126.40         3.56 o
  -3   5   9        123.25        137.34         3.24 o
  -2   5   9        217.16        199.66         3.69 o
  -1   5   9        237.47        211.77         2.99 o
   0   5   9         90.67         94.03         4.57 o
   1   5   9        414.62        422.83         4.74 o
   2   5   9        676.32        677.85         6.03 o
   3   5   9        485.17        457.16         4.81 o
   4   5   9          0.16          0.67         1.61 o
   5   5   9        114.17         79.52         3.05 o
   6   5   9         20.51         23.20         3.51 o
   7   5   9          0.44          0.70         3.29 o
   8   5   9          0.44         -2.96         2.96 o
   9   5   9          0.33          1.68         3.01 o
  10   5   9         30.68         29.20         5.71 o
 -11   6   9          7.91         -1.60         3.98 o
 -10   6   9        123.64        111.84         5.15 o
  -9   6   9         12.15         20.10         3.48 o
  -8   6   9         34.83         42.20         4.15 o
  -7   6   9         35.72         31.44         4.89 o
  -6   6   9        545.33        467.90         9.06 o
  -5   6   9        148.38        164.28         3.73 o
  -4   6   9         40.64         46.52         2.45 o
  -3   6   9         62.57         69.65         2.74 o
  -2   6   9          2.60          6.82         1.44 o
  -1   6   9         43.68         57.64         1.89 o
   0   6   9        205.47        187.27         4.89 o
   1   6   9       1004.82        997.23         9.25 o
   2   6   9         36.98         30.50         2.09 o
   3   6   9        126.17        130.96         2.93 o
   4   6   9        211.85        195.04         3.89 o
   5   6   9        102.95        113.76         3.14 o
   6   6   9         84.06        102.72         3.06 o
   7   6   9          1.89          2.21         2.93 o
   8   6   9         26.02         21.76         3.64 o
   9   6   9          1.42          3.77         4.07 o
  10   6   9          0.22          1.05         3.20 o
 -10   7   9         29.11         33.26         4.38 o
  -9   7   9         39.69         54.59         4.74 o
  -8   7   9          4.88          3.78         3.30 o
  -7   7   9         60.29         78.29         6.18 o
  -6   7   9          7.58         12.27         2.72 o
  -5   7   9          6.57         16.30         2.25 o
  -4   7   9       1294.36       1144.05        10.14 o
  -3   7   9        204.23        210.78         3.89 o
  -2   7   9        101.68         94.12         3.17 o
  -1   7   9        471.34        545.28         9.87 o
   0   7   9         37.90         37.91         3.65 o
   1   7   9       2992.14       2871.40        27.56 o
   2   7   9          1.69         -1.67         2.16 o
   3   7   9        237.15        233.36         3.97 o
   4   7   9         56.30         55.79         2.75 o
   5   7   9         14.65         16.17         2.28 o
   6   7   9         15.85         20.48         2.15 o
   7   7   9          8.60          6.75         3.07 o
   8   7   9          7.67          8.47         2.85 o
   9   7   9         47.84         57.01         3.91 o
  10   7   9          1.56          7.80         2.86 o
 -10   8   9          6.56         13.51         3.73 o
  -9   8   9          2.94          8.15         2.90 o
  -8   8   9          8.50          5.02         5.33 o
  -7   8   9        108.59        101.98         4.76 o
  -6   8   9         72.89         60.00         3.78 o
  -5   8   9          2.72          5.79         2.73 o
  -4   8   9        614.80        621.06         7.26 o
  -3   8   9         33.19         36.43         3.04 o
  -2   8   9         43.36         41.25         2.56 o
  -1   8   9        426.76        458.94         6.66 o
   0   8   9        317.33        357.67         8.09 o
   1   8   9        225.94        244.25         5.30 o
   2   8   9         36.19         38.51         2.75 o
   3   8   9         35.72         46.60         2.71 o
   4   8   9        129.66        126.71         3.73 o
   5   8   9          1.52          1.70         2.27 o
   6   8   9        113.33        126.63         4.15 o
   7   8   9          4.43          0.62         3.23 o
   8   8   9         43.27         36.99         3.59 o
   9   8   9          0.45          2.92         3.74 o
  -9   9   9          0.19          4.32         2.72 o
  -8   9   9          0.06          3.29         3.33 o
  -7   9   9          0.21          6.53         2.94 o
  -6   9   9         48.66         54.77         4.11 o
  -5   9   9        334.21        335.39         7.14 o
  -4   9   9        138.95        148.46         4.10 o
  -3   9   9         15.63         11.38         2.17 o
  -2   9   9        268.21        264.66         5.28 o
  -1   9   9         70.85         95.49         5.13 o
   0   9   9        168.99        167.23         7.90 o
   1   9   9         91.65         82.68         5.01 o
   2   9   9        489.27        465.25         8.81 o
   3   9   9          0.07          4.01         2.31 o
   4   9   9         29.13         23.63         2.47 o
   5   9   9         21.29         20.07         2.54 o
   6   9   9          3.58         -0.74         2.46 o
   7   9   9          6.85         15.80         4.11 o
   8   9   9          1.30          3.88         3.21 o
   9   9   9          4.42          7.03         3.43 o
  -9  10   9          6.45          2.22         2.81 o
  -8  10   9          3.04          5.63         3.65 o
  -7  10   9          1.18         -0.58         3.20 o
  -6  10   9         85.22         91.24         5.21 o
  -5  10   9        213.31        214.91         6.05 o
  -4  10   9        267.40        268.34         6.13 o
  -3  10   9        336.92        364.12         7.43 o
  -2  10   9        249.10        249.64         5.63 o
  -1  10   9        344.05        367.11        10.80 o
   0  10   9        126.01        108.67         5.82 o
   1  10   9         55.43         56.25         4.67 o
   2  10   9        164.99        147.89         4.39 o
   3  10   9        447.54        436.30         6.58 o
   4  10   9          0.67         -1.85         2.34 o
   5  10   9          0.50         -1.19         2.53 o
   6  10   9          7.86          7.62         3.45 o
   7  10   9         42.08         40.38         3.81 o
   8  10   9          2.88         -2.50         3.12 o
  -8  11   9          0.08         -2.11         3.17 o
  -7  11   9          0.05          6.02         4.56 o
  -6  11   9          5.70         12.15         3.67 o
  -5  11   9         19.32         22.23         3.89 o
  -4  11   9         29.18         19.43         3.93 o
  -3  11   9        144.50        150.65         5.33 o
  -2  11   9        266.95        285.79         8.19 o
  -1  11   9          5.87          7.65         3.70 o
   0  11   9        216.69        246.32        10.00 o
   1  11   9          5.42          6.10         3.79 o
   2  11   9         63.21         60.17         4.33 o
   3  11   9          6.66         10.19         2.67 o
   4  11   9         76.55         78.79         3.46 o
   5  11   9          1.53          2.12         2.43 o
   6  11   9          0.00         -0.71         3.41 o
   7  11   9          2.86         10.66         3.43 o
  -7  12   9         12.94         10.84         5.11 o
  -6  12   9         28.54         36.03         6.97 o
  -5  12   9         67.56         82.14         5.60 o
  -4  12   9         12.92         19.43         4.74 o
  -3  12   9          1.67          3.89         2.64 o
  -2  12   9         57.41         44.12         4.67 o
  -1  12   9         20.92         18.49         6.26 o
   0  12   9          2.60         -2.80         3.69 o
   1  12   9         18.41         28.79         4.37 o
   2  12   9         20.63         18.92         4.51 o
   3  12   9         91.73         94.16         4.16 o
   4  12   9         19.74         21.52         3.49 o
   5  12   9          2.66          7.07         2.59 o
   6  12   9          3.34         -1.01         2.92 o
  -6  13   9         14.48         14.06         4.34 o
  -5  13   9         14.88         12.97         3.88 o
  -4  13   9          0.47         -0.42         3.11 o
  -3  13   9          7.72          5.25         3.82 o
  -2  13   9          7.26          8.48         3.82 o
  -1  13   9          3.86          2.88         3.71 o
   0  13   9         45.38         51.88         5.19 o
   1  13   9          1.33          1.58         3.53 o
   2  13   9         23.51         30.09         4.00 o
   3  13   9         56.84         62.43         4.82 o
   4  13   9          1.61          4.80         3.13 o
   5  13   9         12.69          9.31         2.74 o
  -4  14   9         10.13         14.20         3.53 o
  -3  14   9         63.12         73.26         7.34 o
  -2  14   9          6.72         -0.43         3.88 o
  -1  14   9          3.20          4.66         4.15 o
   0  14   9          3.25          0.62         3.91 o
   1  14   9         20.14         28.89         4.09 o
   2  14   9          2.24          6.34         3.72 o
   3  14   9          5.00         12.29         3.72 o
   4  14   9          3.72          3.06         3.03 o
  -1  15   9          0.45          1.56         4.30 o
   0  15   9          8.41          5.50         3.56 o
   1  15   9          3.43          1.62         5.25 o
 -12   0  10        113.42        108.66        11.07 o
 -10   0  10         12.81         15.35         3.35 o
  -8   0  10        770.88        725.01        12.09 o
  -6   0  10        423.08        355.66         7.64 o
  -4   0  10       1850.59       1920.72        18.98 o
  -2   0  10       1697.52       2027.80        16.94 o
   0   0  10        408.24        386.06         9.13 o
   2   0  10         51.11         72.77         2.39 o
   4   0  10        833.07        818.32        10.25 o
   6   0  10         75.01         78.52         4.69 o
   8   0  10        520.23        470.24        15.28 o
  10   0  10        218.91        200.08        12.02 o
 -12   1  10          3.32          0.87         3.52 o
 -11   1  10          0.33          1.06         2.92 o
 -10   1  10         28.74         24.44         2.67 o
  -9   1  10          6.69         11.16         2.32 o
  -8   1  10         85.25         69.17         3.01 o
  -7   1  10         15.54         27.58         1.91 o
  -6   1  10        193.48        182.98         3.30 o
  -5   1  10       1277.91       1193.45         9.04 o
  -4   1  10         10.73          7.67         1.30 o
  -3   1  10        944.48        885.90         7.83 o
  -2   1  10        304.26        299.31         5.77 o
  -1   1  10       1670.68       1543.46        17.78 o
   0   1  10         12.95         23.66         1.48 o
   1   1  10         86.15         74.91         1.29 o
   2   1  10          4.12          6.18         0.88 o
   3   1  10       1020.93        909.05         7.16 o
   4   1  10         62.70         60.11         2.01 o
   5   1  10        126.12        104.40         2.59 o
   6   1  10        230.49        202.18         4.11 o
   7   1  10        132.18        147.77         4.51 o
   8   1  10         91.32         97.18         3.69 o
   9   1  10          0.00          2.51         2.94 o
  10   1  10          0.11         -2.89         3.47 o
  11   1  10          9.13          9.85         3.21 o
 -11   2  10         76.48         77.97         4.66 o
 -10   2  10        234.93        216.93         7.10 o
  -9   2  10         10.24          9.49         2.45 o
  -8   2  10        153.54        126.05         4.04 o
  -7   2  10         60.78         62.97         2.93 o
  -6   2  10        324.74        301.71         4.41 o
  -5   2  10        117.20        126.50         2.73 o
  -4   2  10        241.30        243.53         3.73 o
  -3   2  10        158.65        313.12         5.14 o
  -2   2  10       1140.81       1121.57        11.34 o
  -1   2  10       2565.10       2413.56        18.26 o
   0   2  10       2018.70       1652.19        12.17 o
   1   2  10        393.44        433.60         3.28 o
   2   2  10       1301.14       1311.82         7.49 o
   3   2  10        184.95        146.82         2.69 o
   4   2  10          6.23          4.12         0.95 o
   5   2  10         70.74         77.34         2.20 o
   6   2  10         79.31         75.69         2.29 o
   7   2  10        142.74        130.51         4.64 o
   8   2  10          3.31          0.26         2.18 o
   9   2  10         67.76         66.13         4.62 o
  10   2  10         51.70         50.13         5.74 o
  11   2  10         30.44         29.60         3.70 o
 -11   3  10         15.85         11.42         4.97 o
 -10   3  10          0.64          0.46         3.12 o
  -9   3  10        197.12        179.25         4.99 o
  -8   3  10        299.28        263.12         5.63 o
  -7   3  10        283.81        323.07         5.83 o
  -6   3  10          4.87         14.08         2.01 o
  -5   3  10         43.42         55.07         2.91 o
  -4   3  10         18.65          7.35         1.52 o
  -3   3  10          8.07          3.11         1.42 o
  -2   3  10        414.65        612.12         6.43 o
  -1   3  10        707.42        719.41         6.01 o
   0   3  10        748.43        873.51        10.67 o
   1   3  10         20.00         17.72         1.19 o
   2   3  10       1037.13       1102.25         6.92 o
   3   3  10        436.80        446.15         3.54 o
   4   3  10       1295.65       1234.05         7.18 o
   5   3  10        965.92        846.32         9.73 o
   6   3  10          0.52         -0.12         1.89 o
   7   3  10        407.06        401.42         5.94 o
   8   3  10          7.06          3.24         3.64 o
   9   3  10          9.46          7.44         2.99 o
  10   3  10          0.60          2.73         3.63 o
  11   3  10         20.92         23.23         4.60 o
 -11   4  10         37.65         34.09         4.87 o
 -10   4  10          4.20          2.89         3.49 o
  -9   4  10          6.86          9.09         3.47 o
  -8   4  10        388.43        373.59         7.97 o
  -7   4  10        510.22        499.85         8.84 o
  -6   4  10         28.32         29.36         3.12 o
  -5   4  10          0.29         -0.30         1.94 o
  -4   4  10        162.50        158.37         4.68 o
  -3   4  10        244.94        232.45         3.99 o
  -2   4  10        711.11        633.94         6.11 o
  -1   4  10        609.65        665.85         7.20 o
   0   4  10       1459.65       1533.02        14.08 o
   1   4  10        205.27        224.04         3.66 o
   2   4  10        232.89        254.02         3.21 o
   3   4  10        908.44        950.77         6.02 o
   4   4  10         32.02         26.88         1.34 o
   5   4  10          0.02         -0.16         1.69 o
   6   4  10         32.14         44.12         2.86 o
   7   4  10        136.20        150.67         4.34 o
   8   4  10         32.27         35.21         3.48 o
   9   4  10         42.25         36.96         4.69 o
  10   4  10          1.97         -3.63         3.63 o
  11   4  10         28.03         27.00         5.51 o
 -11   5  10          0.37         -0.94         2.99 o
 -10   5  10         29.73         16.21         3.18 o
  -9   5  10         14.76         21.12         3.16 o
  -8   5  10        188.48        194.39         6.27 o
  -7   5  10         15.02         14.76         2.59 o
  -6   5  10        846.14        816.80        24.83 o
  -5   5  10         42.08         36.20         2.48 o
  -4   5  10        387.17        342.52         5.40 o
  -3   5  10         19.23         35.38         2.14 o
  -2   5  10          8.39          0.29         2.05 o
  -1   5  10        529.32        536.18         6.45 o
   0   5  10        720.53        642.79         8.41 o
   1   5  10          0.21          0.83         1.47 o
   2   5  10         15.90         15.83         1.65 o
   3   5  10        104.55         86.43         1.88 o
   4   5  10        487.61        475.01         6.17 o
   5   5  10         92.29         84.72         2.67 o
   6   5  10        256.47        244.31         4.83 o
   7   5  10        141.79        132.55         5.13 o
   8   5  10         31.85         27.39         3.52 o
   9   5  10          0.05          2.00         3.06 o
  10   5  10         21.01         14.88         3.39 o
 -11   6  10          4.06          1.46         3.15 o
 -10   6  10          4.90          3.53         3.07 o
  -9   6  10         28.62         28.40         3.96 o
  -8   6  10         69.69         63.31         4.66 o
  -7   6  10         49.24         48.30         6.37 o
  -6   6  10         44.13         43.53         3.72 o
  -5   6  10         87.21         94.10         3.09 o
  -4   6  10         82.94         71.41         3.04 o
  -3   6  10          1.00          1.46         1.93 o
  -2   6  10        447.43        454.94         5.24 o
  -1   6  10        128.34        125.37         2.42 o
   0   6  10       1523.46       1494.73        15.00 o
   1   6  10        397.86        417.44         7.37 o
   2   6  10        239.14        229.71         3.92 o
   3   6  10          2.67          5.47         0.89 o
   4   6  10        162.95        170.80         3.37 o
   5   6  10          4.11          1.14         1.73 o
   6   6  10         15.21         13.88         1.98 o
   7   6  10         59.93         57.55         3.51 o
   8   6  10         42.33         54.56         3.63 o
   9   6  10         58.82         88.86         4.96 o
  10   6  10         13.00         12.66         4.60 o
 -10   7  10          6.02         13.22         3.58 o
  -9   7  10         15.82         17.42         4.62 o
  -8   7  10         94.27         84.06         5.35 o
  -7   7  10         23.63         21.83         3.82 o
  -6   7  10        661.15        640.10         9.80 o
  -5   7  10        302.52        267.64         5.04 o
  -4   7  10        497.40        435.65         6.42 o
  -3   7  10         44.19         47.68         2.31 o
  -2   7  10         52.15         28.35         1.88 o
  -1   7  10         17.50         17.87         1.36 o
   0   7  10        375.87        368.96         7.07 o
   1   7  10         31.90         28.38         2.71 o
   2   7  10        143.06        152.65         3.92 o
   3   7  10         37.28         34.66         2.17 o
   4   7  10        387.93        391.30         5.75 o
   5   7  10         81.37         88.52         2.90 o
   6   7  10        665.42        642.80         7.47 o
   7   7  10         11.62         16.39         3.00 o
   8   7  10         43.33         31.56         3.34 o
   9   7  10         50.53         59.69         4.01 o
  10   7  10         12.63         11.54         3.10 o
 -10   8  10          2.73          6.56         3.35 o
  -9   8  10          1.57         -0.34         3.18 o
  -8   8  10          4.98          8.25         3.35 o
  -7   8  10         11.86         16.04         3.79 o
  -6   8  10         34.22         41.37         4.01 o
  -5   8  10        260.96        267.72         5.51 o
  -4   8  10        525.78        516.29         7.38 o
  -3   8  10        797.69        817.48         8.33 o
  -2   8  10         21.41         18.96         1.90 o
  -1   8  10        398.78        451.69        11.79 o
   0   8  10         58.50         76.68         4.61 o
   1   8  10        579.78        545.10        11.06 o
   2   8  10         28.29         28.33         2.92 o
   3   8  10         12.01         18.56         2.21 o
   4   8  10         14.96          8.82         1.93 o
   5   8  10         15.37         20.65         2.57 o
   6   8  10         40.14         39.41         2.91 o
   7   8  10         15.39         19.34         2.96 o
   8   8  10          6.99          6.34         3.08 o
   9   8  10         38.07         39.95         4.19 o
  -9   9  10         18.15         18.39         2.97 o
  -8   9  10         55.13         50.70         4.00 o
  -7   9  10        127.08        113.27         4.94 o
  -6   9  10          4.64          2.44         3.10 o
  -5   9  10        102.72        104.60         4.36 o
  -4   9  10         16.77         12.39         2.18 o
  -3   9  10        106.15        110.92         3.53 o
  -2   9  10         94.16         78.52         3.91 o
  -1   9  10        348.99        351.20         8.50 o
   0   9  10        182.30        150.34         8.41 o
   1   9  10        261.78        243.14         8.28 o
   2   9  10         85.93         92.83         4.51 o
   3   9  10        261.88        265.94         5.45 o
   4   9  10          6.26          4.45         2.18 o
   5   9  10        153.64        141.07         3.75 o
   6   9  10          0.02         -2.52         2.52 o
   7   9  10          0.36          1.50         3.12 o
   8   9  10         24.16         24.02         3.41 o
   9   9  10         46.67         42.84         4.01 o
  -9  10  10          0.13         -2.73         2.73 o
  -8  10  10          9.95          9.59         3.98 o
  -7  10  10          0.82         -3.77         3.77 o
  -6  10  10          5.44          2.92         2.73 o
  -5  10  10         10.29         14.97         3.47 o
  -4  10  10        233.12        211.67         7.42 o
  -3  10  10        234.56        209.95         5.80 o
  -2  10  10         85.76        103.97         3.95 o
  -1  10  10         29.33         32.50         4.31 o
   0  10  10        436.39        476.33        15.04 o
   1  10  10         26.55         14.59         3.84 o
   2  10  10         14.42          4.08         2.44 o
   3  10  10          5.30          6.64         2.35 o
   4  10  10         32.96         34.84         3.29 o
   5  10  10         47.38         43.63         3.96 o
   6  10  10         23.97         29.22         2.95 o
   7  10  10          0.74         -0.50         2.81 o
   8  10  10          2.98          9.02         3.17 o
  -8  11  10          0.02          5.75         7.27 o
  -7  11  10         70.93         62.46         4.97 o
  -6  11  10          4.16          1.18         3.55 o
  -5  11  10        148.47        135.75         6.40 o
  -4  11  10         48.89         46.83         4.37 o
  -3  11  10        104.26        103.58         4.57 o
  -2  11  10          0.02          1.90         3.63 o
  -1  11  10        209.61        216.22         8.29 o
   0  11  10         30.12         35.96         4.55 o
   1  11  10          2.79         -0.44         3.93 o
   2  11  10         39.99         44.91         3.97 o
   3  11  10         16.99         14.27         2.75 o
   4  11  10          2.60          0.55         2.27 o
   5  11  10         31.16         27.14         2.68 o
   6  11  10         29.93         32.34         3.09 o
   7  11  10        122.09        114.17         6.00 o
  -7  12  10         87.66         87.27         5.86 o
  -6  12  10          0.34         -1.53         3.76 o
  -5  12  10          9.10          3.82         3.66 o
  -4  12  10         14.97         10.66         3.42 o
  -3  12  10         15.28         12.73         2.79 o
  -2  12  10        121.65        111.44         5.85 o
  -1  12  10         10.62         11.91         3.83 o
   0  12  10         69.90         77.30         6.52 o
   1  12  10         32.46         31.33         4.57 o
   2  12  10         80.09         83.85         4.90 o
   3  12  10          0.68         -2.67         2.67 o
   4  12  10          5.18         13.32         2.50 o
   5  12  10          2.42          0.99         2.95 o
   6  12  10          3.92          4.06         2.45 o
  -6  13  10          2.42         -1.89         3.58 o
  -5  13  10          0.01         -4.09         4.09 o
  -4  13  10          4.14          3.04         2.92 o
  -3  13  10          7.07          5.59        10.92 o
  -2  13  10         30.18         33.64         4.39 o
  -1  13  10         16.31         14.78         4.02 o
   0  13  10          3.84          4.13         3.86 o
   1  13  10         10.17         10.47         3.54 o
   2  13  10         17.39         29.61         4.11 o
   3  13  10         59.11         65.59         4.81 o
   4  13  10          6.46          8.18         2.77 o
   5  13  10          5.87          9.52         2.69 o
  -4  14  10          2.43          2.10         3.76 o
  -3  14  10          9.95         18.65        13.74 o
  -2  14  10          0.45         -3.66         3.66 o
  -1  14  10         33.44         41.05         5.07 o
   0  14  10          2.00          1.63         3.90 o
   1  14  10         45.58         51.25         4.72 o
   2  14  10         18.65         25.88         5.96 o
   3  14  10          0.79          2.25         4.64 o
 -11   0  11         16.41         25.53         7.58 o
  -9   0  11         60.52         74.50         4.70 o
  -7   0  11          3.77          6.65         2.73 o
  -5   0  11         50.30         64.97         5.15 o
  -3   0  11        893.93        982.09        15.17 o
  -1   0  11        248.36        210.42         4.19 o
   1   0  11       2998.09       2680.02        31.22 o
   3   0  11       1375.52       1418.66        13.31 o
   5   0  11          6.71          8.53         2.33 o
   7   0  11        105.27         90.95         5.80 o
   9   0  11         35.48         43.07         6.89 o
  11   0  11         10.79         12.44         4.85 o
 -11   1  11          0.06          4.99         3.57 o
 -10   1  11         13.20         15.29         3.42 o
  -9   1  11         62.91         68.60         3.36 o
  -8   1  11        303.63        304.61         5.46 o
  -7   1  11         35.39         28.91         1.95 o
  -6   1  11        892.41        974.03         8.31 o
  -5   1  11         16.87         15.79         1.43 o
  -4   1  11         32.13         37.66         1.87 o
  -3   1  11         18.42         27.61         2.92 o
  -2   1  11        561.73        410.96         5.27 o
  -1   1  11       2337.56       2317.84        18.83 o
   0   1  11        461.52        482.48         5.14 o
   1   1  11        548.08        616.63         4.15 o
   2   1  11        634.47        522.66         3.86 o
   3   1  11         13.92         29.66         2.23 o
   4   1  11         48.03         39.56         1.77 o
   5   1  11         45.69         49.69         2.17 o
   6   1  11        670.15        597.25         7.79 o
   7   1  11        149.22        151.29         4.62 o
   8   1  11        279.29        257.20         5.54 o
   9   1  11          3.60          2.85         2.55 o
  10   1  11         73.21         62.28         5.12 o
  11   1  11          0.12         -3.02         3.12 o
 -11   2  11          7.61          9.77         3.20 o
 -10   2  11          1.08          5.20         2.91 o
  -9   2  11        235.81        246.13         6.62 o
  -8   2  11        854.28        876.22        10.44 o
  -7   2  11        164.24        145.83         3.34 o
  -6   2  11        270.44        272.66         4.24 o
  -5   2  11          2.42          9.97         1.60 o
  -4   2  11        114.06        118.80         2.69 o
  -3   2  11          3.33          2.55         1.70 o
  -2   2  11          1.99          9.41         1.43 o
  -1   2  11        143.10        163.01         5.58 o
   0   2  11         20.07         15.73         1.20 o
   1   2  11         90.99         77.62         1.32 o
   2   2  11         19.87         23.15         1.05 o
   3   2  11         36.35         35.63         1.11 o
   4   2  11        571.59        592.28         6.11 o
   5   2  11        869.41        858.44         6.73 o
   6   2  11        380.36        358.18         4.50 o
   7   2  11        256.48        215.26         4.47 o
   8   2  11         13.21         14.67         2.19 o
   9   2  11          0.81         -1.90         2.40 o
  10   2  11          2.59          2.09         3.32 o
  11   2  11          0.20          2.47         3.39 o
 -11   3  11          0.48          7.33         3.48 o
 -10   3  11         23.30         27.29         3.57 o
  -9   3  11         10.93         20.86         3.14 o
  -8   3  11         76.49         95.35         3.69 o
  -7   3  11        939.63        984.44        10.77 o
  -6   3  11        131.30        118.98         3.18 o
  -5   3  11         81.39         63.59         2.35 o
  -4   3  11        828.18        764.29        15.40 o
  -3   3  11       1166.60       1106.81         9.95 o
  -2   3  11        869.09        897.87         8.72 o
  -1   3  11        791.32        834.41         8.79 o
   0   3  11        625.55        619.93         7.53 o
   1   3  11         82.00         90.02         1.96 o
   2   3  11        211.29        236.73         2.40 o
   3   3  11        196.61        215.13         2.46 o
   4   3  11         77.10         80.22         1.60 o
   5   3  11         47.86         50.96         1.84 o
   6   3  11         93.46        100.31         3.13 o
   7   3  11        420.46        403.27         6.00 o
   8   3  11        103.06        102.19         4.04 o
   9   3  11         38.39         35.13         3.66 o
  10   3  11        106.16         93.20         4.85 o
  11   3  11          0.00          5.55         6.44 o
 -11   4  11          4.96          9.55         4.83 o
 -10   4  11         28.45         36.06         4.08 o
  -9   4  11          4.43          6.23         3.23 o
  -8   4  11         92.93        104.59         4.70 o
  -7   4  11          6.75          9.46         3.03 o
  -6   4  11          0.12          8.22         2.77 o
  -5   4  11        519.42        546.13        11.30 o
  -4   4  11         21.36         28.97         2.40 o
  -3   4  11         37.03         65.57         2.40 o
  -2   4  11         58.51         46.23         1.95 o
  -1   4  11         77.35        109.23         2.35 o
   0   4  11       1100.02       1257.74        11.13 o
   1   4  11        323.15        374.50         4.25 o
   2   4  11        134.11        121.04         2.43 o
   3   4  11          4.97         14.28         1.07 o
   4   4  11         15.48         20.23         1.38 o
   5   4  11        522.98        496.19         4.66 o
   6   4  11        278.58        213.00         4.36 o
   7   4  11         49.06         48.03         3.02 o
   8   4  11          2.48         -2.69         4.46 o
   9   4  11         19.43         20.91         6.10 o
  10   4  11          9.36          5.72         2.78 o
 -11   5  11         20.45         18.16         3.50 o
 -10   5  11          9.78         12.58         3.08 o
  -9   5  11          8.68          8.80         3.75 o
  -8   5  11         16.04          7.89         3.33 o
  -7   5  11          0.02         -0.21         2.60 o
  -6   5  11         80.84         82.42         4.86 o
  -5   5  11         64.48         61.37         2.75 o
  -4   5  11         86.06         79.34         2.71 o
  -3   5  11        348.82        320.28         4.59 o
  -2   5  11        419.20        410.37         7.01 o
  -1   5  11          9.53         15.08         2.03 o
   0   5  11         89.97         87.67         3.51 o
   1   5  11        178.68        150.86         2.97 o
   2   5  11         43.36         39.08         1.93 o
   3   5  11         80.20         76.60         2.20 o
   4   5  11         71.02         63.85         1.82 o
   5   5  11        149.57        158.62         2.68 o
   6   5  11          9.42          5.22         2.10 o
   7   5  11         13.16         16.75         3.80 o
   8   5  11         11.17         12.45         3.70 o
   9   5  11         63.22         72.32         4.52 o
  10   5  11          2.58          9.53         5.49 o
 -10   6  11         51.60         61.67         7.01 o
  -9   6  11         57.10         58.35         6.35 o
  -8   6  11         60.13         64.56         4.73 o
  -7   6  11        256.89        243.90         6.15 o
  -6   6  11         32.81         19.65         3.68 o
  -5   6  11        452.97        402.38         6.03 o
  -4   6  11        173.71        161.07         3.86 o
  -3   6  11        213.62        182.90         4.00 o
  -2   6  11        191.55        199.90         4.53 o
  -1   6  11        176.16        188.96         5.22 o
   0   6  11         75.90         69.00         3.61 o
   1   6  11         11.38         10.75         2.08 o
   2   6  11        110.87        128.14         3.01 o
   3   6  11         25.73         21.82         1.83 o
   4   6  11        310.92        329.35         4.51 o
   5   6  11         27.75         28.82         1.88 o
   6   6  11         91.13         88.35         3.38 o
   7   6  11          0.89         -2.30         2.71 o
   8   6  11         23.44         18.99         2.96 o
   9   6  11         10.36          8.65         2.73 o
  10   6  11          0.32         -3.07         3.07 o
 -10   7  11          3.18          2.85         3.61 o
  -9   7  11         18.51         23.48         4.05 o
  -8   7  11          0.09         -3.34         3.34 o
  -7   7  11         31.09         32.92         3.92 o
  -6   7  11         31.35         24.74         2.98 o
  -5   7  11          8.35          6.61         2.00 o
  -4   7  11         52.75         67.02         3.03 o
  -3   7  11        134.34        136.92         3.55 o
  -2   7  11         68.97         82.43         2.52 o
  -1   7  11        452.55        347.20         9.02 o
   0   7  11          0.01          3.71         2.90 o
   1   7  11        265.17        263.20         8.43 o
   2   7  11        338.49        324.93         5.46 o
   3   7  11         10.94         15.33         1.89 o
   4   7  11         17.37          9.69         1.88 o
   5   7  11         92.37         83.39         2.57 o
   6   7  11        220.73        223.14         6.46 o
   7   7  11          0.34          0.85         2.77 o
   8   7  11         73.77         83.23         4.31 o
   9   7  11         27.49         28.44         3.35 o
 -10   8  11         62.59         70.29         4.73 o
  -9   8  11         38.82         33.63         3.79 o
  -8   8  11         20.47         21.17         5.91 o
  -7   8  11         39.42         48.60         4.27 o
  -6   8  11         76.42         94.46         4.29 o
  -5   8  11        135.59        111.22         4.20 o
  -4   8  11          6.78          5.79         1.85 o
  -3   8  11        224.01        216.15         4.14 o
  -2   8  11          0.58         -0.51         2.19 o
  -1   8  11         37.70         37.51         4.88 o
   0   8  11         76.18         64.73         4.58 o
   1   8  11          2.21          5.44         3.52 o
   2   8  11        131.10        101.98         3.94 o
   3   8  11         29.80         30.00         2.42 o
   4   8  11        149.87        153.79         3.60 o
   5   8  11          0.05         -1.12         1.86 o
   6   8  11         80.30         71.71         3.90 o
   7   8  11          1.70          2.71         2.68 o
   8   8  11          6.48         10.89         3.06 o
   9   8  11          0.37          0.79         2.90 o
  -9   9  11          0.21          1.02         2.93 o
  -8   9  11          0.55          3.63         2.91 o
  -7   9  11         14.05         21.84         3.13 o
  -6   9  11         11.61         27.54         5.50 o
  -5   9  11         69.82         63.18         3.65 o
  -4   9  11          6.98          5.24         3.95 o
  -3   9  11        392.97        400.10        13.04 o
  -2   9  11        857.34        897.16        11.53 o
  -1   9  11        256.79        261.27         7.54 o
   0   9  11          0.44         -2.18         3.61 o
   1   9  11         11.35         18.13         4.02 o
   2   9  11        117.18        113.97         4.27 o
   3   9  11         40.96         42.91         2.74 o
   4   9  11         47.87         48.52         3.20 o
   5   9  11         31.12         46.20         2.62 o
   6   9  11         12.39         18.14         3.14 o
   7   9  11          0.31         -2.88         2.88 o
   8   9  11         13.46         15.66         3.29 o
  -8  10  11          3.31          6.09         3.89 o
  -7  10  11         40.64         32.99         4.60 o
  -6  10  11          5.47          1.01         3.62 o
  -5  10  11          8.93          8.93         5.17 o
  -4  10  11         81.10         85.50         4.08 o
  -3  10  11          1.01          2.63         2.63 o
  -2  10  11         12.83          6.49         2.46 o
  -1  10  11         26.84         16.02         3.89 o
   0  10  11        380.44        392.10         9.51 o
   1  10  11        137.34        116.74         5.82 o
   2  10  11          0.02          2.65         2.40 o
   3  10  11        316.13        278.46         6.51 o
   4  10  11         75.49         72.93         3.29 o
   5  10  11         23.49         19.47         2.46 o
   6  10  11          1.06          4.59         2.82 o
   7  10  11          0.72          5.19         3.40 o
   8  10  11         14.68         20.41         3.31 o
  -8  11  11          7.04          0.34         3.46 o
  -7  11  11          6.67          2.69         3.68 o
  -6  11  11         92.78         95.24         5.68 o
  -5  11  11         17.36         11.47        10.58 o
  -4  11  11         21.77         24.21         4.46 o
  -3  11  11          1.40          2.82         2.48 o
  -2  11  11          0.93         -1.50         3.47 o
  -1  11  11        126.92        160.61         6.66 o
   0  11  11         10.66         15.37         3.94 o
   1  11  11         20.49         24.45         4.18 o
   2  11  11          1.86          0.72         3.28 o
   3  11  11        104.36        120.92         4.35 o
   4  11  11          8.58          6.15         2.88 o
   5  11  11         12.25          9.17         2.39 o
   6  11  11          5.93          1.13         3.60 o
   7  11  11          0.02          1.15         3.38 o
  -7  12  11         99.50        115.82         6.81 o
  -6  12  11          1.71          0.06         3.30 o
  -5  12  11         22.16         26.43         3.92 o
  -4  12  11          3.77         -3.68         3.68 o
  -3  12  11         27.96         27.46         2.96 o
  -2  12  11         16.66         11.54         3.94 o
  -1  12  11          0.16          0.03         4.30 o
   0  12  11          0.86          5.13         3.85 o
   1  12  11         23.90         24.63         4.26 o
   2  12  11          4.05          5.43         5.72 o
   3  12  11         31.35         32.04         3.07 o
   4  12  11         24.69         25.34         3.06 o
   5  12  11         72.39         68.08         3.49 o
   6  12  11          0.53          2.63         4.66 o
  -5  13  11          6.56         11.67         5.63 o
  -4  13  11          0.00          3.36         2.95 o
  -3  13  11         46.71         46.13         6.58 o
  -2  13  11          6.01         11.28         3.98 o
  -1  13  11         40.65         50.80         6.42 o
   0  13  11          2.17         -1.66         3.83 o
   1  13  11          4.85          8.83         4.50 o
   2  13  11         23.54         21.33         5.30 o
   3  13  11         27.86         25.56         3.99 o
   4  13  11          8.60          7.70         3.02 o
   5  13  11         44.23         58.14         3.59 o
  -3  14  11         16.26         21.01        15.86 o
  -2  14  11          7.78          3.86         4.05 o
  -1  14  11          6.06          4.12         4.27 o
   0  14  11          1.10         -4.00         4.00 o
   1  14  11          1.84          9.51         4.15 o
   2  14  11          0.30         -0.56         3.83 o
   3  14  11          0.27          4.13         3.69 o
 -10   0  12          5.58          4.69         5.68 o
  -8   0  12        872.59        944.99        14.26 o
  -6   0  12         22.00         10.98         2.43 o
  -4   0  12        541.35        487.97        10.77 o
  -2   0  12       2543.98       2489.14        20.56 o
   0   0  12         13.85          8.64         1.74 o
   2   0  12        768.97        738.94         8.83 o
   4   0  12         12.07         12.32         2.25 o
   6   0  12        358.48        324.01         9.59 o
   8   0  12        146.26        135.94         6.57 o
  10   0  12          6.58          7.85         4.85 o
 -11   1  12         24.57         21.37         4.46 o
 -10   1  12         40.39         34.19         5.43 o
  -9   1  12         49.50         53.25         4.86 o
  -8   1  12         60.64         65.52         2.93 o
  -7   1  12       1008.97        895.43         8.56 o
  -6   1  12          1.12          5.05         1.44 o
  -5   1  12        178.52        213.73         3.73 o
  -4   1  12        101.55         79.69         2.99 o
  -3   1  12        581.33        539.48         6.12 o
  -2   1  12         28.08         43.94         2.17 o
  -1   1  12        249.82        200.44         3.75 o
   0   1  12        282.17        399.13         4.01 o
   1   1  12        375.76        365.87         3.02 o
   2   1  12        246.72        311.02         3.29 o
   3   1  12         68.51         73.69         1.68 o
   4   1  12         74.67         55.59         1.71 o
   5   1  12        376.27        348.33         4.34 o
   6   1  12         27.78         68.87         2.52 o
   7   1  12         40.71         29.67         2.87 o
   8   1  12        154.47        163.32         4.64 o
   9   1  12         13.67          7.03         2.84 o
  10   1  12          2.71          4.19         5.90 o
  11   1  12          0.64          2.86         4.58 o
 -11   2  12         30.34         39.28         4.70 o
 -10   2  12        117.27        112.19         5.04 o
  -9   2  12          2.03         -0.09         3.01 o
  -8   2  12          3.00          6.35         2.92 o
  -7   2  12         33.56         30.27         2.02 o
  -6   2  12       1616.79       1563.62        12.35 o
  -5   2  12       1201.49       1242.36        11.14 o
  -4   2  12         91.09         83.05         2.97 o
  -3   2  12        571.95        573.50         7.65 o
  -2   2  12        799.69        867.43         8.53 o
  -1   2  12         15.39         18.30         1.34 o
   0   2  12        757.15        851.95         6.44 o
   1   2  12          1.48          0.37         0.89 o
   2   2  12         55.80         59.68         1.22 o
   3   2  12          2.54          5.83         0.68 o
   4   2  12        239.65        224.98         4.23 o
   5   2  12         82.59         72.79         2.14 o
   6   2  12         11.20         23.10         2.02 o
   7   2  12        289.43        275.18         5.09 o
   8   2  12        104.03         88.37         3.34 o
   9   2  12          0.40         -1.13         2.31 o
  10   2  12          2.08         -0.37         3.50 o
 -11   3  12         42.25         32.54         5.81 o
 -10   3  12         58.15         69.39         4.64 o
  -9   3  12        237.40        223.63         6.56 o
  -8   3  12        509.48        510.92         9.28 o
  -7   3  12        464.55        497.86         8.79 o
  -6   3  12          0.44          0.16         1.57 o
  -5   3  12        125.40        142.16         3.15 o
  -4   3  12         71.60        110.43         3.58 o
  -3   3  12         57.14         49.01         2.23 o
  -2   3  12         95.37        129.06         2.48 o
  -1   3  12        684.67        787.70        10.70 o
   0   3  12        688.29        680.86         6.98 o
   1   3  12        562.26        592.47         7.72 o
   2   3  12          0.22          2.15         0.94 o
   3   3  12          0.45          0.42         0.82 o
   4   3  12        472.93        452.52         5.56 o
   5   3  12        453.31        515.22         5.80 o
   6   3  12        220.01        179.62         3.70 o
   7   3  12         28.18         36.63         2.31 o
   8   3  12          1.29          2.81         2.30 o
   9   3  12          2.06          3.28         3.65 o
  10   3  12          2.87         -2.59         4.38 o
 -11   4  12         23.62         32.82         4.65 o
 -10   4  12          2.60          2.92         4.91 o
  -9   4  12         86.51         97.57         4.83 o
  -8   4  12        230.60        200.36         7.41 o
  -7   4  12        219.79        295.49         8.03 o
  -6   4  12         30.60         41.85         3.41 o
  -5   4  12        794.98        802.70         8.76 o
  -4   4  12        316.04        384.33         5.58 o
  -3   4  12        506.16        408.82         6.56 o
  -2   4  12        263.44        311.91         8.40 o
  -1   4  12          4.58          1.44         1.18 o
   0   4  12        340.97        293.45         4.82 o
   1   4  12         93.11        103.23         2.20 o
   2   4  12        746.82        689.60         6.38 o
   3   4  12         49.52         60.01         1.49 o
   4   4  12         23.50         18.97         1.21 o
   5   4  12          4.88          5.34         1.72 o
   6   4  12         16.74         19.24         2.19 o
   7   4  12          0.19          0.40         2.11 o
   8   4  12          0.04         -3.07         3.23 o
   9   4  12          0.50         -2.82         2.82 o
  10   4  12          5.37          5.24         2.97 o
 -11   5  12          0.34         -0.62         4.20 o
 -10   5  12         98.39         90.37         4.88 o
  -9   5  12          4.36          3.22         3.37 o
  -8   5  12        121.84        139.39         6.18 o
  -7   5  12        295.24        281.85         8.38 o
  -6   5  12         77.76         87.19         4.93 o
  -5   5  12         73.13         54.69         2.77 o
  -4   5  12       1254.82       1285.06        13.29 o
  -3   5  12         10.53         11.31         1.72 o
  -2   5  12        356.07        345.88         4.75 o
  -1   5  12        109.26        117.29         4.60 o
   0   5  12        700.39        739.74        15.41 o
   1   5  12         23.94         17.30         1.92 o
   2   5  12        254.20        233.94         3.60 o
   3   5  12         78.02         77.77         1.64 o
   4   5  12          5.82         10.43         1.45 o
   5   5  12         11.17          5.56         2.02 o
   6   5  12        392.81        345.98         5.87 o
   7   5  12        222.39        189.64         5.32 o
   8   5  12         66.56         63.45         4.29 o
   9   5  12         14.60         10.52         3.71 o
  10   5  12          3.91          3.04         3.16 o
 -10   6  12          6.76          7.11         3.83 o
  -9   6  12         45.16         39.54         5.68 o
  -8   6  12         70.05         57.13         4.46 o
  -7   6  12        192.05        209.65         5.87 o
  -6   6  12         50.28         45.82         3.82 o
  -5   6  12        184.14        215.61         4.52 o
  -4   6  12         99.68        106.39         3.35 o
  -3   6  12          8.49          7.55         1.89 o
  -2   6  12        119.16        136.30         6.61 o
  -1   6  12         30.78         23.37         3.17 o
   0   6  12         34.05         31.53         3.09 o
   1   6  12        291.94        281.65         6.11 o
   2   6  12        357.09        340.87         4.58 o
   3   6  12        139.13        161.30         3.42 o
   4   6  12          1.54          0.02         1.53 o
   5   6  12         86.06         75.14         3.03 o
   6   6  12         82.00         97.28         4.63 o
   7   6  12         26.92         27.83         3.09 o
   8   6  12         15.75         24.12         2.90 o
   9   6  12          0.27         -2.82         2.82 o
  10   6  12          1.14         -0.78         5.74 o
 -10   7  12         10.34          3.96         3.61 o
  -9   7  12         81.46        106.01         5.96 o
  -8   7  12         16.20         27.78         4.06 o
  -7   7  12         77.40         65.50         3.78 o
  -6   7  12         69.04         72.33         4.25 o
  -5   7  12          0.42         -1.51         2.48 o
  -4   7  12        415.28        449.76         7.23 o
  -3   7  12          4.63          7.36         1.77 o
  -2   7  12          8.87         11.51         1.61 o
  -1   7  12        338.56        350.99         7.09 o
   0   7  12        100.34        103.29         4.42 o
   1   7  12          0.29         -1.55         3.28 o
   2   7  12        197.66        197.27         4.74 o
   3   7  12        506.26        519.59         9.66 o
   4   7  12        151.32        154.37         3.43 o
   5   7  12         54.39         47.43         2.72 o
   6   7  12        127.96        147.39         4.22 o
   7   7  12          5.01          7.09         2.76 o
   8   7  12          0.08         -2.71         2.71 o
   9   7  12         17.08         14.69         3.25 o
  -9   8  12          2.61          5.00         2.97 o
  -8   8  12         33.27         35.68         3.68 o
  -7   8  12         26.76         28.25         3.82 o
  -6   8  12         71.62         59.99         3.74 o
  -5   8  12         88.63         99.02         3.70 o
  -4   8  12         87.60         77.91         3.28 o
  -3   8  12         11.53         11.52         2.61 o
  -2   8  12          6.81          7.36         2.22 o
  -1   8  12         33.91         45.44         4.37 o
   0   8  12         41.50         38.38         3.72 o
   1   8  12       1612.49       1550.17        28.51 o
   2   8  12        178.83        182.74         5.78 o
   3   8  12          1.34          2.61         1.87 o
   4   8  12        219.25        220.40         4.21 o
   5   8  12          0.01         -1.70         1.70 o
   6   8  12          5.34         -2.72         2.72 o
   7   8  12          8.60          2.85         2.70 o
   8   8  12          0.17         -1.41         2.77 o
   9   8  12          0.26          0.18         3.07 o
  -9   9  12         27.12         26.79         3.27 o
  -8   9  12          0.21         -0.97         2.78 o
  -7   9  12          7.20          6.28         3.36 o
  -6   9  12         35.21         32.52         3.00 o
  -5   9  12         47.58         42.85         4.65 o
  -4   9  12        105.24        119.16         4.02 o
  -3   9  12         93.86        115.91         3.97 o
  -2   9  12        387.65        359.52         6.53 o
  -1   9  12         54.36         30.46         4.12 o
   0   9  12         28.93         14.80         3.77 o
   1   9  12       1362.91       1430.52        19.09 o
   2   9  12        105.26        101.39         4.08 o
   3   9  12          1.82          3.29         2.27 o
   4   9  12        105.17        103.23         3.52 o
   5   9  12          1.21          1.89         2.05 o
   6   9  12          1.50          0.08         2.71 o
   7   9  12          0.48          0.15         2.70 o
   8   9  12          2.48          1.13         3.14 o
  -8  10  12          0.82          2.05         4.02 o
  -7  10  12          5.84          4.72         4.46 o
  -6  10  12          0.83          3.46         3.22 o
  -5  10  12          0.29         -2.81         3.13 o
  -4  10  12        346.26        323.99         8.57 o
  -3  10  12          9.76         13.50         2.78 o
  -2  10  12        179.90        179.15         6.69 o
  -1  10  12        438.60        481.16        10.60 o
   0  10  12        301.53        318.23         9.73 o
   1  10  12         67.31         52.64         6.17 o
   2  10  12         12.03         15.93         3.82 o
   3  10  12        115.59        105.90         3.97 o
   4  10  12          1.11         -0.57         2.24 o
   5  10  12          9.35          6.89         2.18 o
   6  10  12          2.95          2.74         3.20 o
   7  10  12          0.02          1.81         3.09 o
  -7  11  12        112.77        139.18         8.03 o
  -6  11  12          1.11          2.57         4.44 o
  -5  11  12         29.74         33.39         4.10 o
  -4  11  12         15.12         16.64         3.37 o
  -3  11  12         20.91         21.41         2.71 o
  -2  11  12         17.03         16.68         4.10 o
  -1  11  12         66.00         73.57         5.88 o
   0  11  12          2.25          6.44         4.01 o
   1  11  12         17.88         24.09         4.93 o
   2  11  12         59.48         57.14         4.48 o
   3  11  12          0.09          5.62         2.65 o
   4  11  12         15.88         10.58         2.33 o
   5  11  12         15.31         18.61         2.77 o
   6  11  12          7.65          2.81         3.51 o
   7  11  12         38.42         42.73         4.64 o
  -6  12  12         27.11         27.85         5.01 o
  -5  12  12          3.99          4.35         3.23 o
  -4  12  12          0.78         -1.81         3.57 o
  -3  12  12          6.96          9.90         3.99 o
  -2  12  12         12.56         16.67         4.79 o
  -1  12  12          4.80          0.40         3.85 o
   0  12  12          4.13         -0.39         3.69 o
   1  12  12         25.08         34.99         7.12 o
   2  12  12         33.93         36.46         4.04 o
   3  12  12         75.71        105.96         5.29 o
   4  12  12         17.16         18.62         2.90 o
   5  12  12          0.00          3.82         2.93 o
  -5  13  12         13.88         16.38         4.23 o
  -4  13  12          5.51          4.48         3.22 o
  -3  13  12         61.68         51.53         6.46 o
  -2  13  12          1.38          7.27         3.86 o
  -1  13  12          1.41         -4.97         4.97 o
   0  13  12          2.34          3.76         4.34 o
   1  13  12          0.90          3.22         3.97 o
   2  13  12          2.19         -0.29         3.41 o
   3  13  12          4.15          1.49         3.38 o
   4  13  12         12.61         14.14         3.10 o
  -3  14  12          0.01          1.03         5.73 o
  -2  14  12          0.00          2.83         4.50 o
  -1  14  12          0.27         -0.25         3.94 o
   0  14  12         24.86         21.79         4.42 o
   1  14  12         13.32         19.23         4.06 o
   2  14  12          1.20          0.06         3.81 o
 -11   0  13         29.02         25.17         6.83 o
  -9   0  13         86.14         54.00         5.93 o
  -7   0  13        719.26        757.49        15.47 o
  -5   0  13       1571.55       1570.23        48.18 o
  -3   0  13        226.94        194.08         5.35 o
  -1   0  13       1303.52       1147.91        13.44 o
   1   0  13         34.85         49.54         3.12 o
   3   0  13        385.37        373.73         5.13 o
   5   0  13        227.77        249.07         5.45 o
   7   0  13        200.27        191.13         8.10 o
   9   0  13          2.61         -2.49         5.83 o
 -11   1  13          3.75         -2.82         5.29 o
 -10   1  13        130.62        110.82         6.22 o
  -9   1  13         20.83         22.41         3.82 o
  -8   1  13          4.94          2.43         2.41 o
  -7   1  13          0.29          3.78         1.94 o
  -6   1  13         49.20         59.97         2.49 o
  -5   1  13        152.36        125.02         2.94 o
  -4   1  13       1086.91       1073.15        19.42 o
  -3   1  13        198.82        173.73         3.58 o
  -2   1  13         13.17         17.30         1.71 o
  -1   1  13          6.58          3.43         1.62 o
   0   1  13        839.22        834.58         6.99 o
   1   1  13          0.50          0.12         1.03 o
   2   1  13        529.96        513.82         4.75 o
   3   1  13         58.58         61.39         1.70 o
   4   1  13        467.23        504.39         7.70 o
   5   1  13        117.80        115.59         3.15 o
   6   1  13         43.32         47.10         2.15 o
   7   1  13        418.74        396.97         7.45 o
   8   1  13          0.61          2.78         2.71 o
   9   1  13         26.02         30.96         3.34 o
  10   1  13         14.54         18.27         4.99 o
 -11   2  13          4.68         -1.54         4.97 o
 -10   2  13         27.34         25.09         4.13 o
  -9   2  13          1.64          7.27         2.66 o
  -8   2  13         10.40          4.93         2.73 o
  -7   2  13          1.53          5.48         2.66 o
  -6   2  13         43.08         46.36         3.55 o
  -5   2  13          0.06          1.90         1.27 o
  -4   2  13        255.45        235.53         4.66 o
  -3   2  13        582.07        572.52         7.89 o
  -2   2  13         69.28         30.43         1.66 o
  -1   2  13        148.13        172.05         4.91 o
   0   2  13        489.13        477.09         4.33 o
   1   2  13          1.40         -0.79         0.79 o
   2   2  13        508.46        537.42         3.81 o
   3   2  13          0.12          3.04         1.09 o
   4   2  13        926.84        939.60         7.23 o
   5   2  13        846.54        887.69         7.12 o
   6   2  13         45.11         50.99         2.17 o
   7   2  13         19.86         17.51         2.24 o
   8   2  13         13.05          8.75         2.09 o
   9   2  13          0.25         -3.72         3.89 o
  10   2  13          2.00         -0.15         3.35 o
 -11   3  13         16.28         19.52         3.98 o
 -10   3  13          1.01          3.50         3.83 o
  -9   3  13         40.46         31.49         3.40 o
  -8   3  13         69.16         56.48         4.06 o
  -7   3  13        286.19        261.09         7.99 o
  -6   3  13        403.67        420.23        13.31 o
  -5   3  13        317.65        288.81         6.08 o
  -4   3  13        303.73        353.07         5.41 o
  -3   3  13         40.23         41.92         2.15 o
  -2   3  13        272.27        274.00         3.62 o
  -1   3  13         75.94         94.85         3.33 o
   0   3  13        330.38        232.57         3.02 o
   1   3  13         11.45         16.46         1.00 o
   2   3  13        212.22        222.79         2.94 o
   3   3  13         81.49         63.74         1.42 o
   4   3  13         30.42         45.53         1.78 o
   5   3  13         10.85          5.71         1.64 o
   6   3  13         52.17         61.17         2.56 o
   7   3  13        246.04        247.24         4.53 o
   8   3  13         11.74          5.20         2.58 o
   9   3  13         21.05         33.39         5.42 o
  10   3  13         55.34         63.12         5.85 o
 -11   4  13          0.02          0.85         4.36 o
 -10   4  13         77.82         57.65         4.10 o
  -9   4  13         34.23         48.55         4.13 o
  -8   4  13         16.12         23.68         3.39 o
  -7   4  13          4.92          2.99         2.78 o
  -6   4  13        157.67        159.69         6.40 o
  -5   4  13         24.73         27.85         2.24 o
  -4   4  13        168.56        137.51         3.60 o
  -3   4  13         48.73         40.97         2.02 o
  -2   4  13        402.68        372.31         4.55 o
  -1   4  13        636.08        564.82         7.90 o
   0   4  13        845.52        950.34         8.96 o
   1   4  13        105.50        113.77         2.32 o
   2   4  13          0.49          0.64         1.41 o
   3   4  13         68.20         73.61         1.66 o
   4   4  13         79.31         83.54         2.33 o
   5   4  13         24.43         27.28         2.54 o
   6   4  13        805.99        797.82         8.89 o
   7   4  13        177.94        149.58         4.59 o
   8   4  13          1.12         -3.44         4.10 o
   9   4  13          8.89         11.15         3.85 o
  10   4  13          2.72         -3.00         3.00 o
 -10   5  13         34.05         34.68         4.44 o
  -9   5  13          8.21          6.86         3.54 o
  -8   5  13         72.66         53.77         5.54 o
  -7   5  13        202.83        217.98         6.36 o
  -6   5  13        227.05        228.46         7.15 o
  -5   5  13        571.30        587.66         8.69 o
  -4   5  13        180.31        149.48         4.05 o
  -3   5  13          0.43          0.52         1.60 o
  -2   5  13         13.75         12.73         1.61 o
  -1   5  13        345.78        372.19         6.59 o
   0   5  13         51.51         34.35         3.09 o
   1   5  13        507.29        507.09         7.32 o
   2   5  13          3.36         -0.29         1.64 o
   3   5  13        119.48        106.76         2.35 o
   4   5  13        102.03        106.77         2.36 o
   5   5  13         39.12         36.75         2.45 o
   6   5  13        103.02         93.20         3.40 o
   7   5  13         10.30          3.88         2.50 o
   8   5  13         22.31         22.23         3.16 o
   9   5  13         58.02         51.79         5.51 o
  10   5  13          5.96          7.59         3.10 o
 -10   6  13          1.66         -2.59         4.80 o
  -9   6  13          4.27          8.83         3.47 o
  -8   6  13          5.82          7.54         3.40 o
  -7   6  13          7.83          3.43         2.56 o
  -6   6  13        308.42        273.47         6.24 o
  -5   6  13         34.10         34.23         3.72 o
  -4   6  13        374.33        337.50         6.39 o
  -3   6  13        262.61        229.81         4.51 o
  -2   6  13          3.74          2.23         1.68 o
  -1   6  13          3.18          4.26         3.15 o
   0   6  13        593.14        609.07         9.10 o
   1   6  13          2.76          2.87         2.70 o
   2   6  13          3.73          4.09         1.80 o
   3   6  13          6.51          3.75         1.60 o
   4   6  13        417.16        402.10         5.02 o
   5   6  13        224.72        232.42         4.59 o
   6   6  13         82.20         79.25         3.35 o
   7   6  13         16.61         14.26         2.71 o
   8   6  13         15.87         13.20         3.12 o
   9   6  13         23.93         23.73         3.43 o
 -10   7  13         10.39          9.47         4.37 o
  -9   7  13         12.60         16.60         4.03 o
  -8   7  13          3.87          4.53         3.41 o
  -7   7  13        108.17        101.40         4.47 o
  -6   7  13         39.36         36.67         3.15 o
  -5   7  13         57.16         51.55         3.07 o
  -4   7  13          1.48          8.35         2.10 o
  -3   7  13          3.09         10.41         1.74 o
  -2   7  13        362.03        342.08         5.68 o
  -1   7  13       2210.94       2204.64        29.21 o
   0   7  13        194.37        258.67         6.23 o
   1   7  13         38.14         54.34         3.85 o
   2   7  13        159.95        149.18         4.38 o
   3   7  13         24.33         40.92         2.80 o
   4   7  13         16.54         24.00         1.97 o
   5   7  13          3.24         -1.07         2.10 o
   6   7  13         18.84         10.43         2.27 o
   7   7  13          1.35         -0.88         2.64 o
   8   7  13         32.12         33.22         3.31 o
   9   7  13         23.28         32.73         4.33 o
  -9   8  13         17.32         14.63         3.16 o
  -8   8  13          3.83          0.46         3.00 o
  -7   8  13          0.12         -3.15         3.15 o
  -6   8  13         31.91         31.35         3.29 o
  -5   8  13          2.16          1.11         2.59 o
  -4   8  13        145.59        149.69         5.59 o
  -3   8  13         91.37         84.47         4.31 o
  -2   8  13        249.10        234.80         4.98 o
  -1   8  13         37.17         27.88         3.54 o
   0   8  13        199.09        174.28         5.71 o
   1   8  13         17.53         21.01         3.95 o
   2   8  13        222.53        216.31         5.83 o
   3   8  13        201.10        190.34         3.87 o
   4   8  13         68.62         60.45         2.56 o
   5   8  13         90.74         86.40         3.44 o
   6   8  13         41.15         43.13         3.84 o
   7   8  13          5.50          5.05         3.12 o
   8   8  13          0.82          0.54         2.80 o
  -9   9  13          0.03         -3.83         3.83 o
  -8   9  13          0.89          4.92         5.01 o
  -7   9  13          4.88          3.29         3.95 o
  -6   9  13         67.94         56.26         3.88 o
  -5   9  13         70.51         58.03         3.73 o
  -4   9  13          0.87         -0.26         2.08 o
  -3   9  13          8.36          5.19         3.09 o
  -2   9  13        158.09        172.06         8.43 o
  -1   9  13         18.03         17.46         3.85 o
   0   9  13          3.48          3.09         3.87 o
   1   9  13        274.27        258.11         7.75 o
   2   9  13         50.91         59.63         5.37 o
   3   9  13         45.75         42.66         2.88 o
   4   9  13          8.86         10.52         2.73 o
   5   9  13         16.49         15.99         2.59 o
   6   9  13          0.20         -2.16         2.75 o
   7   9  13          3.64          0.16         2.71 o
   8   9  13          1.93         10.18         3.14 o
  -8  10  13          0.02         -0.59         4.36 o
  -7  10  13          4.88          7.46         3.43 o
  -6  10  13         72.33         76.52         5.10 o
  -5  10  13         29.33         24.78         4.95 o
  -4  10  13         17.91         26.94         2.90 o
  -3  10  13          6.84          9.30         2.54 o
  -2  10  13         85.35         64.24         4.79 o
  -1  10  13        195.65        182.79         6.85 o
   0  10  13        114.53        109.62         5.81 o
   1  10  13         31.22         21.57         4.28 o
   2  10  13          2.87          3.31         4.66 o
   3  10  13         51.05         57.47         3.30 o
   4  10  13          2.70          1.68         2.24 o
   5  10  13         10.46          6.27         4.24 o
   6  10  13         17.59          8.69         3.44 o
   7  10  13         31.55         31.96         4.07 o
  -7  11  13          5.69          2.31         3.79 o
  -6  11  13         22.26         21.66         6.50 o
  -5  11  13          0.00          1.53         3.18 o
  -4  11  13          4.81          7.53         4.73 o
  -3  11  13         86.44         80.31         3.80 o
  -2  11  13         18.01         13.57         3.57 o
  -1  11  13         63.78         61.69         5.04 o
   0  11  13        109.87        127.47         8.37 o
   1  11  13         18.69          8.34         3.84 o
   2  11  13          4.44         12.11         3.90 o
   3  11  13         41.15         32.27         3.01 o
   4  11  13          3.43          1.92         2.39 o
   5  11  13          0.70          3.59         3.01 o
   6  11  13          0.00         -3.46         3.46 o
  -6  12  13         30.56         36.68         6.59 o
  -5  12  13          1.60         -3.32         3.32 o
  -4  12  13          4.69          6.26         3.17 o
  -3  12  13         15.35         11.30         3.74 o
  -2  12  13          1.50         -0.89         3.81 o
  -1  12  13          0.05         -3.96         3.96 o
   0  12  13         52.14         54.20         5.30 o
   1  12  13         51.92         49.28         4.92 o
   2  12  13         53.62         50.43         4.28 o
   3  12  13          8.12         14.65         4.55 o
   4  12  13          2.50          4.58         2.96 o
   5  12  13         38.32         39.66         4.81 o
  -4  13  13         16.36         15.74         4.02 o
  -3  13  13          3.02          1.60        10.19 o
  -2  13  13          0.19         -3.27         3.79 o
  -1  13  13          3.98          3.19         4.60 o
   0  13  13          0.03         -3.91         3.91 o
   1  13  13          1.15         -4.11         4.11 o
   2  13  13          0.00          1.28         3.97 o
   3  13  13          8.10          5.35         4.78 o
   4  13  13          3.30          0.51         3.34 o
  -2  14  13         28.09         24.73         4.75 o
  -1  14  13          0.36          6.73         4.66 o
   0  14  13          0.76          2.65         4.30 o
   1  14  13          4.17          9.08         3.94 o
 -10   0  14          0.01         -0.52         4.74 o
  -8   0  14        130.37        135.84         7.82 o
  -6   0  14         24.86         35.80         3.66 o
  -4   0  14       1378.30       1383.56        16.80 o
  -2   0  14        438.98        393.13         6.41 o
   0   0  14       1838.25       1917.98        20.17 o
   2   0  14        157.96        191.37         4.63 o
   4   0  14        203.79        203.46         4.17 o
   6   0  14          5.53         12.51         2.82 o
   8   0  14         64.31         62.76        11.40 o
  10   0  14        142.76        156.50        13.55 o
 -11   1  14          0.35          4.27         4.03 o
 -10   1  14          6.20          4.52         3.77 o
  -9   1  14         23.68         26.36         4.39 o
  -8   1  14          5.62          5.06         3.73 o
  -7   1  14        199.58        210.07         4.43 o
  -6   1  14       1693.34       1674.05        15.83 o
  -5   1  14        259.94        256.22         5.34 o
  -4   1  14         60.58         62.80         3.08 o
  -3   1  14         95.01        122.10         3.21 o
  -2   1  14         34.08         44.10         2.27 o
  -1   1  14        315.39        272.66         4.64 o
   0   1  14         29.99         22.21         1.47 o
   1   1  14         33.30         36.05         1.54 o
   2   1  14          7.01          3.95         0.62 o
   3   1  14        142.56        200.93         2.55 o
   4   1  14         20.19         22.33         2.08 o
   5   1  14         26.94         24.92         1.97 o
   6   1  14        144.41        128.75         3.06 o
   7   1  14         43.74         34.92         2.63 o
   8   1  14         33.92         33.29         2.54 o
   9   1  14          3.11          1.97         2.22 o
  10   1  14          1.61          4.44         4.23 o
 -11   2  14          9.60          7.29         4.76 o
 -10   2  14          5.01          0.38         4.20 o
  -9   2  14         28.07         23.04         4.44 o
  -8   2  14         20.11         11.28         3.90 o
  -7   2  14          6.47         -0.25         3.66 o
  -6   2  14        828.62        866.04        11.43 o
  -5   2  14          1.64         -1.41         2.52 o
  -4   2  14         69.34         76.90         3.25 o
  -3   2  14         92.94        100.04         3.12 o
  -2   2  14        252.37        202.96         5.95 o
  -1   2  14        198.29        173.09         4.24 o
   0   2  14          3.14          5.14         1.07 o
   1   2  14         80.66         79.37         1.83 o
   2   2  14         61.34         72.70         1.46 o
   3   2  14        142.94        175.63         2.32 o
   4   2  14          7.77          7.33         1.34 o
   5   2  14        188.66        180.97         3.15 o
   6   2  14          9.75          4.13         1.53 o
   7   2  14        146.27        150.35         3.89 o
   8   2  14        102.59         99.04         3.55 o
   9   2  14         60.63         62.08         3.43 o
  10   2  14          7.45          5.04         3.39 o
 -11   3  14         23.27         32.23         5.14 o
 -10   3  14          0.22         -0.12         3.77 o
  -9   3  14         43.30         48.30         4.86 o
  -8   3  14        223.83        239.58         8.16 o
  -7   3  14         52.46         75.79         5.28 o
  -6   3  14        494.81        501.92         8.44 o
  -5   3  14          3.35          3.09         2.05 o
  -4   3  14        238.34        172.77         3.91 o
  -3   3  14        187.91        194.57         3.90 o
  -2   3  14        115.16        105.61         2.83 o
  -1   3  14        374.50        393.41         6.53 o
   0   3  14         46.02         53.42         1.66 o
   1   3  14        546.26        520.58         4.73 o
   2   3  14        725.22        738.80         5.65 o
   3   3  14         99.52        103.61         1.96 o
   4   3  14         96.81        111.14         2.40 o
   5   3  14         95.31        104.99         2.58 o
   6   3  14        213.43        217.04         4.13 o
   7   3  14         40.80         44.49         2.48 o
   8   3  14         15.65          8.16         2.74 o
   9   3  14         10.06         14.83         4.21 o
  10   3  14          8.12          8.81         4.02 o
 -10   4  14          6.60          8.00         3.08 o
  -9   4  14         71.35         83.09         4.82 o
  -8   4  14         60.62         42.52         3.96 o
  -7   4  14          2.67          0.32         2.80 o
  -6   4  14         14.77         14.92         2.45 o
  -5   4  14          0.45         -0.25         1.87 o
  -4   4  14         48.32         41.02         2.44 o
  -3   4  14         34.93         41.38         1.97 o
  -2   4  14        249.58        234.61         3.91 o
  -1   4  14        882.40        892.66         9.65 o
   0   4  14         11.39          7.05         1.47 o
   1   4  14        135.50        134.83         3.06 o
   2   4  14        203.41        209.51         3.79 o
   3   4  14        100.21         99.09         2.33 o
   4   4  14         17.37         24.16         1.97 o
   5   4  14         15.08         12.62         1.95 o
   6   4  14        135.13        118.74         3.69 o
   7   4  14         31.51         32.91         2.62 o
   8   4  14        105.92         95.50         4.81 o
   9   4  14        122.91        124.07         5.38 o
  10   4  14         16.38         15.43         3.26 o
 -10   5  14         17.59         19.66         3.91 o
  -9   5  14          0.29         -2.51         3.61 o
  -8   5  14         76.46         85.69         6.65 o
  -7   5  14        197.94        220.87         6.48 o
  -6   5  14          4.54         23.24         3.58 o
  -5   5  14        153.61        149.17         4.51 o
  -4   5  14         35.64         39.76         2.24 o
  -3   5  14        133.72        109.91         2.95 o
  -2   5  14         50.48         39.44         2.04 o
  -1   5  14          0.56         -0.93         2.96 o
   0   5  14         54.50         63.34         3.53 o
   1   5  14        228.05        220.68         4.52 o
   2   5  14          0.31          1.98         1.71 o
   3   5  14          3.52          0.59         1.37 o
   4   5  14        754.88        737.86         8.76 o
   5   5  14         50.90         44.69         2.70 o
   6   5  14          2.83          1.80         2.18 o
   7   5  14         60.79         52.49         3.12 o
   8   5  14          4.62         14.09         3.48 o
   9   5  14          0.41          1.12         2.70 o
 -10   6  14          0.02          3.88         4.44 o
  -9   6  14          2.19          4.37         3.65 o
  -8   6  14         15.67          9.42         3.53 o
  -7   6  14         24.40         14.60         2.94 o
  -6   6  14          6.26         13.80         2.72 o
  -5   6  14         85.94         92.51         3.27 o
  -4   6  14         25.15         27.62         2.29 o
  -3   6  14         64.73         73.35         3.48 o
  -2   6  14         13.63          8.94         2.01 o
  -1   6  14          1.37          1.78         2.77 o
   0   6  14        167.07        208.76         5.58 o
   1   6  14        120.30        137.72         8.17 o
   2   6  14          8.19          7.13         2.27 o
   3   6  14         12.49         10.80         1.61 o
   4   6  14        138.17        113.57         3.40 o
   5   6  14          0.49          0.12         2.03 o
   6   6  14        141.55        140.73         4.69 o
   7   6  14          0.14          0.44         2.51 o
   8   6  14          6.45          7.81         3.86 o
   9   6  14          4.79          6.47         2.81 o
  -9   7  14         82.20        102.31         6.09 o
  -8   7  14          9.60         11.62         2.89 o
  -7   7  14        141.07        137.49         5.06 o
  -6   7  14          3.38          2.96         2.49 o
  -5   7  14        356.06        320.96         6.65 o
  -4   7  14         30.30         17.16         2.19 o
  -3   7  14        531.64        545.03         8.09 o
  -2   7  14        159.99        122.41         3.58 o
  -1   7  14          2.13          4.81         3.80 o
   0   7  14         11.01          3.73         3.06 o
   1   7  14         11.85          7.79         3.07 o
   2   7  14        924.46        874.53        15.96 o
   3   7  14        186.97        183.14         3.86 o
   4   7  14          7.56          5.94         2.13 o
   5   7  14          2.30          1.70         2.02 o
   6   7  14         83.78         85.39         3.56 o
   7   7  14          0.00          0.45         2.57 o
   8   7  14         11.92          9.90         2.70 o
   9   7  14          0.96         -2.08         3.63 o
  -9   8  14          0.03          2.52         2.86 o
  -8   8  14          2.06          0.36         2.78 o
  -7   8  14         16.84          6.97         3.22 o
  -6   8  14          3.70          3.56         2.58 o
  -5   8  14         38.67         34.07         3.22 o
  -4   8  14          1.96          3.98         2.05 o
  -3   8  14         28.09         31.54         2.55 o
  -2   8  14        257.16        247.87         7.61 o
  -1   8  14         12.10         10.50         3.22 o
   0   8  14         87.66        112.19         4.89 o
   1   8  14        319.84        311.18         7.95 o
   2   8  14         78.04         83.43         3.65 o
   3   8  14          8.29         10.71         2.03 o
   4   8  14        104.23        107.77         3.88 o
   5   8  14          1.92          8.86         2.31 o
   6   8  14          3.38          2.82         2.50 o
   7   8  14         15.31         13.18         2.70 o
   8   8  14          7.22          8.02         2.97 o
  -8   9  14         14.75          8.56         3.57 o
  -7   9  14        126.61        141.64         6.48 o
  -6   9  14          1.39         -0.84         2.71 o
  -5   9  14         27.93         22.42         3.06 o
  -4   9  14         16.82         13.07         2.38 o
  -3   9  14          0.30         -0.20         2.19 o
  -2   9  14         12.58         12.73         4.16 o
  -1   9  14        348.60        345.29         7.85 o
   0   9  14        210.24        220.50         7.28 o
   1   9  14         47.33         57.00         4.70 o
   2   9  14        347.43        366.30         9.21 o
   3   9  14          0.10          0.37         2.12 o
   4   9  14         46.23         47.10         3.59 o
   5   9  14         22.59         24.22         2.57 o
   6   9  14          5.09         10.26         2.88 o
   7   9  14         11.28          9.23         4.75 o
  -8  10  14          3.93          1.06         3.13 o
  -7  10  14         26.14         26.39         3.86 o
  -6  10  14          0.35          5.39         3.17 o
  -5  10  14          0.11          2.25         3.01 o
  -4  10  14        135.78        133.91         5.66 o
  -3  10  14          3.16          2.58         2.65 o
  -2  10  14         33.45         45.40         4.48 o
  -1  10  14         25.98         22.25         4.05 o
   0  10  14         25.67         32.57         4.27 o
   1  10  14         39.66         29.93         4.20 o
   2  10  14         17.55         22.19         4.59 o
   3  10  14          5.83          0.90         2.47 o
   4  10  14          2.47         -3.35         3.35 o
   5  10  14         22.20         14.91         3.75 o
   6  10  14          1.16          6.20         3.43 o
   7  10  14          0.50          2.16         3.04 o
  -7  11  14          0.19          4.44         3.37 o
  -6  11  14          5.40         10.84         3.35 o
  -5  11  14         38.71         36.16         4.73 o
  -4  11  14          1.15          1.63         3.01 o
  -3  11  14          9.74         16.99         4.17 o
  -2  11  14          0.13         -3.81         3.81 o
  -1  11  14          2.21         -3.93         3.93 o
   0  11  14          5.88          3.80         3.70 o
   1  11  14          2.48          0.09         3.85 o
   2  11  14         97.50         93.83         5.03 o
   3  11  14          2.15          4.76         2.37 o
   4  11  14          6.78         10.12         4.11 o
   5  11  14         25.29         29.57         3.65 o
   6  11  14          5.29          2.87         3.33 o
  -5  12  14          1.03          0.85         3.00 o
  -4  12  14          0.08          1.36         2.79 o
  -3  12  14         25.33         34.02         5.77 o
  -2  12  14         13.27          8.23         3.74 o
  -1  12  14         22.70         26.50         4.30 o
   0  12  14         10.92          9.47         3.85 o
   1  12  14          2.58          0.10         4.01 o
   2  12  14         11.45         17.76         3.39 o
   3  12  14         31.44         46.64         4.29 o
   4  12  14          0.03         -3.54         3.54 o
   5  12  14          1.11          6.65         5.08 o
  -4  13  14          0.04         -5.56         5.56 o
  -3  13  14         41.58         42.22         7.47 o
  -2  13  14          0.51          0.65         3.96 o
  -1  13  14          0.31          1.29         5.36 o
   0  13  14          1.32         -2.13         6.66 o
   1  13  14          2.13          4.12         5.57 o
   2  13  14         12.32         11.02         3.73 o
   3  13  14          2.26          0.06         3.29 o
 -11   0  15        131.59        141.98        12.96 o
  -9   0  15        354.75        324.91        11.95 o
  -7   0  15        136.38        137.91         5.63 o
  -5   0  15        289.92        282.43         8.53 o
  -3   0  15         33.22         36.34         3.36 o
  -1   0  15         52.31         76.23         3.17 o
   1   0  15         16.39          8.29         4.22 o
   3   0  15       1662.72       1581.93        12.46 o
   5   0  15        295.54        282.32         5.19 o
   7   0  15          0.02         -1.42         6.68 o
   9   0  15          7.82          0.29         4.71 o
 -11   1  15         24.13         26.72         6.33 o
 -10   1  15         47.97         48.01         5.01 o
  -9   1  15         16.58         17.82         4.13 o
  -8   1  15         50.37         48.95         4.91 o
  -7   1  15         59.53         63.00         3.42 o
  -6   1  15        136.08        149.07         5.35 o
  -5   1  15        655.65        650.31         8.71 o
  -4   1  15       1269.87       1279.88        18.44 o
  -3   1  15        552.78        556.97        11.29 o
  -2   1  15        185.17        191.40         6.50 o
  -1   1  15         37.84         25.92         2.07 o
   0   1  15          0.07          2.02         1.34 o
   1   1  15          5.62          5.66         1.25 o
   2   1  15         45.11         43.35         1.69 o
   3   1  15        349.21        287.44         5.06 o
   4   1  15         95.14        118.31         2.98 o
   5   1  15         18.54         23.53         1.82 o
   6   1  15          0.77          3.97         1.65 o
   7   1  15         28.22         35.33         2.46 o
   8   1  15          0.03          1.08         2.08 o
   9   1  15          8.43         11.80         2.52 o
  10   1  15          5.48         -0.62         3.27 o
 -11   2  15         19.81         17.23         5.78 o
 -10   2  15          2.29         -0.41         4.94 o
  -9   2  15         97.29         85.30         6.26 o
  -8   2  15        133.95        122.34         6.27 o
  -7   2  15          8.35          4.20         4.31 o
  -6   2  15         86.64         78.61         3.95 o
  -5   2  15          0.02         -0.31         2.57 o
  -4   2  15        510.18        525.53         7.39 o
  -3   2  15       1122.91       1087.75         9.60 o
  -2   2  15         85.05         74.57         3.84 o
  -1   2  15        288.25        238.80         5.84 o
   0   2  15        850.59        813.16         6.40 o
   1   2  15         58.88         60.00         1.93 o
   2   2  15        156.58        152.55         2.20 o
   3   2  15          0.18          4.94         1.25 o
   4   2  15         96.80         88.94         2.19 o
   5   2  15         26.12         32.95         1.97 o
   6   2  15         64.20         49.63         2.25 o
   7   2  15         48.23         41.07         2.96 o
   8   2  15          8.35          1.67         2.42 o
   9   2  15          0.21         -1.42         3.58 o
  10   2  15          2.90         -1.27         3.51 o
 -10   3  15          8.66         21.90         4.14 o
  -9   3  15         73.05         84.11         5.93 o
  -8   3  15        136.81        116.36         6.36 o
  -7   3  15        166.45        131.74         6.26 o
  -6   3  15        408.91        437.66         8.07 o
  -5   3  15        177.09        208.40         4.72 o
  -4   3  15        335.39        370.90         5.73 o
  -3   3  15        376.15        394.40         6.10 o
  -2   3  15        264.53        234.08         3.26 o
  -1   3  15        318.42        279.85         5.99 o
   0   3  15         12.61         17.61         1.33 o
   1   3  15        155.13        154.98         2.50 o
   2   3  15          6.20          6.27         1.77 o
   3   3  15         22.04         20.69         1.82 o
   4   3  15         37.92         22.30         1.53 o
   5   3  15          0.30         -0.43         1.44 o
   6   3  15         20.24         31.43         2.51 o
   7   3  15         13.62         13.80         2.28 o
   8   3  15          1.51          2.72         3.80 o
   9   3  15         11.88         10.87         3.04 o
 -10   4  15         98.66         93.75         5.21 o
  -9   4  15         13.47          9.87         3.89 o
  -8   4  15         48.37         51.46         4.72 o
  -7   4  15          3.21          2.35         2.82 o
  -6   4  15         38.04         50.19         3.04 o
  -5   4  15       1535.84       1420.56        13.43 o
  -4   4  15        293.00        321.09         4.79 o
  -3   4  15         13.78         22.92         1.68 o
  -2   4  15        720.00        735.15         7.45 o
  -1   4  15        122.89        104.85         4.60 o
   0   4  15        468.85        439.11         8.47 o
   1   4  15        110.86        120.52         2.96 o
   2   4  15        577.94        564.42         6.45 o
   3   4  15         22.29         20.88         1.80 o
   4   4  15        134.62        120.97         3.05 o
   5   4  15         98.66        101.44         2.97 o
   6   4  15         59.75         64.68         4.12 o
   7   4  15         75.87         69.53         3.25 o
   8   4  15         30.65         20.69         2.85 o
   9   4  15          0.58         -2.84         2.84 o
 -10   5  15         37.85         35.57         4.50 o
  -9   5  15          0.07          0.86         3.58 o
  -8   5  15          6.99          5.02         3.00 o
  -7   5  15        127.91        128.35         5.38 o
  -6   5  15        110.27        113.81         4.78 o
  -5   5  15        113.77        134.86         4.10 o
  -4   5  15        215.36        240.37         4.72 o
  -3   5  15         17.65         15.88         1.90 o
  -2   5  15          0.21         -0.45         1.39 o
  -1   5  15         78.54         83.95         3.83 o
   0   5  15        861.46        867.84        11.22 o
   1   5  15        375.85        383.21         7.49 o
   2   5  15         62.88         57.82         2.31 o
   3   5  15          0.24         -0.84         1.46 o
   4   5  15        111.80        115.21         3.16 o
   5   5  15        176.66        222.01         4.45 o
   6   5  15          0.01         -0.37         2.08 o
   7   5  15        124.39        122.23         4.00 o
   8   5  15          1.23          2.11         2.66 o
   9   5  15          7.77         -0.43         2.52 o
 -10   6  15         48.00         48.50         4.93 o
  -9   6  15         21.07         22.59         4.46 o
  -8   6  15         47.54         43.53         4.35 o
  -7   6  15         44.43         34.11         3.36 o
  -6   6  15          0.29         -2.23         2.34 o
  -5   6  15        128.87        115.55         3.62 o
  -4   6  15         88.61         97.64         3.36 o
  -3   6  15        179.18        171.62         4.00 o
  -2   6  15          2.19          2.41         1.75 o
  -1   6  15         30.28         35.25         3.37 o
   0   6  15          5.78         -1.83         2.75 o
   1   6  15          9.33         12.16         4.73 o
   2   6  15         20.18         28.83         2.95 o
   3   6  15         24.22         22.33         1.78 o
   4   6  15         15.63          5.86         1.96 o
   5   6  15        152.53        152.97         3.91 o
   6   6  15         17.59         27.82         2.75 o
   7   6  15          8.73          8.81         2.73 o
   8   6  15         27.76         16.80         3.03 o
   9   6  15          3.94         -1.41         2.76 o
  -9   7  15         79.37         69.92         5.37 o
  -8   7  15          5.96          0.55         2.57 o
  -7   7  15        169.48        161.83         7.67 o
  -6   7  15         38.52         25.18         2.93 o
  -5   7  15        258.96        232.22         5.92 o
  -4   7  15        217.05        178.84         4.76 o
  -3   7  15         52.75         60.21         2.82 o
  -2   7  15          0.86         -1.89         1.89 o
  -1   7  15         77.86         88.36         4.46 o
   0   7  15         10.71          1.97         4.45 o
   1   7  15        191.38        202.29         6.28 o
   2   7  15         47.27         47.56         2.84 o
   3   7  15        130.53        120.09         3.20 o
   4   7  15         12.84         14.24         2.18 o
   5   7  15          1.45          2.19         2.07 o
   6   7  15         33.45         34.98         2.74 o
   7   7  15          0.00          1.85         2.47 o
   8   7  15          4.23          7.09         4.33 o
  -9   8  15         21.18          9.52         3.21 o
  -8   8  15          5.74          4.12         3.00 o
  -7   8  15          0.29         -1.78         4.13 o
  -6   8  15         44.78         30.34         3.52 o
  -5   8  15          6.04          1.89         2.43 o
  -4   8  15         46.30         51.48         2.90 o
  -3   8  15         96.82         95.57         3.79 o
  -2   8  15        133.11        178.62         6.59 o
  -1   8  15         38.49         19.24         4.11 o
   0   8  15        277.96        269.92         6.85 o
   1   8  15        120.25        143.56         5.33 o
   2   8  15         66.43         64.09         4.52 o
   3   8  15        469.47        463.07         6.31 o
   4   8  15          4.63          3.58         2.44 o
   5   8  15         31.01         28.83         2.66 o
   6   8  15          2.72          6.24         3.69 o
   7   8  15          1.04         -2.58         2.70 o
   8   8  15         20.58         20.80         3.15 o
  -8   9  15          1.93         -3.66         3.66 o
  -7   9  15         24.53         15.67         5.77 o
  -6   9  15         75.71         68.86         4.67 o
  -5   9  15         12.15         11.85         2.68 o
  -4   9  15         67.39         65.20         3.52 o
  -3   9  15          0.81          0.35         2.15 o
  -2   9  15          0.11          1.95         3.29 o
  -1   9  15        151.21        160.15         5.83 o
   0   9  15        317.62        349.19        15.55 o
   1   9  15        200.27        184.28         6.79 o
   2   9  15         89.09        110.94         5.77 o
   3   9  15         22.44         13.31         2.29 o
   4   9  15         19.88         19.42         3.12 o
   5   9  15         15.38         15.04         2.43 o
   6   9  15         50.93         64.31         3.98 o
   7   9  15          4.68          9.44         3.95 o
  -7  10  15         16.04         16.95         3.84 o
  -6  10  15         45.94         44.16         3.73 o
  -5  10  15          4.68         11.38         3.00 o
  -4  10  15         26.15         22.02         4.51 o
  -3  10  15         30.52         25.81         3.31 o
  -2  10  15          0.05         -0.30         4.80 o
  -1  10  15         67.85         89.18         5.43 o
   0  10  15          1.12          0.36         3.67 o
   1  10  15          5.98          5.58         3.53 o
   2  10  15          4.72          7.50         3.65 o
   3  10  15         21.71         26.50         2.76 o
   4  10  15         12.02          5.50         3.54 o
   5  10  15          1.43          2.42         3.04 o
   6  10  15          4.46          7.85         3.02 o
  -6  11  15          9.60          7.34         6.37 o
  -5  11  15          1.69         15.70         7.86 o
  -4  11  15          0.69         -6.62         6.62 o
  -3  11  15         15.65         15.94         5.50 o
  -2  11  15         31.64         38.19         4.42 o
  -1  11  15          8.72         14.20         4.72 o
   0  11  15         32.73         26.25         4.32 o
   1  11  15         44.73         31.65         4.40 o
   2  11  15         81.24         87.57         5.05 o
   3  11  15          0.34          0.58         2.95 o
   4  11  15          0.46          4.39         3.57 o
   5  11  15          0.01          2.63         4.67 o
  -4  12  15          9.93         10.25         4.76 o
  -3  12  15         64.95         80.20         7.45 o
  -2  12  15          0.03         -1.70         3.93 o
  -1  12  15         19.04         18.78         3.96 o
   0  12  15         25.57         44.82         6.41 o
   1  12  15         64.85         71.11         5.46 o
   2  12  15         13.64         11.97         4.66 o
   3  12  15          8.99          3.64         3.13 o
   4  12  15          5.51          3.16         3.13 o
  -3  13  15          5.93         10.69         5.07 o
  -2  13  15          7.49          6.07         4.60 o
  -1  13  15          2.11          9.89         4.36 o
   0  13  15          4.57         11.76         4.55 o
   1  13  15         14.58         18.18         5.32 o
   2  13  15          9.92          8.20         3.61 o
 -10   0  16         15.85         25.56         8.14 o
  -8   0  16         18.21         10.73         6.06 o
  -6   0  16        192.62        181.48         6.30 o
  -4   0  16        558.69        491.63         9.57 o
  -2   0  16         30.69         52.68         3.14 o
   0   0  16       1855.37       1794.99        16.93 o
   2   0  16       2274.71       2470.25        27.12 o
   4   0  16        669.05        823.46        14.66 o
   6   0  16         70.66         61.28         4.08 o
   8   0  16          1.41          1.46         3.49 o
 -10   1  16          6.36          1.98         4.11 o
  -9   1  16         10.12          9.34         5.96 o
  -8   1  16          3.05          1.79         3.77 o
  -7   1  16        200.25        197.76         6.67 o
  -6   1  16        113.60        118.29         4.18 o
  -5   1  16        487.04        479.44         7.65 o
  -4   1  16         15.49         23.10         2.65 o
  -3   1  16         77.72         82.01         3.08 o
  -2   1  16         17.10         12.55         1.83 o
  -1   1  16         99.45         63.23         3.14 o
   0   1  16       1337.81       1279.81        10.36 o
   1   1  16         75.45         87.28         2.26 o
   2   1  16         98.17         95.67         1.92 o
   3   1  16        647.17        671.29         5.65 o
   4   1  16          0.17         -1.15         1.15 o
   5   1  16        138.44        174.73         3.39 o
   6   1  16         53.25         48.73         2.21 o
   7   1  16        172.72        167.18         4.22 o
   8   1  16          3.87          5.17         2.08 o
   9   1  16          0.35         -1.96         3.04 o
 -10   2  16         75.36         83.41         5.93 o
  -9   2  16          0.40          0.41         3.77 o
  -8   2  16         61.67         50.49         5.08 o
  -7   2  16          4.07          0.78         3.71 o
  -6   2  16         41.59         40.73         3.56 o
  -5   2  16         71.45         74.25         4.01 o
  -4   2  16       1139.18       1159.82        16.38 o
  -3   2  16        161.66        174.19         3.50 o
  -2   2  16          0.01          1.44         1.09 o
  -1   2  16          4.28          2.25         2.05 o
   0   2  16        485.55        444.05         4.93 o
   1   2  16          3.64          0.91         1.17 o
   2   2  16        195.90        235.00         2.55 o
   3   2  16        260.06        277.93         3.22 o
   4   2  16         24.19         35.42         1.78 o
   5   2  16         23.30         26.44         1.73 o
   6   2  16        127.86        110.34         3.03 o
   7   2  16          7.73          8.69         2.32 o
   8   2  16         61.88         60.17         3.43 o
   9   2  16         63.91         74.14         5.16 o
 -10   3  16         39.26         33.60         4.89 o
  -9   3  16         12.00         13.29         4.28 o
  -8   3  16          0.69          3.97         3.84 o
  -7   3  16          3.11          4.66         3.88 o
  -6   3  16        734.44        707.96         9.26 o
  -5   3  16          2.13         -2.03         2.03 o
  -4   3  16          4.06          0.81         2.02 o
  -3   3  16        126.49        113.57         2.67 o
  -2   3  16          0.10          1.01         1.10 o
  -1   3  16        167.46        185.48         4.76 o
   0   3  16        187.92        189.05         3.91 o
   1   3  16        288.75        262.16         3.31 o
   2   3  16         33.85         39.01         1.49 o
   3   3  16        110.62        106.45         2.69 o
   4   3  16         57.40         73.67         2.71 o
   5   3  16        581.25        582.28         6.44 o
   6   3  16         39.33         61.88         2.57 o
   7   3  16         16.30         15.67         2.20 o
   8   3  16          2.08          2.94         2.67 o
   9   3  16          3.15          3.87         3.08 o
 -10   4  16          3.69          0.78         3.52 o
  -9   4  16          4.82          3.49         3.23 o
  -8   4  16          7.28         13.56         3.25 o
  -7   4  16         51.93         49.84         3.77 o
  -6   4  16        204.91        180.63         8.24 o
  -5   4  16         24.07         21.24         2.64 o
  -4   4  16         23.98         20.13         1.85 o
  -3   4  16         40.14         43.33         1.97 o
  -2   4  16          4.35          2.45         1.51 o
  -1   4  16        488.11        541.60         8.40 o
   0   4  16         25.61         26.18         1.81 o
   1   4  16        200.79        222.13         3.95 o
   2   4  16         38.22         30.59         1.56 o
   3   4  16         18.20          8.21         1.83 o
   4   4  16         16.63         12.66         1.86 o
   5   4  16          7.02          7.85         1.82 o
   6   4  16          3.65          6.92         2.05 o
   7   4  16          0.00         -1.56         2.11 o
   8   4  16         61.83         61.68         3.60 o
   9   4  16        109.73        117.38         4.81 o
 -10   5  16          1.21         -0.78         3.62 o
  -9   5  16          7.99          6.44         3.58 o
  -8   5  16          0.82          1.73         3.02 o
  -7   5  16          0.00          1.33         2.90 o
  -6   5  16         62.22         56.94         3.77 o
  -5   5  16         21.07         20.33         2.14 o
  -4   5  16        668.48        653.61         9.62 o
  -3   5  16         41.84         30.82         2.20 o
  -2   5  16        310.24        270.98         7.55 o
  -1   5  16        442.29        396.40         6.64 o
   0   5  16        302.44        304.20         6.96 o
   1   5  16        294.51        342.60         6.62 o
   2   5  16        184.85        159.12         3.26 o
   3   5  16        247.17        239.69         4.12 o
   4   5  16         58.47         64.67         2.61 o
   5   5  16         65.91         77.12         3.25 o
   6   5  16          0.80          0.10         2.03 o
   7   5  16          7.37         11.14         2.28 o
   8   5  16         23.98         21.94         3.02 o
   9   5  16          4.44          6.08         2.81 o
  -9   6  16         10.71          3.16         4.50 o
  -8   6  16         37.34         36.14         5.37 o
  -7   6  16          1.19         -2.36         2.36 o
  -6   6  16          6.20         11.46         2.43 o
  -5   6  16          3.29         -0.71         1.78 o
  -4   6  16        190.97        193.29         4.11 o
  -3   6  16         55.83         57.44         3.15 o
  -2   6  16         44.84         50.72         4.12 o
  -1   6  16        183.42        190.71         5.64 o
   0   6  16         41.85         45.29         3.54 o
   1   6  16        681.26        667.28        10.08 o
   2   6  16        150.79        143.11         3.36 o
   3   6  16          1.33         -0.36         1.90 o
   4   6  16         11.42         10.72         2.06 o
   5   6  16          0.73          4.58         2.29 o
   6   6  16          0.40          2.71         2.18 o
   7   6  16          3.78         -2.33         3.71 o
   8   6  16          4.32          8.51         3.79 o
  -9   7  16          6.69          4.57         3.61 o
  -8   7  16          2.15          1.49         3.21 o
  -7   7  16         12.78         11.09         2.69 o
  -6   7  16          1.75          1.59         2.94 o
  -5   7  16         14.00         10.62         2.09 o
  -4   7  16         11.83         16.41         2.49 o
  -3   7  16          3.13          0.34         2.97 o
  -2   7  16        242.05        254.60         7.49 o
  -1   7  16          2.81          1.51         2.83 o
   0   7  16         20.88         12.04         3.12 o
   1   7  16          5.90          7.02         2.99 o
   2   7  16          0.11         -2.91         2.91 o
   3   7  16        207.89        227.13         7.81 o
   4   7  16         46.72         48.66         2.76 o
   5   7  16          2.88          5.66         2.14 o
   6   7  16         83.14         81.14         5.36 o
   7   7  16          5.64          8.26         4.58 o
   8   7  16          0.50          1.83         2.72 o
  -8   8  16         10.46         10.84         3.61 o
  -7   8  16          5.01          1.12         3.31 o
  -6   8  16          9.24         11.48         3.74 o
  -5   8  16        166.33        148.51         8.05 o
  -4   8  16         56.38         39.06         5.43 o
  -3   8  16         33.56         28.82         3.66 o
  -2   8  16         66.64         47.93         3.86 o
  -1   8  16          0.74          4.95         3.66 o
   0   8  16          0.15          1.04         5.27 o
   1   8  16         13.52          6.55         3.48 o
   2   8  16        109.97        109.66         6.80 o
   3   8  16         17.92         15.81         2.72 o
   4   8  16         15.51         22.63         2.37 o
   5   8  16         71.42         62.30         3.13 o
   6   8  16         17.20         27.29         3.22 o
   7   8  16         18.20          8.10         2.75 o
  -8   9  16          0.25         -0.60         7.49 o
  -7   9  16          8.66         25.27         7.62 o
  -6   9  16          0.77          7.35         4.69 o
  -5   9  16          1.21         10.05         4.94 o
  -4   9  16         14.42         20.59         3.55 o
  -3   9  16          1.95         -1.33         3.34 o
  -2   9  16         37.35         33.24         3.80 o
  -1   9  16        438.64        443.86        17.47 o
   0   9  16         45.14         30.08         4.05 o
   1   9  16         86.82         77.01         5.37 o
   2   9  16          8.68          6.40         3.48 o
   3   9  16          0.07         -2.47         3.01 o
   4   9  16        108.62        116.97         5.20 o
   5   9  16         14.85         19.70         2.51 o
   6   9  16          7.41          7.29         4.45 o
   7   9  16          1.14          7.75         2.98 o
  -7  10  16         21.48         23.98         7.93 o
  -6  10  16          0.17          5.32         4.74 o
  -5  10  16          2.03          7.74        14.16 o
  -4  10  16          1.50         17.12         8.19 o
  -3  10  16         17.50         14.90         3.96 o
  -2  10  16         20.81         32.31         3.83 o
  -1  10  16          7.36         -0.68         9.12 o
   0  10  16         55.65         57.15         6.44 o
   1  10  16          8.60         17.15         4.03 o
   2  10  16          0.11         -3.94         3.94 o
   3  10  16         15.08         28.53         7.16 o
   4  10  16          1.62          4.64         3.96 o
   5  10  16         27.96         26.80         2.94 o
   6  10  16          0.08          1.64         3.14 o
  -6  11  16          5.26         14.77         8.02 o
  -5  11  16         18.80         15.49         6.75 o
  -4  11  16          1.22          7.55         6.00 o
  -3  11  16          7.95          4.70         3.59 o
  -2  11  16          0.93          4.38         4.98 o
  -1  11  16          1.05          1.23         3.81 o
   0  11  16         19.39         17.47         4.59 o
   1  11  16         71.91         62.50         5.83 o
   2  11  16          2.71         12.90         3.48 o
   3  11  16         39.28         38.45         6.30 o
   4  11  16          0.70          1.16         3.38 o
   5  11  16          4.87          7.27         3.44 o
  -4  12  16          9.08          5.19        10.02 o
  -3  12  16         14.18         26.66         6.54 o
  -2  12  16          7.29         20.59         5.58 o
  -1  12  16         36.71         42.40         4.87 o
   0  12  16          4.12         11.84         3.90 o
   1  12  16          1.42          0.37         3.83 o
   2  12  16         18.69         25.71         4.64 o
   3  12  16          6.95          8.14         4.98 o
  -2  13  16          0.85         18.68         5.66 o
  -1  13  16         16.89         24.53         6.18 o
   0  13  16          7.13         11.49         5.31 o
   1  13  16          0.89         -0.94         3.88 o
  -9   0  17         15.51          7.14        13.89 o
  -7   0  17        228.66        213.32         7.04 o
  -5   0  17          1.18          1.73         3.95 o
  -3   0  17          9.15          6.54         3.49 o
  -1   0  17        194.75        222.00         5.22 o
   1   0  17        454.50        465.61        11.49 o
   3   0  17        235.40        261.19         6.95 o
   5   0  17        485.99        510.95         8.61 o
   7   0  17         62.30         46.38         4.91 o
   9   0  17         49.78         52.53         8.42 o
 -10   1  17          3.55          7.57         4.28 o
  -9   1  17         54.43         83.52         5.97 o
  -8   1  17         15.38         14.50         3.95 o
  -7   1  17         13.85         16.57         3.45 o
  -6   1  17        255.71        239.50         6.38 o
  -5   1  17         66.41         70.46         3.53 o
  -4   1  17          2.11          0.13         2.42 o
  -3   1  17       1035.17       1016.82        10.14 o
  -2   1  17        230.47        228.39         4.54 o
  -1   1  17        455.03        417.42         7.12 o
   0   1  17         41.37         52.69         2.14 o
   1   1  17         43.36         37.86         1.82 o
   2   1  17        181.42        221.25         3.93 o
   3   1  17          2.96          6.40         1.64 o
   4   1  17        105.26        103.95         2.89 o
   5   1  17          0.63          0.21         1.79 o
   6   1  17         16.06         17.65         2.42 o
   7   1  17          3.98          2.30         2.19 o
   8   1  17          9.72         14.88         2.88 o
   9   1  17          0.01         -0.84         3.22 o
 -10   2  17          0.14          9.37         5.85 o
  -9   2  17         19.05         21.05         4.25 o
  -8   2  17        161.05        173.36         8.83 o
  -7   2  17         14.44         13.95         4.40 o
  -6   2  17         82.16         69.20         3.88 o
  -5   2  17         37.84         44.32         3.53 o
  -4   2  17        469.23        479.99         6.91 o
  -3   2  17        416.26        453.19         7.07 o
  -2   2  17         41.21         46.16         2.88 o
  -1   2  17         17.14         17.56         2.73 o
   0   2  17          2.96          7.01         1.25 o
   1   2  17         51.92         63.93         1.92 o
   2   2  17        194.42        176.06         2.50 o
   3   2  17        171.80        212.09         4.79 o
   4   2  17         19.46         27.77         1.79 o
   5   2  17        245.40        297.05         7.11 o
   6   2  17         84.56         98.59         4.26 o
   7   2  17         13.98          9.08         2.42 o
   8   2  17         33.39         30.59         3.36 o
   9   2  17          0.55         -3.66         3.66 o
 -10   3  17          7.20         15.50         4.73 o
  -9   3  17         10.03          3.95         4.35 o
  -8   3  17          1.11         -2.30         3.70 o
  -7   3  17        115.50        118.19         6.35 o
  -6   3  17         41.00         39.49         2.88 o
  -5   3  17         15.93          9.73         2.18 o
  -4   3  17         12.39         12.43         2.68 o
  -3   3  17         13.84         13.94         2.68 o
  -2   3  17          4.48          2.72         2.47 o
  -1   3  17         51.26         66.54         3.35 o
   0   3  17        380.53        315.99         4.95 o
   1   3  17        255.12        270.46         3.86 o
   2   3  17         88.66         88.59         2.21 o
   3   3  17          0.27          7.39         1.66 o
   4   3  17         28.88         23.21         1.91 o
   5   3  17         54.59         60.10         2.44 o
   6   3  17          1.66          4.48         1.98 o
   7   3  17          2.70          0.27         2.51 o
   8   3  17          1.45          7.18         3.27 o
   9   3  17         23.62         21.27         4.06 o
 -10   4  17         66.23         63.69         5.42 o
  -9   4  17          0.11          4.65         3.17 o
  -8   4  17         44.40         52.28         4.21 o
  -7   4  17         10.05         14.39         3.06 o
  -6   4  17        204.53        227.26         5.32 o
  -5   4  17        361.51        289.01         5.99 o
  -4   4  17        208.69        215.72         5.75 o
  -3   4  17          1.27         -2.62         2.62 o
  -2   4  17          0.25         -2.52         2.52 o
  -1   4  17         22.38         31.50         2.95 o
   0   4  17         67.93         79.19         3.03 o
   1   4  17        175.81        168.15         3.34 o
   2   4  17        152.05        163.71         3.64 o
   3   4  17        232.58        225.53         4.53 o
   4   4  17         18.82         26.54         2.28 o
   5   4  17          0.27          1.54         1.71 o
   6   4  17         25.21         25.00         2.65 o
   7   4  17         21.94         22.06         2.82 o
   8   4  17         18.96         12.53         3.61 o
   9   4  17         12.45         18.63         4.44 o
  -9   5  17         12.17         11.54         3.45 o
  -8   5  17          7.66         17.23         4.88 o
  -7   5  17         37.56         36.80         3.61 o
  -6   5  17         16.70          4.40         3.60 o
  -5   5  17         40.19         22.99         3.38 o
  -4   5  17         39.78         55.13         4.15 o
  -3   5  17        179.41        176.21         5.38 o
  -2   5  17        217.23        209.15         5.68 o
  -1   5  17         89.96         98.77         3.80 o
   0   5  17         68.36         81.14         3.47 o
   1   5  17         30.55         16.02         2.39 o
   2   5  17         47.97         52.13         3.19 o
   3   5  17         98.50        100.84         3.10 o
   4   5  17         69.76         64.46         2.62 o
   5   5  17          0.80          0.57         1.88 o
   6   5  17          5.89          7.01         2.14 o
   7   5  17         40.73         44.01         2.86 o
   8   5  17          1.41         -2.22         3.88 o
  -9   6  17          4.31          0.28         4.58 o
  -8   6  17         25.71         20.64         5.12 o
  -7   6  17         92.17         91.95         5.48 o
  -6   6  17         72.61         90.60         9.33 o
  -5   6  17         67.82         48.25         3.59 o
  -4   6  17          6.38          0.65         2.67 o
  -3   6  17          0.61          3.51         2.71 o
  -2   6  17          4.14          5.50         3.07 o
  -1   6  17         17.79         20.46         3.21 o
   0   6  17         24.16         15.10         2.89 o
   1   6  17        236.20        210.65         5.87 o
   2   6  17          0.69         -2.91         2.91 o
   3   6  17          6.82          1.77         1.89 o
   4   6  17        333.43        333.64         5.22 o
   5   6  17         46.30         49.84         2.76 o
   6   6  17          0.77          2.95         2.14 o
   7   6  17         43.42         33.72         3.17 o
   8   6  17         11.76         14.89         4.53 o
  -9   7  17         81.12        110.84         8.67 o
  -8   7  17          0.58         13.15         5.14 o
  -7   7  17          7.18          5.94         3.52 o
  -6   7  17          1.48         -3.10         6.09 o
  -5   7  17         99.26        100.21         6.86 o
  -4   7  17        172.09        141.84         5.91 o
  -3   7  17         25.30         33.30         3.70 o
  -2   7  17        149.04        155.38         6.19 o
  -1   7  17          3.48         -1.65         3.67 o
   0   7  17        267.46        287.63         7.02 o
   1   7  17          3.57          2.06         2.76 o
   2   7  17         66.27         69.78         4.08 o
   3   7  17        106.44        109.80         4.15 o
   4   7  17         31.38         27.33         2.54 o
   5   7  17          0.38         -0.14         2.34 o
   6   7  17         10.60          7.38         2.29 o
   7   7  17          0.41         -2.92         2.92 o
  -8   8  17          3.91          3.32         4.67 o
  -7   8  17         13.37         18.39         5.17 o
  -6   8  17         15.34          5.03         4.30 o
  -5   8  17         16.44         11.88         7.46 o
  -4   8  17         47.99         42.07         4.17 o
  -3   8  17          0.56          1.30         3.07 o
  -2   8  17          9.51         10.67         3.75 o
  -1   8  17         70.83         79.69         4.45 o
   0   8  17          7.08          8.15         3.18 o
   1   8  17         60.35         70.88         4.57 o
   2   8  17          1.49          3.63         4.44 o
   3   8  17         30.33         22.26         3.61 o
   4   8  17          4.49         -1.84         2.31 o
   5   8  17          8.36         11.11         2.40 o
   6   8  17          1.61          0.14         2.77 o
   7   8  17          0.11         -2.75         3.08 o
  -7   9  17         10.45         12.65         7.69 o
  -6   9  17          1.63         11.84         5.00 o
  -5   9  17          3.74          3.58         4.40 o
  -4   9  17         13.98         16.45         3.63 o
  -3   9  17         16.33         20.68         3.89 o
  -2   9  17         14.41         18.82         4.51 o
  -1   9  17         12.92         10.82         3.48 o
   0   9  17         44.29         28.53         3.94 o
   1   9  17          3.96          4.79         6.99 o
   2   9  17         62.17         53.82         4.51 o
   3   9  17          2.41          5.08         3.07 o
   4   9  17          3.86          3.53         2.82 o
   5   9  17        107.47        105.54         3.82 o
   6   9  17          0.75         -2.18         2.50 o
  -6  10  17          0.36          0.84         5.06 o
  -5  10  17         29.07         41.34         5.88 o
  -4  10  17          7.45          9.08         5.37 o
  -3  10  17        105.25        119.26         6.38 o
  -2  10  17          0.00          3.82         3.41 o
  -1  10  17         29.36         15.10         4.40 o
   0  10  17         13.43         10.08         7.63 o
   1  10  17         20.95         18.46         4.15 o
   2  10  17          0.89         -4.30         4.30 o
   3  10  17         29.84         32.99         8.18 o
   4  10  17         10.93         10.33         3.04 o
   5  10  17         18.77         11.57         3.19 o
  -5  11  17         18.60         20.43         7.53 o
  -4  11  17          2.63         14.21         7.20 o
  -3  11  17         11.73          7.87         5.54 o
  -2  11  17         24.93         31.28         4.37 o
  -1  11  17          0.65          5.15        10.97 o
   0  11  17          0.39          6.09         4.45 o
   1  11  17          1.86          1.30         3.87 o
   2  11  17        131.71        132.06         9.08 o
   3  11  17          3.22          1.17         4.94 o
   4  11  17         10.13         11.44         3.60 o
  -4  12  17          2.67          8.62         7.48 o
  -3  12  17          1.29         -5.33         5.33 o
  -2  12  17          9.41          8.20         3.87 o
  -1  12  17         10.57         18.07         5.25 o
   0  12  17         19.34         25.65         4.69 o
   1  12  17          9.96         13.77         4.21 o
   2  12  17          0.71         -5.06         5.13 o
   3  12  17          3.47          6.25        10.67 o
 -10   0  18         19.95         14.40         8.14 o
  -8   0  18          3.32          5.73         4.46 o
  -6   0  18        273.21        270.65         7.76 o
  -4   0  18        141.99        147.48         5.85 o
  -2   0  18        796.78        844.78        20.85 o
   0   0  18        666.55        655.56        15.38 o
   2   0  18        188.65        185.96         7.27 o
   4   0  18         23.75         27.18         2.96 o
   6   0  18        130.96        139.76         6.12 o
   8   0  18          0.55          3.07         3.83 o
 -10   1  18         95.93        105.81         6.63 o
  -9   1  18        134.73        143.86         7.43 o
  -8   1  18          0.83         -3.90         3.90 o
  -7   1  18          0.24          1.56         2.43 o
  -6   1  18          5.57          6.53         2.50 o
  -5   1  18        675.11        578.91         8.63 o
  -4   1  18         11.35         13.34         2.65 o
  -3   1  18          1.70         -0.21         2.37 o
  -2   1  18          6.27          7.79         2.10 o
  -1   1  18          8.52         12.77         2.07 o
   0   1  18         10.97         16.48         1.69 o
   1   1  18          0.03         -0.44         1.80 o
   2   1  18         12.19         17.37         2.01 o
   3   1  18         20.81         12.33         2.13 o
   4   1  18          0.62         -1.08         1.74 o
   5   1  18          3.09          5.89         1.84 o
   6   1  18         14.09          5.51         1.91 o
   7   1  18          2.36          3.03         3.54 o
   8   1  18         11.70         17.90         3.10 o
   9   1  18          0.80         -0.37         3.59 o
 -10   2  18         41.95         38.53         5.34 o
  -9   2  18          6.21          8.28         4.26 o
  -8   2  18         11.89          3.82         5.47 o
  -7   2  18          3.63          5.31         3.65 o
  -6   2  18          0.29          0.90         3.63 o
  -5   2  18         54.57         48.03         3.67 o
  -4   2  18        271.00        301.73         6.83 o
  -3   2  18          3.37         10.69         2.28 o
  -2   2  18        290.06        251.61         5.31 o
  -1   2  18        123.07        143.83         4.07 o
   0   2  18        180.91        192.24         3.58 o
   1   2  18         33.65         36.16         1.68 o
   2   2  18          1.14          1.20         1.71 o
   3   2  18        478.47        507.53         8.04 o
   4   2  18        288.86        273.52         4.89 o
   5   2  18          2.65          1.76         2.15 o
   6   2  18         22.28         20.16         2.55 o
   7   2  18          0.26         -2.43         2.43 o
   8   2  18          3.11         -1.04         2.81 o
   9   2  18          0.16         -1.21         3.34 o
 -10   3  18         13.33         16.61         6.77 o
  -9   3  18         11.57         16.14         4.45 o
  -8   3  18         17.97         11.24         3.75 o
  -7   3  18          1.99          4.10         3.74 o
  -6   3  18         51.82         51.25         3.74 o
  -5   3  18          0.03         -0.87         2.73 o
  -4   3  18         43.93         52.57         3.22 o
  -3   3  18        481.86        479.02         8.31 o
  -2   3  18         96.30         88.42         3.93 o
  -1   3  18          0.01          0.69         2.37 o
   0   3  18          0.41         -1.17         2.09 o
   1   3  18        110.05        109.97         2.81 o
   2   3  18          3.86          3.26         1.78 o
   3   3  18        298.76        315.62         6.16 o
   4   3  18         51.76         53.25         2.95 o
   5   3  18         35.51         27.85         2.86 o
   6   3  18         26.42         27.77         2.63 o
   7   3  18          0.00          4.98         3.15 o
   8   3  18         11.18          9.54         3.62 o
  -9   4  18          0.29         -0.05         4.02 o
  -8   4  18        108.16        112.80         6.55 o
  -7   4  18         21.56         20.65         4.06 o
  -6   4  18        196.39        203.13         6.21 o
  -5   4  18          4.15          1.69         2.42 o
  -4   4  18          1.38          4.66         2.70 o
  -3   4  18         98.92        117.22         5.45 o
  -2   4  18          4.92          4.79         2.60 o
  -1   4  18          3.03          0.72         2.21 o
   0   4  18          0.79          4.17         2.07 o
   1   4  18         74.09         61.63         2.72 o
   2   4  18          5.42          0.99         2.33 o
   3   4  18         89.13         98.56         3.91 o
   4   4  18         34.27         31.99         2.77 o
   5   4  18          6.17         11.90         2.84 o
   6   4  18          9.24         12.15         2.98 o
   7   4  18         20.28         25.96         3.26 o
   8   4  18         34.13         29.51         5.51 o
  -9   5  18         26.83         34.86         6.77 o
  -8   5  18        119.72        126.19         7.01 o
  -7   5  18         14.48         13.97         4.21 o
  -6   5  18         35.97         50.47         4.93 o
  -5   5  18          3.10          0.82         3.12 o
  -4   5  18          2.35          0.84         2.88 o
  -3   5  18         87.00        109.83         4.64 o
  -2   5  18          9.12         11.84         2.76 o
  -1   5  18        232.80        198.98         5.02 o
   0   5  18        150.11        143.51         4.27 o
   1   5  18          0.17          1.33         2.43 o
   2   5  18          4.26          3.94         2.38 o
   3   5  18         55.10         58.13         2.62 o
   4   5  18         14.94         14.61         2.25 o
   5   5  18         61.11         67.67         3.51 o
   6   5  18         44.13         40.44         3.69 o
   7   5  18         29.13         28.88         3.44 o
   8   5  18          2.92          8.06         3.54 o
  -9   6  18          0.19          6.93         5.18 o
  -8   6  18         42.42         48.26         6.29 o
  -7   6  18          7.41          8.04         3.84 o
  -6   6  18          2.37         -3.97         3.97 o
  -5   6  18        173.85        160.56         5.51 o
  -4   6  18         15.71         16.30         3.02 o
  -3   6  18         59.90         47.94         3.67 o
  -2   6  18        243.07        223.27         7.28 o
  -1   6  18         11.68          2.62         2.75 o
   0   6  18         58.26         60.78         3.88 o
   1   6  18        103.23        100.43         7.54 o
   2   6  18          2.06          3.32         4.35 o
   3   6  18          8.76          5.67         1.94 o
   4   6  18         23.46         19.76         2.92 o
   5   6  18          2.65         -0.75         3.67 o
   6   6  18          1.35          2.63         2.78 o
   7   6  18          2.05          3.27         3.70 o
   8   6  18          0.67         -1.31         4.03 o
  -8   7  18         58.27         73.69         7.35 o
  -7   7  18         46.26         41.06         4.64 o
  -6   7  18          2.73          4.33         5.62 o
  -5   7  18         25.54         23.59         4.89 o
  -4   7  18          9.18          7.88         3.27 o
  -3   7  18         22.65         29.78         5.23 o
  -2   7  18        135.22        127.62         5.82 o
  -1   7  18          0.09         -2.25         2.84 o
   0   7  18        129.60        139.43         6.60 o
   1   7  18          8.23          7.55         2.76 o
   2   7  18        290.67        311.06         9.32 o
   3   7  18         14.32         14.24         2.35 o
   4   7  18         14.54         18.25         2.32 o
   5   7  18         36.31         29.01         2.48 o
   6   7  18         58.24         60.95         4.20 o
   7   7  18          1.01         -3.71         3.72 o
  -8   8  18         26.52         44.66         6.20 o
  -7   8  18         32.75         28.61         5.36 o
  -6   8  18          0.18          0.61         4.49 o
  -5   8  18        131.36        134.48        14.27 o
  -4   8  18         16.30         10.95         3.23 o
  -3   8  18         13.81         21.26         3.70 o
  -2   8  18          2.14         -1.61         3.14 o
  -1   8  18         17.87         19.82         4.08 o
   0   8  18         16.58         20.99         3.53 o
   1   8  18        173.85        154.54         5.69 o
   2   8  18         50.71         67.67         5.71 o
   3   8  18         14.24         24.53         3.21 o
   4   8  18          0.09          0.54         3.31 o
   5   8  18         23.66         22.56         2.76 o
   6   8  18          6.14          4.48         2.59 o
  -7   9  18          0.67         -1.09         6.64 o
  -6   9  18         25.78         22.49         5.42 o
  -5   9  18          0.34          5.65         5.02 o
  -4   9  18         43.25         41.13         4.30 o
  -3   9  18          7.57          9.01         3.64 o
  -2   9  18          1.83          2.32         3.57 o
  -1   9  18         92.53        100.57         5.11 o
   0   9  18         24.16         22.79         3.67 o
   1   9  18          0.03          7.87         3.78 o
   2   9  18          0.27          1.36         6.86 o
   3   9  18          9.80         -3.98         8.42 o
   4   9  18         57.05         66.17         4.16 o
   5   9  18          5.04          5.82         3.05 o
   6   9  18         10.54         19.57         3.77 o
  -6  10  18          0.01         -4.93         4.93 o
  -5  10  18         12.80         19.48         5.52 o
  -4  10  18          6.77         -2.32         5.15 o
  -3  10  18         15.52         21.64         3.60 o
  -2  10  18          0.04          1.72         3.25 o
  -1  10  18          4.64          6.49         3.31 o
   0  10  18          1.94          7.86         3.65 o
   1  10  18          2.21          1.14         4.32 o
   2  10  18         24.89         34.49         8.28 o
   3  10  18         21.75          3.54         5.74 o
   4  10  18          1.76          2.24         5.07 o
   5  10  18          0.28          6.06         2.91 o
  -5  11  18          1.68         10.77         7.10 o
  -4  11  18        111.69        132.93         8.92 o
  -3  11  18         30.45         32.91         5.22 o
  -2  11  18         42.72         48.08         5.31 o
  -1  11  18          1.37          2.41         3.74 o
   0  11  18         20.05         23.93         5.28 o
   1  11  18        105.17        103.59         7.16 o
   2  11  18          6.96          0.11         5.99 o
   3  11  18         47.73         48.73         6.92 o
   4  11  18          8.94         33.20         9.61 o
  -3  12  18          0.24         -2.85         5.42 o
  -2  12  18          0.28          1.88         4.16 o
  -1  12  18         26.61         22.68         4.56 o
   0  12  18         33.04         37.59         7.47 o
   1  12  18          0.93         16.31         5.37 o
   2  12  18         22.92         29.62         9.29 o
  -9   0  19         36.55         42.58         8.94 o
  -7   0  19        244.75        215.11         7.35 o
  -5   0  19         80.89         63.78         4.53 o
  -3   0  19        340.97        321.35         8.04 o
  -1   0  19        103.40        127.81         5.41 o
   1   0  19          1.95          1.48         2.31 o
   3   0  19        109.53         99.90         3.84 o
   5   0  19        526.29        593.73         9.79 o
   7   0  19         77.88         95.97         9.43 o
 -10   1  19          1.23          2.24         4.28 o
  -9   1  19         70.53         91.72         6.37 o
  -8   1  19          2.63         -1.93         3.96 o
  -7   1  19         18.88         15.48         2.61 o
  -6   1  19        212.32        238.13         5.78 o
  -5   1  19        199.32        210.20         5.45 o
  -4   1  19         68.24         75.10         3.68 o
  -3   1  19         15.02          8.75         2.40 o
  -2   1  19        147.41        138.78         3.87 o
  -1   1  19         20.62         23.67         2.29 o
   0   1  19        140.18        138.90         2.90 o
   1   1  19         27.03         27.40         2.15 o
   2   1  19        100.96        126.03         3.29 o
   3   1  19          5.59          0.74         2.63 o
   4   1  19          4.88          1.54         2.06 o
   5   1  19         12.78          9.25         2.58 o
   6   1  19          0.30         -1.41         2.16 o
   7   1  19          2.07          1.80         2.93 o
   8   1  19         12.38         17.90         3.01 o
  -9   2  19         11.34          5.12         4.21 o
  -8   2  19         10.23         12.72         4.09 o
  -7   2  19         18.63         15.55         4.08 o
  -6   2  19          0.10          6.88         3.50 o
  -5   2  19        612.25        621.30        10.32 o
  -4   2  19        374.00        344.25         6.73 o
  -3   2  19          3.84         14.89         2.54 o
  -2   2  19        118.15        110.55         4.02 o
  -1   2  19        255.65        244.21         4.81 o
   0   2  19          1.87          4.39         1.61 o
   1   2  19          1.45          3.58         1.98 o
   2   2  19         32.96         26.71         2.01 o
   3   2  19        126.33        119.33         3.57 o
   4   2  19          0.04         -0.63         2.22 o
   5   2  19         28.47         31.90         2.64 o
   6   2  19         21.90         24.01         2.52 o
   7   2  19         26.31         23.91         3.23 o
   8   2  19          4.25         -0.59         2.76 o
  -9   3  19          0.09          2.17         3.77 o
  -8   3  19          9.39         12.40         4.94 o
  -7   3  19          6.52          8.36         3.89 o
  -6   3  19         23.34         29.00         3.35 o
  -5   3  19          0.42         -2.88         2.88 o
  -4   3  19        169.93        179.09         4.95 o
  -3   3  19         29.19         30.30         3.17 o
  -2   3  19         72.50         79.93         3.91 o
  -1   3  19         74.42         75.43         3.15 o
   0   3  19         23.50         23.55         2.25 o
   1   3  19        331.03        326.41         5.79 o
   2   3  19          0.59          1.40         3.05 o
   3   3  19        210.59        207.74         5.20 o
   4   3  19         30.05         34.40         4.04 o
   5   3  19          6.81         14.04         3.42 o
   6   3  19         10.89          9.06         2.96 o
   7   3  19          4.69          7.01         2.89 o
   8   3  19         13.70         14.19         3.74 o
  -9   4  19          1.55          5.73         4.02 o
  -8   4  19          0.12         -2.59         4.12 o
  -7   4  19         11.55         24.74         4.41 o
  -6   4  19         11.21          6.69         2.98 o
  -5   4  19          1.06          0.76         2.35 o
  -4   4  19        117.00        107.07         4.46 o
  -3   4  19         36.85         42.40         3.69 o
  -2   4  19         58.12         53.55         3.54 o
  -1   4  19        160.12        164.33         4.55 o
   0   4  19         44.49         33.07         2.38 o
   1   4  19        105.02         81.82         3.66 o
   2   4  19         30.47         44.65         3.80 o
   3   4  19        150.47        149.55         5.51 o
   4   4  19          0.51          1.17         2.33 o
   5   4  19         47.65         46.75         3.12 o
   6   4  19         52.67         62.92         4.55 o
   7   4  19          1.94         -1.34         2.78 o
   8   4  19          6.02          7.49         5.64 o
  -9   5  19          5.87          1.55         4.63 o
  -8   5  19          1.87         -3.71         4.15 o
  -7   5  19         20.69         13.71         4.12 o
  -6   5  19          5.66         -1.55         6.25 o
  -5   5  19         73.24         94.10         5.20 o
  -4   5  19          8.83          6.06         3.05 o
  -3   5  19         10.43          3.14         2.70 o
  -2   5  19         79.14         57.01         3.73 o
  -1   5  19         43.24         39.61         3.04 o
   0   5  19          0.00          1.68         2.27 o
   1   5  19        209.70        206.75         5.25 o
   2   5  19          3.35          2.56         3.40 o
   3   5  19         87.52         91.48         4.01 o
   4   5  19          0.00          4.20         3.15 o
   5   5  19          1.20         -4.27         4.27 o
   6   5  19          1.03         -3.60         4.31 o
   7   5  19          6.91          7.21         3.31 o
   8   5  19          6.64          3.30         3.58 o
  -8   6  19          1.83          2.46         4.92 o
  -7   6  19          4.58          1.62         3.53 o
  -6   6  19         19.50         17.99         3.54 o
  -5   6  19         13.73          4.93         2.80 o
  -4   6  19          3.44         -1.57         2.90 o
  -3   6  19         13.82         25.55         3.30 o
  -2   6  19         39.38         44.31         3.62 o
  -1   6  19        195.76        161.02         5.48 o
   0   6  19        214.10        209.49         7.24 o
   1   6  19         72.73         62.58         7.46 o
   2   6  19         28.65         27.26         3.81 o
   3   6  19         32.55         36.51         3.98 o
   4   6  19        203.70        225.53         6.60 o
   5   6  19         27.44         27.90         3.24 o
   6   6  19          2.04          8.76         3.05 o
   7   6  19         12.74          5.96         3.88 o
  -8   7  19          1.82          3.15         5.45 o
  -7   7  19         69.32         74.45         5.73 o
  -6   7  19          2.53          4.05        10.29 o
  -5   7  19         12.73         24.55         5.23 o
  -4   7  19         25.95         25.10         3.78 o
  -3   7  19         28.83         33.28         3.91 o
  -2   7  19          5.59          8.64         3.04 o
  -1   7  19          7.97          6.58         2.84 o
   0   7  19         43.24         33.20         3.56 o
   1   7  19          4.14         10.14         4.05 o
   2   7  19          0.03          5.58         4.14 o
   3   7  19         51.55         37.64         4.02 o
   4   7  19         38.95         50.59         5.59 o
   5   7  19         18.13         18.47         4.05 o
   6   7  19          9.59          8.67         3.03 o
   7   7  19         26.66         21.57         4.56 o
  -7   8  19          8.84         14.93         8.54 o
  -6   8  19          0.79          6.29         4.73 o
  -5   8  19          1.32         -1.04         4.28 o
  -4   8  19          0.14          4.89         3.18 o
  -3   8  19          2.13         -1.58         3.58 o
  -2   8  19         83.79         77.22         4.54 o
  -1   8  19         57.51         47.85         4.00 o
   0   8  19         37.76         38.23         4.84 o
   1   8  19          0.16         -3.10         5.51 o
   2   8  19          0.05          8.49         4.63 o
   3   8  19          1.20          1.55         5.43 o
   4   8  19          1.20          4.84         5.33 o
   5   8  19          4.15          3.03         3.80 o
   6   8  19         18.16         22.22         5.77 o
  -6   9  19         21.81         23.88         5.62 o
  -5   9  19          1.52         -5.03         5.03 o
  -4   9  19          4.63         10.77         6.06 o
  -3   9  19          7.91          9.00         3.84 o
  -2   9  19          2.75          4.23         3.02 o
  -1   9  19         10.68         10.65         4.01 o
   0   9  19          0.45         -1.65         3.26 o
   1   9  19          4.02         10.09         4.23 o
   2   9  19         72.73         72.47         7.36 o
   3   9  19          0.09         -0.12         4.96 o
   4   9  19         36.51         36.57         4.85 o
   5   9  19          7.04         12.20         4.12 o
  -5  10  19          0.58         -8.27         8.32 o
  -4  10  19          2.76          6.89         6.99 o
  -3  10  19         20.60         18.87         4.23 o
  -2  10  19          0.02          0.92         3.81 o
  -1  10  19          9.27         14.55         3.61 o
   0  10  19         10.15         18.56         6.43 o
   1  10  19         62.95         63.49         6.83 o
   2  10  19         13.37         19.15        12.25 o
   3  10  19          2.89          5.48         8.58 o
   4  10  19          1.20          2.67         7.42 o
  -4  11  19         18.50         27.57         9.38 o
  -3  11  19         14.16         20.44         3.90 o
  -2  11  19          2.96         -0.05         4.90 o
  -1  11  19          1.38          1.82         3.53 o
   0  11  19          4.14          0.32         4.04 o
   1  11  19         22.38         33.08         6.34 o
   2  11  19         50.12         64.44        10.68 o
   3  11  19         13.09          2.72         8.69 o
  -8   0  20          2.99          3.82         5.36 o
  -6   0  20         72.34         80.84         5.37 o
  -4   0  20        497.62        573.95        15.28 o
  -2   0  20          0.43         -0.02         4.33 o
   0   0  20        259.52        253.41         8.73 o
   2   0  20          4.06          8.76         2.73 o
   4   0  20          6.08          1.08         3.65 o
   6   0  20        102.59         98.24         7.67 o
   8   0  20          7.86          3.67         6.15 o
  -9   1  20         29.95         33.63         5.12 o
  -8   1  20         20.50         19.48         6.53 o
  -7   1  20         12.21          6.49         2.57 o
  -6   1  20          1.16          4.77         2.56 o
  -5   1  20          9.69          5.86         2.60 o
  -4   1  20        262.99        254.29         5.87 o
  -3   1  20         18.18         23.59         3.12 o
  -2   1  20        443.54        420.01         7.86 o
  -1   1  20        180.97        164.78         3.45 o
   0   1  20         18.55         20.42         1.73 o
   1   1  20          6.37          9.36         1.81 o
   2   1  20          0.00         -0.19         1.94 o
   3   1  20        113.20        121.45         4.09 o
   4   1  20        133.41        114.64         4.07 o
   5   1  20        137.59        145.92         3.92 o
   6   1  20          7.19          6.00         2.24 o
   7   1  20         39.95         40.57         3.59 o
   8   1  20          1.19          2.92         3.67 o
  -9   2  20          3.67          3.17         4.39 o
  -8   2  20         48.15         51.69         4.12 o
  -7   2  20         21.66         21.21         3.72 o
  -6   2  20         42.45         51.36         3.47 o
  -5   2  20          0.07         -2.26         2.69 o
  -4   2  20         88.20         81.17         3.84 o
  -3   2  20        105.97         94.29         3.53 o
  -2   2  20         48.15         48.39         2.90 o
  -1   2  20        319.37        334.65         5.93 o
   0   2  20          3.89          1.30         1.90 o
   1   2  20        239.80        249.17         5.51 o
   2   2  20         10.34          7.19         2.81 o
   3   2  20          0.17         -2.09         2.09 o
   4   2  20         16.33         17.54         2.40 o
   5   2  20         10.80         11.18         2.19 o
   6   2  20          3.81          3.58         3.15 o
   7   2  20          0.05          4.37         3.07 o
   8   2  20          1.62         -0.40         2.81 o
  -9   3  20          5.17         10.53         4.21 o
  -8   3  20         87.50         81.46         6.05 o
  -7   3  20         60.61         50.57         5.36 o
  -6   3  20         58.73         54.09         3.96 o
  -5   3  20          0.02         -2.96         2.96 o
  -4   3  20         60.13         74.64         3.66 o
  -3   3  20        118.70        123.27         4.46 o
  -2   3  20         70.52         89.89         3.69 o
  -1   3  20        241.68        214.35         5.11 o
   0   3  20        316.23        301.41         5.82 o
   1   3  20          6.63         -1.15         2.26 o
   2   3  20        171.04        165.19         5.19 o
   3   3  20          8.72          7.83         2.45 o
   4   3  20         52.34         47.07         3.32 o
   5   3  20          3.40          4.66         2.45 o
   6   3  20          4.04          2.58         2.55 o
   7   3  20          4.49         -2.73         2.77 o
   8   3  20         11.18          8.83         4.37 o
  -9   4  20         28.79         35.37         5.29 o
  -8   4  20         22.34         25.96         5.48 o
  -7   4  20          0.74          1.92         5.04 o
  -6   4  20         10.41          5.25         4.41 o
  -5   4  20         48.16         54.64         3.53 o
  -4   4  20         80.90         69.92         3.73 o
  -3   4  20         29.37         21.52         3.02 o
  -2   4  20          0.59          1.35         2.62 o
  -1   4  20        231.03        203.50         4.70 o
   0   4  20         87.77         94.06         3.23 o
   1   4  20         10.47         11.21         2.51 o
   2   4  20          0.02          4.35         3.23 o
   3   4  20         66.26         61.03         4.40 o
   4   4  20         28.08         25.98         3.08 o
   5   4  20         83.41         77.40         3.67 o
   6   4  20          0.03          3.99         2.59 o
   7   4  20          9.91         13.70         3.07 o
  -8   5  20         27.66         43.50         5.25 o
  -7   5  20          5.20         -1.60         3.89 o
  -6   5  20         12.54         18.30         4.00 o
  -5   5  20          7.05          8.21         3.35 o
  -4   5  20          0.37          1.53         3.75 o
  -3   5  20          4.07          3.85         2.73 o
  -2   5  20         18.72         16.88         3.61 o
  -1   5  20         54.95         65.53         3.47 o
   0   5  20          6.55          7.35         2.20 o
   1   5  20          8.41          8.91         3.27 o
   2   5  20         14.46         12.60         3.46 o
   3   5  20          4.67          7.56         3.31 o
   4   5  20         25.91         29.60         3.94 o
   5   5  20         39.05         41.14         3.14 o
   6   5  20        103.82        126.33         5.44 o
   7   5  20         15.77         23.38         3.70 o
  -8   6  20         17.26          9.85         6.26 o
  -7   6  20         12.05         20.21         3.65 o
  -6   6  20          1.78         -2.51         5.63 o
  -5   6  20         32.79         26.82         3.44 o
  -4   6  20          4.32          2.52         2.91 o
  -3   6  20          1.52          4.38         3.27 o
  -2   6  20        252.55        235.99         5.87 o
  -1   6  20         18.82         15.99         3.00 o
   0   6  20          0.31         -0.48         3.00 o
   1   6  20          0.71          3.09         3.34 o
   2   6  20         16.49         10.13         3.38 o
   3   6  20          9.10          7.10         3.52 o
   4   6  20          0.08          0.38         3.34 o
   5   6  20         15.22         16.25         3.44 o
   6   6  20          9.90          5.26         3.93 o
   7   6  20          2.97          0.38         3.65 o
  -7   7  20         32.03         34.95         5.01 o
  -6   7  20          1.28         -1.17         4.57 o
  -5   7  20         28.31         37.56         5.66 o
  -4   7  20          3.25          8.19         4.18 o
  -3   7  20         57.76         72.20         5.53 o
  -2   7  20         15.93         10.88         3.02 o
  -1   7  20          7.07         11.64         3.05 o
   0   7  20         34.73         30.41         3.48 o
   1   7  20         11.13         14.92         4.55 o
   2   7  20          0.34         -0.68         3.41 o
   3   7  20         39.90         44.05         5.55 o
   4   7  20         12.24         20.25         4.17 o
   5   7  20         50.97         61.25         5.39 o
   6   7  20          2.29          8.70         5.40 o
  -7   8  20         23.59          8.94         5.02 o
  -6   8  20          2.65          3.27         4.47 o
  -5   8  20          9.23         11.83         6.22 o
  -4   8  20          1.31          2.37         4.32 o
  -3   8  20          2.00          1.31         3.66 o
  -2   8  20         12.31          8.16         3.23 o
  -1   8  20          0.01          1.02         3.08 o
   0   8  20         36.51         41.41         3.83 o
   1   8  20          3.29         -2.47         4.07 o
   2   8  20          0.31          1.01         4.26 o
   3   8  20         18.12         22.49         3.82 o
   4   8  20          0.02          1.17         4.12 o
   5   8  20          1.73         -0.88         3.98 o
  -6   9  20          2.39          6.35         5.38 o
  -5   9  20         60.26         55.33         6.75 o
  -4   9  20          3.85          0.79         3.58 o
  -3   9  20         45.35         59.95         4.41 o
  -2   9  20          1.76         -0.32         3.12 o
  -1   9  20          0.35          4.63         3.04 o
   0   9  20          3.38         11.88         5.00 o
   1   9  20          0.65          3.34         6.22 o
   2   9  20          1.26         -0.49         4.97 o
   3   9  20         42.87         48.00         5.79 o
   4   9  20          5.12         -3.53         5.01 o
   5   9  20          7.46          5.35         5.80 o
  -5  10  20          1.60          1.83         5.03 o
  -4  10  20         24.03         19.62         5.71 o
  -3  10  20          9.42          6.08         3.30 o
  -2  10  20          9.95         13.44         3.50 o
  -1  10  20          3.05          3.78         4.51 o
   0  10  20         14.21         16.98         3.77 o
   1  10  20          3.08          4.00         5.43 o
   2  10  20         25.88         24.24         6.43 o
   3  10  20          2.93          1.32         8.27 o
  -3  11  20          1.14          2.24         5.60 o
  -2  11  20          0.15         -2.12         3.69 o
  -1  11  20         22.39         19.47         4.30 o
   0  11  20         13.72         18.67         5.66 o
   1  11  20         58.81         78.36         8.24 o
  -9   0  21         13.86          1.97         7.59 o
  -7   0  21         30.86         50.82         4.62 o
  -5   0  21         24.32         12.54         4.19 o
  -3   0  21       1880.27       1886.02        28.64 o
  -1   0  21        431.23        440.98         8.17 o
   1   0  21          0.44         -1.09         2.38 o
   3   0  21        534.06        561.71        21.74 o
   5   0  21         22.72          7.22         3.55 o
   7   0  21         17.39         19.75         6.75 o
  -9   1  21         10.09         16.68         4.64 o
  -8   1  21          0.59         -3.88         3.88 o
  -7   1  21         20.40         27.79         4.52 o
  -6   1  21          1.48          2.00         2.56 o
  -5   1  21         85.54         81.33         3.89 o
  -4   1  21        103.94        120.41         4.47 o
  -3   1  21        142.85        159.48         4.78 o
  -2   1  21        102.88        109.96         3.79 o
  -1   1  21         15.52         15.07         1.85 o
   0   1  21         37.74         39.97         2.37 o
   1   1  21         54.01         49.91         2.39 o
   2   1  21         55.31         44.26         3.21 o
   3   1  21         28.20         32.07         2.88 o
   4   1  21         23.98         25.90         2.45 o
   5   1  21          2.78          1.44         2.37 o
   6   1  21         29.92         36.42         4.49 o
   7   1  21          0.46         -0.28         3.60 o
  -9   2  21         27.79         28.35         6.36 o
  -8   2  21         11.50          5.56         4.08 o
  -7   2  21          2.95          7.66         3.40 o
  -6   2  21         13.30         10.56         2.59 o
  -5   2  21        128.56         95.50         4.17 o
  -4   2  21          1.16          1.09         2.55 o
  -3   2  21         35.43         54.99         3.12 o
  -2   2  21         71.57         92.80         4.72 o
  -1   2  21        324.35        311.67         5.40 o
   0   2  21          1.27          0.97         2.46 o
   1   2  21         59.65         67.65         3.53 o
   2   2  21          2.04          4.14         2.71 o
   3   2  21          3.94         10.94         2.85 o
   4   2  21         21.58         18.25         3.55 o
   5   2  21          2.05          5.71         2.03 o
   6   2  21          0.05         -0.36         2.24 o
   7   2  21          0.67          2.67         3.10 o
  -8   3  21          9.23          9.15         4.32 o
  -7   3  21         36.31         35.04         5.49 o
  -6   3  21          2.35          1.42         3.30 o
  -5   3  21         39.85         36.65         3.68 o
  -4   3  21          8.17          9.58         2.44 o
  -3   3  21          5.64          4.74         2.32 o
  -2   3  21         33.00         36.73         3.08 o
  -1   3  21        240.25        238.42         5.65 o
   0   3  21          9.28         12.59         2.87 o
   1   3  21         45.72         47.70         2.97 o
   2   3  21          5.32          6.03         2.99 o
   3   3  21          0.63          1.93         3.18 o
   4   3  21         22.18         24.97         4.43 o
   5   3  21         13.92         20.95         2.87 o
   6   3  21          3.53          0.98         4.10 o
   7   3  21          3.49          1.95         2.94 o
  -8   4  21         12.24          9.43         5.25 o
  -7   4  21          0.62          3.97         3.87 o
  -6   4  21          3.27          1.41         3.73 o
  -5   4  21          1.78          1.03         2.91 o
  -4   4  21        101.25         90.39         4.12 o
  -3   4  21         71.61         85.44         4.32 o
  -2   4  21         17.38         11.52         2.75 o
  -1   4  21        126.45        128.95         4.06 o
   0   4  21         67.14         71.35         3.48 o
   1   4  21        262.41        235.22         6.86 o
   2   4  21          3.82          4.05         4.36 o
   3   4  21          5.16          5.84         3.18 o
   4   4  21         23.12          9.36         6.39 o
   5   4  21          7.62          0.26         3.08 o
   6   4  21          1.08          3.02         2.87 o
   7   4  21          0.10         -0.85         3.15 o
  -8   5  21         12.18         25.90         5.19 o
  -7   5  21          0.11         -3.21         4.73 o
  -6   5  21         31.15         36.26         4.72 o
  -5   5  21         73.53         69.89         4.41 o
  -4   5  21          2.39          0.49         3.04 o
  -3   5  21        154.00        168.21         5.69 o
  -2   5  21         48.09         57.00         3.79 o
  -1   5  21        152.95        149.51         4.71 o
   0   5  21         30.17         32.20         3.27 o
   1   5  21          1.81          0.10         3.04 o
   2   5  21         39.71         51.85         4.35 o
   3   5  21          6.43         10.52         4.50 o
   4   5  21          0.21          7.23         3.31 o
   5   5  21          8.43          5.00         3.39 o
   6   5  21          0.19         -4.32         4.32 o
   7   5  21          2.19          0.91         4.52 o
  -7   6  21          3.00         -4.13         4.13 o
  -6   6  21          3.38          5.06         3.64 o
  -5   6  21          5.44          3.22         2.95 o
  -4   6  21         46.58         44.17         4.58 o
  -3   6  21          0.93         -2.84         2.84 o
  -2   6  21         16.42         18.10         2.86 o
  -1   6  21         37.08         42.21         3.80 o
   0   6  21         10.36          7.11         4.06 o
   1   6  21          7.88          3.67         3.30 o
   2   6  21         31.65         41.60         5.01 o
   3   6  21          5.23          6.10         3.42 o
   4   6  21         20.32         15.50         3.99 o
   5   6  21         14.69         14.71         3.77 o
   6   6  21          6.75          9.38         4.83 o
  -7   7  21         51.48         64.80         5.71 o
  -6   7  21         52.31         49.76         4.98 o
  -5   7  21          0.52          4.68         4.33 o
  -4   7  21          0.17         -2.55         3.40 o
  -3   7  21         20.35         19.86         3.75 o
  -2   7  21          2.47         -0.96         2.95 o
  -1   7  21          4.68          3.57         2.77 o
   0   7  21         13.02         13.35         5.22 o
   1   7  21          4.96          0.39         4.21 o
   2   7  21          8.62          5.76         3.39 o
   3   7  21          5.19         -1.69         3.50 o
   4   7  21         18.73         23.26         4.13 o
   5   7  21         35.04         43.34         7.44 o
  -6   8  21          0.36          7.84         8.03 o
  -5   8  21          7.85         15.77         5.30 o
  -4   8  21         10.14          6.72         3.86 o
  -3   8  21          3.14          5.11         3.20 o
  -2   8  21         70.91         70.73         4.61 o
  -1   8  21          0.29         -0.15         2.96 o
   0   8  21          6.03         10.62         4.19 o
   1   8  21          0.00         -1.49         4.40 o
   2   8  21          0.18         -2.18         3.41 o
   3   8  21          9.79         15.96         4.03 o
   4   8  21         48.91         48.34         5.11 o
   5   8  21          4.02         10.39         4.39 o
  -5   9  21          6.50          7.81         7.31 o
  -4   9  21         22.04         25.99         5.82 o
  -3   9  21          0.01         -1.02         3.27 o
  -2   9  21          6.14          4.38         3.21 o
  -1   9  21          8.18          5.10         3.26 o
   0   9  21         11.75         14.77         4.60 o
   1   9  21          0.21         -2.42         4.62 o
   2   9  21          0.35          2.99         4.50 o
   3   9  21          0.13         -0.20         4.32 o
   4   9  21          0.31         -3.63         3.72 o
  -4  10  21         56.63         71.97         6.19 o
  -3  10  21          2.60          2.50         6.15 o
  -2  10  21         17.00         19.24         4.91 o
  -1  10  21          0.37          1.26         3.33 o
   0  10  21          9.62         22.41         7.41 o
   1  10  21         22.82         29.17         6.13 o
   2  10  21         25.49         29.10         5.91 o
  -8   0  22          3.13         25.87         9.02 o
  -6   0  22        100.81        119.03        12.58 o
  -4   0  22        378.19        426.40        26.63 o
  -2   0  22         16.42         12.89         4.45 o
   0   0  22        536.07        523.11        14.79 o
   2   0  22          3.12         -0.07         2.74 o
   4   0  22          6.65         10.42         3.78 o
   6   0  22         20.27         18.08         7.34 o
  -8   1  22          7.96          5.74         6.40 o
  -7   1  22         33.19         23.94         3.48 o
  -6   1  22          0.35          1.18         2.67 o
  -5   1  22         52.81         38.48         3.34 o
  -4   1  22         33.54         37.75         3.20 o
  -3   1  22         57.55         51.01         3.59 o
  -2   1  22        611.25        669.66         8.72 o
  -1   1  22         30.16         29.71         2.18 o
   0   1  22        109.15        105.35         3.69 o
   1   1  22        125.91        127.26         5.12 o
   2   1  22          0.98          4.48         2.29 o
   3   1  22          0.01          1.10         2.62 o
   4   1  22          4.53          5.19         2.16 o
   5   1  22         35.91         37.52         2.95 o
   6   1  22          9.69          7.68         2.85 o
   7   1  22         65.18         82.65         8.12 o
  -8   2  22          0.58         -0.87         4.38 o
  -7   2  22         19.43          9.73         3.77 o
  -6   2  22          2.76          5.94         2.64 o
  -5   2  22         39.84         41.59         3.28 o
  -4   2  22         41.83         58.74         3.60 o
  -3   2  22         61.84         75.70         3.51 o
  -2   2  22          8.27          4.45         2.17 o
  -1   2  22          0.61         -0.59         1.89 o
   0   2  22         20.28         28.50         2.67 o
   1   2  22         98.80         96.50         4.12 o
   2   2  22         69.96         70.42         4.00 o
   3   2  22          0.16          1.87         2.83 o
   4   2  22          4.05         14.70         2.95 o
   5   2  22          0.78          0.41         2.30 o
   6   2  22          0.81         -0.62         2.62 o
   7   2  22          0.83          1.36         3.61 o
  -8   3  22          5.66          0.80         5.15 o
  -7   3  22         13.53          3.39         3.40 o
  -6   3  22         11.47          6.58         2.89 o
  -5   3  22         19.04         11.89         3.23 o
  -4   3  22         23.58         20.51         2.57 o
  -3   3  22        114.70        130.20         4.22 o
  -2   3  22          0.34          0.08         2.28 o
  -1   3  22        132.97        132.53         4.07 o
   0   3  22          0.00         -2.60         2.60 o
   1   3  22          5.43          6.85         2.91 o
   2   3  22          2.80          1.43         3.27 o
   3   3  22          6.19         -0.32         3.25 o
   4   3  22         30.61         36.50         3.83 o
   5   3  22         43.62         33.81         4.56 o
   6   3  22          2.23          8.86         3.69 o
   7   3  22         25.22         25.17         3.57 o
  -8   4  22          0.25         -4.20         4.20 o
  -7   4  22         12.97         15.83         4.55 o
  -6   4  22         13.97          8.84         4.91 o
  -5   4  22         54.67         55.89         4.04 o
  -4   4  22          0.85         -0.82         2.58 o
  -3   4  22         12.83         11.32         2.92 o
  -2   4  22         37.35         30.95         3.22 o
  -1   4  22        403.75        385.61         8.69 o
   0   4  22        162.52        163.02         4.66 o
   1   4  22         56.87         50.61         4.10 o
   2   4  22          7.92         14.87         3.52 o
   3   4  22         26.03         28.29         3.68 o
   4   4  22          6.57          5.64         4.83 o
   5   4  22         11.53         10.99         3.47 o
   6   4  22          0.60          5.41         3.08 o
  -7   5  22         12.67          6.83         5.12 o
  -6   5  22         11.86          6.05         3.57 o
  -5   5  22          2.44          1.26         3.05 o
  -4   5  22         41.29         42.73         6.13 o
  -3   5  22          1.14          2.17         2.96 o
  -2   5  22          0.10         -3.39         3.92 o
  -1   5  22          1.61         -2.30         2.30 o
   0   5  22         40.01         35.22         3.27 o
   1   5  22          0.55          1.23         3.29 o
   2   5  22          0.74         -2.79         3.15 o
   3   5  22          0.72          0.65         3.28 o
   4   5  22          4.29          8.32         3.54 o
   5   5  22         21.08         34.64         4.22 o
   6   5  22         35.91         45.05         4.84 o
  -7   6  22          3.03          1.49         3.52 o
  -6   6  22          5.44          0.90         3.41 o
  -5   6  22          8.39         12.84         3.62 o
  -4   6  22          6.09          4.73         3.00 o
  -3   6  22          0.81         -3.03         3.10 o
  -2   6  22          4.86          1.47         2.82 o
  -1   6  22          3.72          2.39         2.79 o
   0   6  22          0.01          1.56         3.09 o
   1   6  22         14.34          8.98         3.66 o
   2   6  22          4.14         10.55         3.75 o
   3   6  22          6.69         -3.76         3.76 o
   4   6  22          0.03         -3.64         3.64 o
   5   6  22         17.13         17.06         5.02 o
  -6   7  22         10.27          8.65         3.86 o
  -5   7  22          0.10          7.97         4.82 o
  -4   7  22        113.12        123.72         6.23 o
  -3   7  22         21.49         18.62         3.83 o
  -2   7  22         14.79         13.43         3.18 o
  -1   7  22          4.42          7.02         3.13 o
   0   7  22          6.63          5.73         3.95 o
   1   7  22          1.22          7.13         4.87 o
   2   7  22          0.66          0.35         3.83 o
   3   7  22         54.32         55.62         4.74 o
   4   7  22          8.65         17.91         3.94 o
   5   7  22          0.61          2.40         4.30 o
  -5   8  22          7.68          4.40         9.29 o
  -4   8  22         10.40         10.47         3.72 o
  -3   8  22          5.48          9.22         3.20 o
  -2   8  22          2.21          0.17         3.25 o
  -1   8  22          1.57          0.45         4.29 o
   0   8  22          0.58         -3.92         3.92 o
   1   8  22          6.61          7.94         4.35 o
   2   8  22         14.97         22.12         3.78 o
   3   8  22         23.06         25.28         5.15 o
   4   8  22          0.20         -4.09         4.09 o
  -4   9  22          7.10         11.73         5.31 o
  -3   9  22          0.95          1.75         3.42 o
  -2   9  22          1.42          1.29         3.15 o
  -1   9  22          5.49          3.64         4.36 o
   0   9  22          6.68          6.71         4.47 o
   1   9  22          8.38          5.48         4.73 o
   2   9  22          0.12         -1.55         5.99 o
   3   9  22          0.41         -1.56         4.26 o
  -2  10  22          3.63         14.57         3.79 o
  -1  10  22          3.82         -0.05         4.37 o
   0  10  22          6.18         10.09         4.96 o
   1  10  22          0.00         -4.20         5.33 o
  -7   0  23         11.63         10.12         4.53 o
  -5   0  23          7.36         12.15         4.59 o
  -3   0  23         79.55         79.10        10.61 o
  -1   0  23        769.45        788.63        13.20 o
   1   0  23         34.87         34.59         3.88 o
   3   0  23          4.43          0.78         4.33 o
   5   0  23         24.51         21.05         4.98 o
  -8   1  23         27.27         40.42         5.54 o
  -7   1  23          0.98          1.47         3.23 o
  -6   1  23         47.46         51.12         3.49 o
  -5   1  23          0.56          2.95         2.60 o
  -4   1  23          7.07         10.41         2.68 o
  -3   1  23        102.20        105.37         4.28 o
  -2   1  23        100.29        115.90         3.98 o
  -1   1  23         57.62         60.51         3.23 o
   0   1  23          2.02          3.60         2.29 o
   1   1  23         19.69         20.45         2.29 o
   2   1  23          3.94          2.45         2.46 o
   3   1  23          2.70          0.69         3.20 o
   4   1  23          4.09          7.76         3.05 o
   5   1  23          0.84          1.11         2.95 o
   6   1  23          3.16          4.37         3.24 o
  -8   2  23          9.62          9.36         4.14 o
  -7   2  23          9.83         16.36         3.54 o
  -6   2  23          0.01         -0.95         3.88 o
  -5   2  23          0.08          1.79         2.64 o
  -4   2  23          1.36         -2.70         2.70 o
  -3   2  23         41.60         47.28         3.18 o
  -2   2  23         35.50         30.09         2.71 o
  -1   2  23          0.98         -1.10         2.36 o
   0   2  23        275.94        335.12         7.73 o
   1   2  23         91.09        122.18         5.53 o
   2   2  23          7.13          2.75         2.92 o
   3   2  23          2.14          2.36         3.65 o
   4   2  23         83.24         83.12         4.52 o
   5   2  23         23.70         18.39         3.07 o
   6   2  23          1.65         -0.76         3.93 o
  -7   3  23          3.67          0.63         3.60 o
  -6   3  23         42.52         56.96         3.75 o
  -5   3  23          6.01         11.40         2.84 o
  -4   3  23         32.06         25.17         2.90 o
  -3   3  23         68.53         67.12         3.44 o
  -2   3  23         21.41         20.41         2.38 o
  -1   3  23        104.20         85.89         4.09 o
   0   3  23          0.30         -2.63         2.63 o
   1   3  23         31.79         39.64         3.63 o
   2   3  23         15.34         17.12         3.18 o
   3   3  23         10.59         13.83         4.02 o
   4   3  23         29.43         29.83         3.84 o
   5   3  23          6.77          2.94         3.76 o
   6   3  23         10.73          8.20         4.10 o
  -7   4  23         13.59         12.61         4.86 o
  -6   4  23         18.63         22.17         4.21 o
  -5   4  23          2.54         -0.37         3.13 o
  -4   4  23         15.65          9.09         2.58 o
  -3   4  23         37.75         42.32         3.03 o
  -2   4  23        113.89        145.38         4.46 o
  -1   4  23         13.71         12.49         2.70 o
   0   4  23         23.54         25.13         3.13 o
   1   4  23         24.45         26.36         3.71 o
   2   4  23          6.93          5.38         3.39 o
   3   4  23          1.54          6.29         3.66 o
   4   4  23          0.33         -3.23         3.23 o
   5   4  23          7.86         13.19         3.60 o
   6   4  23         22.29         26.13         4.61 o
  -7   5  23          6.99         11.26         4.46 o
  -6   5  23         20.03         22.60         4.44 o
  -5   5  23         10.02         13.65         4.20 o
  -4   5  23         44.15         55.16         4.17 o
  -3   5  23          1.44          1.98         2.88 o
  -2   5  23         20.40         26.06         3.78 o
  -1   5  23          3.51          0.78         2.79 o
   0   5  23          9.93          5.29         4.49 o
   1   5  23         16.85         16.19         3.70 o
   2   5  23          0.21         -2.36         3.27 o
   3   5  23          1.47         -1.71         3.46 o
   4   5  23          3.12         10.62         3.57 o
   5   5  23          0.00          1.70         3.56 o
  -6   6  23         22.57         31.27         5.51 o
  -5   6  23         10.05         17.48         3.68 o
  -4   6  23          4.79          2.17         2.98 o
  -3   6  23          0.01          0.27         2.93 o
  -2   6  23          8.99         14.24         2.85 o
  -1   6  23          5.49          4.79         2.79 o
   0   6  23          1.12         -3.40         3.40 o
   1   6  23          1.72          6.13         3.38 o
   2   6  23          1.01         -0.41         3.40 o
   3   6  23         16.83         11.30         3.76 o
   4   6  23          3.26          6.87         3.78 o
   5   6  23          8.22          8.44         4.33 o
  -5   7  23          2.58         -9.32         9.32 o
  -4   7  23          4.11          5.11         3.52 o
  -3   7  23         13.73         25.65         4.66 o
  -2   7  23          5.61          7.44         3.91 o
  -1   7  23         21.20         24.95         4.86 o
   0   7  23         23.71         23.02         3.89 o
   1   7  23          7.47          6.54         3.63 o
   2   7  23          9.63         17.30         3.83 o
   3   7  23          1.69          0.80         3.67 o
   4   7  23          1.71          1.67         3.71 o
  -5   8  23         24.77         26.09         8.51 o
  -4   8  23          3.05          0.22         3.46 o
  -3   8  23          7.13         10.95         4.00 o
  -2   8  23          1.21          3.93         3.57 o
  -1   8  23          6.17          9.66         4.36 o
   0   8  23         11.33          6.35         4.01 o
   1   8  23          2.57          5.34         4.80 o
   2   8  23          3.69          7.17         3.68 o
   3   8  23          6.96          3.78         4.38 o
  -3   9  23          0.11          4.21         6.39 o
  -2   9  23         57.67         65.05         4.93 o
  -1   9  23          5.03         13.70         4.97 o
   0   9  23          4.17          5.47         5.84 o
   1   9  23          1.42          3.22         6.43 o
   2   9  23          4.28         -2.16         5.28 o
  -6   0  24         22.97         33.80         5.39 o
  -4   0  24         10.11         11.82         4.54 o
  -2   0  24          3.53         -1.00         3.43 o
   0   0  24        252.23        251.08        10.34 o
   2   0  24          0.01         -3.03         5.15 o
   4   0  24          4.89          5.40         3.95 o
   6   0  24          3.93          9.46         7.19 o
  -7   1  24          1.60         -2.96         3.24 o
  -6   1  24          3.27         -1.04         2.76 o
  -5   1  24         10.52          5.49         2.82 o
  -4   1  24         20.46         20.10         3.02 o
  -3   1  24         22.73         21.36         2.88 o
  -2   1  24         94.73         83.92         4.10 o
  -1   1  24         65.06         71.64         3.43 o
   0   1  24        155.78        142.69         5.83 o
   1   1  24          0.76          1.72         2.52 o
   2   1  24         38.73         48.62         4.44 o
   3   1  24          0.39         -3.10         3.10 o
   4   1  24          3.58          1.70         3.12 o
   5   1  24         20.10         28.71         3.32 o
   6   1  24          7.81          2.93         6.57 o
  -7   2  24         13.15         20.07         4.51 o
  -6   2  24          0.17          5.08         2.70 o
  -5   2  24          0.65         -0.90         2.76 o
  -4   2  24          6.36          4.72         2.58 o
  -3   2  24        108.85        104.00         4.32 o
  -2   2  24          0.02          3.48         2.50 o
  -1   2  24         20.10         13.14         2.48 o
   0   2  24          6.82          4.41         2.50 o
   1   2  24         68.06         64.77         3.79 o
   2   2  24         18.87         10.17         2.47 o
   3   2  24         30.52         30.70         3.45 o
   4   2  24          2.21         -0.19         3.02 o
   5   2  24          1.33          5.87         3.64 o
   6   2  24         17.26         22.84         3.87 o
  -7   3  24          0.03         -0.05         5.70 o
  -6   3  24         11.13          9.81         3.32 o
  -5   3  24          8.85          8.25         2.80 o
  -4   3  24         11.93          7.12         2.70 o
  -3   3  24         55.88         61.06         3.35 o
  -2   3  24         10.36         13.58         2.56 o
  -1   3  24          5.42          9.06         2.50 o
   0   3  24          0.73          2.93         2.54 o
   1   3  24          2.24          2.62         2.89 o
   2   3  24          1.39          1.47         2.84 o
   3   3  24          7.05         10.83         4.02 o
   4   3  24          0.11          0.92         3.22 o
   5   3  24          3.59         10.06         4.31 o
  -7   4  24          0.39         -2.00         5.76 o
  -6   4  24          7.92          6.09         4.15 o
  -5   4  24          0.08         -1.49         2.77 o
  -4   4  24          1.01         -1.34         2.48 o
  -3   4  24         34.46         41.06         3.05 o
  -2   4  24          0.05          1.12         3.31 o
  -1   4  24          0.86          5.31         2.68 o
   0   4  24          4.02          1.84         3.48 o
   1   4  24          1.74         10.77         3.52 o
   2   4  24          6.84          4.85         3.45 o
   3   4  24          0.52         -3.54         3.54 o
   4   4  24         11.67         22.51         5.03 o
   5   4  24         22.72         31.00         4.25 o
  -6   5  24         15.56         11.21         3.86 o
  -5   5  24         10.48          4.23         3.16 o
  -4   5  24          2.31          8.60         3.04 o
  -3   5  24          3.43          1.32         4.01 o
  -2   5  24         18.68         19.03         3.84 o
  -1   5  24         20.39         27.09         3.40 o
   0   5  24          0.14         -3.67         3.67 o
   1   5  24         31.58         29.88         6.48 o
   2   5  24         16.21         16.47         3.54 o
   3   5  24          1.04          0.78         3.55 o
   4   5  24         35.63         43.90         4.37 o
   5   5  24          4.06          2.37         3.82 o
  -5   6  24          0.55          6.43         5.16 o
  -4   6  24          2.94         12.86         3.58 o
  -3   6  24          0.51         -1.36         2.93 o
  -2   6  24          6.63          1.57         3.27 o
  -1   6  24         15.03         11.90         3.88 o
   0   6  24         29.93         30.42         4.20 o
   1   6  24          6.65          4.72         3.51 o
   2   6  24          0.88          2.17         4.89 o
   3   6  24         11.19         23.02         4.61 o
   4   6  24         52.57         53.89         5.00 o
  -5   7  24          7.53         15.37         5.47 o
  -4   7  24          8.61          4.91         3.59 o
  -3   7  24         43.84         43.81         5.47 o
  -2   7  24          0.04          0.16         6.79 o
  -1   7  24          0.27          3.04         4.61 o
   0   7  24          0.19          3.08         3.35 o
   1   7  24          1.27          2.09         4.71 o
   2   7  24          0.65          3.95         3.42 o
   3   7  24          2.76          1.07         3.94 o
  -3   8  24          2.92          0.54         3.49 o
  -2   8  24          4.04          4.44         8.41 o
  -1   8  24         31.26         33.98         5.30 o
   0   8  24          6.94          3.11         4.05 o
   1   8  24          1.40          0.12         3.67 o
   2   8  24          1.66          2.37         3.50 o
  -7   0  25         52.16         52.17         9.70 o
  -5   0  25          1.83         -3.27         4.62 o
  -3   0  25         21.97         21.30         6.89 o
  -1   0  25        346.92        353.08        13.91 o
   1   0  25         47.88         64.21         6.75 o
   3   0  25          3.44          9.86         5.36 o
   5   0  25         22.35         22.32         4.45 o
  -7   1  25          0.44         -0.70         3.31 o
  -6   1  25          0.69          0.84         2.95 o
  -5   1  25         21.04         24.55         3.00 o
  -4   1  25          0.34         -1.88         2.69 o
  -3   1  25         25.70         38.19         3.92 o
  -2   1  25          2.60          3.47         2.87 o
  -1   1  25         13.37         10.50         4.91 o
   0   1  25        120.81        125.57         4.25 o
   1   1  25         19.40         24.60         3.55 o
   2   1  25         30.36         34.31         5.39 o
   3   1  25          0.00          4.03         5.25 o
   4   1  25          4.66          0.79         3.17 o
   5   1  25          3.08          1.44         3.20 o
  -6   2  25          0.18         -0.42         2.80 o
  -5   2  25         26.85         23.48         2.99 o
  -4   2  25          3.49          2.82         2.52 o
  -3   2  25          8.82         14.69         2.89 o
  -2   2  25         83.38         90.38         3.92 o
  -1   2  25          0.73          0.81         2.53 o
   0   2  25        193.31        197.64         5.10 o
   1   2  25         66.15         66.26         4.05 o
   2   2  25          7.52          3.52         4.19 o
   3   2  25          1.30          7.61         3.75 o
   4   2  25          3.86          6.65         4.36 o
   5   2  25          9.46          6.64         4.11 o
  -6   3  25         32.23         31.91         4.01 o
  -5   3  25         69.91         75.97         4.33 o
  -4   3  25         22.23         27.25         3.20 o
  -3   3  25         12.35         11.43         2.55 o
  -2   3  25         10.38          8.29         2.63 o
  -1   3  25          0.35          3.88         3.31 o
   0   3  25          0.04         -2.96         2.96 o
   1   3  25          2.52          6.32         3.03 o
   2   3  25          0.77          2.39         2.89 o
   3   3  25          1.62         10.03         3.32 o
   4   3  25          0.89         -2.34         3.52 o
   5   3  25          0.61          4.81         3.96 o
  -6   4  25          0.00         -3.41         3.41 o
  -5   4  25         32.10         39.10         3.97 o
  -4   4  25          1.47         -1.42         2.41 o
  -3   4  25          3.86          0.02         3.00 o
  -2   4  25         34.68         33.78         3.04 o
  -1   4  25          9.21         11.25         2.56 o
   0   4  25          5.62         10.57         3.57 o
   1   4  25         37.28         43.36         4.24 o
   2   4  25          0.23         -3.80         3.80 o
   3   4  25          7.58          2.94         3.55 o
   4   4  25          0.56          3.35         3.53 o
  -5   5  25          7.70          6.74         3.52 o
  -4   5  25         23.29         28.07         3.11 o
  -3   5  25          3.63         -3.47         3.47 o
  -2   5  25         25.61         27.93         3.36 o
  -1   5  25         27.01         31.71         4.28 o
   0   5  25          6.74          6.95         3.54 o
   1   5  25         10.98          4.91         3.58 o
   2   5  25         18.92         38.36         4.37 o
   3   5  25          0.71          8.43         3.95 o
   4   5  25         12.05         17.97         5.37 o
  -5   6  25          2.92         10.44         8.49 o
  -4   6  25         44.34         41.60         3.70 o
  -3   6  25         13.51         14.15         3.58 o
  -2   6  25          0.13          4.52         3.21 o
  -1   6  25         23.20         24.72         4.18 o
   0   6  25          0.24         -2.54         4.99 o
   1   6  25          2.08          3.83         3.58 o
   2   6  25         36.44         33.17         4.30 o
   3   6  25         18.63         23.39         4.24 o
  -3   7  25         15.94         20.17         3.79 o
  -2   7  25          2.43          3.13         4.13 o
  -1   7  25         26.80         29.69         4.51 o
   0   7  25         14.46         16.43         3.92 o
   1   7  25          4.15         10.96         3.79 o
   2   7  25          4.01          2.02         4.02 o
  -1   8  25         17.14         22.60         6.78 o
  -6   0  26         46.00         57.97        14.70 o
  -4   0  26        104.41        142.21         8.63 o
  -2   0  26         10.34         12.98         5.00 o
   0   0  26        101.00        124.97         7.50 o
   2   0  26          8.44          4.48         4.78 o
   4   0  26          2.85          8.92         5.36 o
  -6   1  26         31.47         38.60         3.93 o
  -5   1  26          1.75         -3.87         5.49 o
  -4   1  26          7.59          6.03         3.31 o
  -3   1  26          6.94          8.00         4.82 o
  -2   1  26          0.33          2.52         3.99 o
  -1   1  26         21.32         34.15         3.30 o
   0   1  26         63.34         66.88         3.99 o
   1   1  26         71.71         66.64         5.52 o
   2   1  26          4.04         -1.44         4.17 o
   3   1  26          1.80          6.35         3.44 o
   4   1  26          0.54          1.98         5.32 o
  -6   2  26         18.34         22.02         3.10 o
  -5   2  26          0.22         -2.20         4.19 o
  -4   2  26          9.43         10.60         3.19 o
  -3   2  26         16.31         14.23         3.44 o
  -2   2  26          0.47          0.11         2.59 o
  -1   2  26         11.41         11.51         2.43 o
   0   2  26          2.78          3.83         3.34 o
   1   2  26         12.85         17.65         3.19 o
   2   2  26          6.07          4.03         3.64 o
   3   2  26         12.00         10.85         3.97 o
   4   2  26          1.99          2.83         4.27 o
  -5   3  26          0.18         -0.52         2.92 o
  -4   3  26          1.06         -0.16         3.32 o
  -3   3  26          6.79          7.60         2.86 o
  -2   3  26          0.03          1.47         2.59 o
  -1   3  26         30.11         26.47         3.12 o
   0   3  26          5.76          3.46         2.66 o
   1   3  26          0.03         -1.45         2.67 o
   2   3  26         21.45         30.45         4.06 o
   3   3  26          6.59          2.06         4.56 o
   4   3  26          9.01          5.61         4.41 o
  -5   4  26          6.76          7.89         2.94 o
  -4   4  26          4.65          3.03         2.56 o
  -3   4  26         13.69         23.06         3.56 o
  -2   4  26          1.23         -2.63         2.63 o
  -1   4  26          5.47          5.23         4.80 o
   0   4  26         14.11          6.15         3.36 o
   1   4  26          1.09          5.20         3.71 o
   2   4  26         12.61          8.23         3.59 o
   3   4  26          7.71          6.56         3.76 o
  -4   5  26         30.51         39.76         3.37 o
  -3   5  26          0.23         -2.80         2.80 o
  -2   5  26         16.75         12.43         3.20 o
  -1   5  26          5.12          2.98         3.30 o
   0   5  26         20.50         17.43         3.90 o
   1   5  26         21.44         15.45         4.02 o
   2   5  26          4.68          9.07         3.95 o
   3   5  26          5.84          5.48         4.53 o
  -3   6  26          0.34          5.67         3.22 o
  -2   6  26         24.34         24.53         3.43 o
  -1   6  26          0.29         -4.30         4.30 o
   0   6  26         15.30         17.24         3.67 o
   1   6  26          0.00          4.05         3.72 o
   2   6  26          8.92          8.25         5.48 o
  -5   0  27          2.27         -5.53         5.53 o
  -3   0  27          0.03          9.20         4.60 o
  -1   0  27          4.69         13.03         4.47 o
   1   0  27         32.99         40.29         8.04 o
   3   0  27         22.23         21.57         4.95 o
  -5   1  27          4.86         13.03         3.40 o
  -4   1  27         12.62         14.15         3.75 o
  -3   1  27          1.88          0.67         3.71 o
  -2   1  27          2.83          3.68         3.20 o
  -1   1  27          0.49          2.16         2.85 o
   0   1  27         35.64         31.39         4.27 o
   1   1  27         40.53         37.65         4.79 o
   2   1  27         17.35         17.24         4.13 o
   3   1  27          0.08         -4.22         4.22 o
  -5   2  27         33.65         45.80         3.77 o
  -4   2  27          0.11          4.23         3.48 o
  -3   2  27          0.02         -1.95         2.88 o
  -2   2  27          1.82          8.32         2.70 o
  -1   2  27          0.13          0.98         2.69 o
   0   2  27         37.53         36.17         4.26 o
   1   2  27         16.42         17.02         4.20 o
   2   2  27          4.54         -1.11         3.73 o
   3   2  27          1.88         -2.65         3.72 o
  -4   3  27          4.90          4.58         3.81 o
  -3   3  27          0.78          7.46         2.76 o
  -2   3  27          4.68          4.60         2.66 o
  -1   3  27          0.01          5.08         3.49 o
   0   3  27         10.55         17.09         2.92 o
   1   3  27          7.11          4.94         2.82 o
   2   3  27          1.29          7.45         4.77 o
   3   3  27         27.32         33.75        10.15 o
  -4   4  27         19.84         17.52         3.88 o
  -3   4  27         12.78         17.91         3.47 o
  -2   4  27          4.13          4.29         2.66 o
  -1   4  27         11.61         12.07         2.71 o
   0   4  27          2.94          4.03         3.14 o
   1   4  27         23.81         11.62         4.40 o
   2   4  27          6.76          0.25         3.67 o
  -3   5  27          2.36          0.58         4.55 o
  -2   5  27          6.13          8.56         2.87 o
  -1   5  27          1.22         -3.06         3.76 o
   0   5  27          0.98         -0.14         3.56 o
   1   5  27         24.16         21.55         4.05 o
  -4   0  28          8.79          2.48         5.00 o
  -2   0  28         39.55         37.16        10.59 o
   0   0  28         80.99         95.88        11.53 o
   2   0  28          7.69          5.74        10.26 o
  -3   1  28          0.01          0.06         4.56 o
  -2   1  28          0.77         -3.56         3.56 o
  -1   1  28         10.87          7.69         3.10 o
   0   1  28         17.74          8.83         3.43 o
   1   1  28         39.64         46.23         5.23 o
   2   1  28          1.31         -2.12         4.01 o
  -3   2  28          4.79          6.19         3.17 o
  -2   2  28          5.03          4.97         3.27 o
  -1   2  28          0.01         -0.04         3.22 o
   0   2  28         21.36         19.34         5.86 o
   1   2  28          1.40          2.33         3.61 o
  -2   3  28         12.62         18.64         3.06 o
  -1   3  28          3.16          1.45         3.93 o
   0   3  28          1.21          3.76         3.50 o
   1   3  28          0.49          5.11         3.39 o
  -1   4  28          1.35         -1.22         3.80 o
                                                
