# Supplementary material for: Crystal structure of 4-tert-butyl-2-{2-[N-(3,3-dimethyl-2-oxobut­yl)-N-iso­propyl­carbamo­yl]phen­yl}-1-isopropyl-1H-imidazol-3-ium perchlorate
Source: Acta Crystallogr E Crystallogr Commun. 2015 Jan 28;71(Pt 2):223–5. doi: 10.1107/S2056989015001486 (PMC4384572; doi:10.1107/S2056989015001486)
Supplement: Supplementary file 3 [file e-71-00223-Isup3.smi]

O=C(c1c([C@H]2NC(=C[N+]2C(C)C)C(C)(C)C)cccc1)N(CC(=O)C(C)(C)C)C(C)C.[O-][Cl](=O)(=O)=O
